# Supplementary material for: Efficient Identification of the Forest Tree Species in Aceraceae Using DNA Barcodes
Source: Front Plant Sci. 2016 Nov 16;7:1707. doi: 10.3389/fpls.2016.01707 (PMC5110567; doi:10.3389/fpls.2016.01707)
Supplement: Supplementary file 3 [file DataSheet1.FASTA]

>A._palmatum_LIZH-2015023-01
TCCCCCTCCGC-GGTCGGATCGACGGCGCCTGC-GCCCTCGCTCCGTCGGCACAATAAC----GAACCCC-GGCGCGG--ACCGCGCCAAGGAAA-CTTAACAAGAGAG--CGTGCCC-TTGC-CTCCCCGGAAACGGTGTGTGCGCTTGTAGCATCGCCTTCTCT-CACT-ATTTAAAACGACTCTCGGCAACGGATATCTCGGCTCTCGCATCGATGAAGAACGTAGCGAAATGCGATACTTGGTGTGAATTGCAGAATCCCGTGAACCATCGAGTCTTTGAACGCAAGTTGCGCCCCAAGCCGTTAGGCCGAGGGCACGCCTGCCTGGGTGTCACGCATCGTT
>A. pseudosieboldianum AB683974
-CCCCCTCCGC-AGTCGGATCGACGGCGCCTGC-GCCCTCGCTCCGTCGGCAAAATAAC----GAACCCC-GGCGCGG--ACCGCGCCAAGGAAA-CTTAACAAGAGAG--CGTGCCC-TTGC-CTCCCCGGAAACGGTGTGTGCGCTTGTGGCATCGCCTTCTCT-CACT-ATTTAAAACGACTCTCGGCAACGGATATCTCGGCTCTCGCATCGATGAAGAACGTAGCGAAATGCGATACTTGGTGTGAATTGCAGAATCCCGTGAACCATCGAGTCTTTGAACGCAAGTTGCGCCCCAAGCCGTTAGGCCGAGGGCACGCCTGCCTGGGTGTCACGCATCGTT
>A. monspessulanum subsp. monspessulanum AM238406
ACCCCCCC-T--TGCGGTCGGATCGATGGCACCCGCCCTCGCTCCCTCGGCACAACAAC----GAACCCC-GGCGCGG--ACCGCGCCAAGGAA--GCTTAACAAGAGA--GCGTGCCCTTGT-CGCCCCGGAAACGGTGCGCGTGCTCGTGGCATTGCCTTCTTT-CATT-ATTTAAAACGACTCTCGGCAACGGATATCTCGGCTCTCGCATCGATGAAGAACGTAGCGAAATGCGATACTTGGTGTGAATTGCAGAATCCCGTGAACCATCGAGTCTTTGAACGCAAGTTGCGCCCCAAGCCGTTAGGCCGAGGGCACGCCTGCCTGGGTGTCACGCATCGTT
>A. monspessulanum subsp. monspessulanum AM238405
ACCCCCCC-T--TGCGGTCGGATCGATGGCACCCGCCCTCGCTCCCTCGGCACAACAAC----GAACCCC-GGCGCGG--ACCGCGCCAAGGAA--GCTTAACAAGAGA--GCGTGCCCTTGT-CGCCCCGGAAACGGTGCGCGTGCTCGTGGCATTGCCTTCTTT-CATT-ATTTAAAACGACTCTCGGCAACGGATATCTCGGCTCTCGCATCGATGAAGAACGTAGCGAAATGCGATACTTGGTGTGAATTGCAGAATCCCGTGAACCATCGAGTCTTTGAACGCAAGTTGCGCCCCAAGCCGTTAGGCCGAGGGCACGCCTGCCTGGGTGTCACGCATCGTT
>A. monspessulanum subsp. monspessulanum AM238404
ACCCCCCC-T--TGCGGTCGGATCGATGGCACCCGCCCTCGCTCCCTCGGCACAACAAC----GAACCCC-GGCGCGG--ACCGCGCCAAGGAA--GCTTAACAAGAGA--GCGTGCCCTTGT-CGCCCCGGAAACGGTGCGCGTGCTCGTGGCATTGCCTTCTTT-CATT-ATTTAAAACGACTCTCGGCAACGGATATCTCGGCTCTCGCATCGATGAAGAACGTAGCGAAATGCGATACTTGGTGTGAATTGCAGAATCCCGTGAACCATCGAGTCTTTGAACGCAAGTTGCGCCCCAAGCCGTTAGGCCGAGGGCACGCCTGCCTGGGTGTCACGCATCGTT
>A. monspessulanum subsp. monspessulanum AM238403
ACCCCCCC-T--TGCGGTCGGATCGATGGCACCCGCCCTCGCTCCCTCGGCACAACAAC----GAACCCC-GGCGCGG--ACCGCGCCAAGGAA--GCTTAACAAGAGA--GCGTGCCCTTGT-CGCCCCGGAAACGGTGCGCGTGCTCGTGGCATTGCCTTCTTT-CATT-ATTTAAAACGACTCTCGGCAACGGATATCTCGGCTCTCGCATCGATGAAGAACGTAGCGAAATGCGATACTTGGTGTGAATTGCAGAATCCCGTGAACCATCGAGTCTTTGAACGCAAGTTGCGCCCCAAGCCGTTAGGCCGAGGGCACGCCTGCCTGGGTGTCACGCATCGTT
>A. palmatum AF401123
CCCCCCTCCGC-AGTCGGATCGACGGCGCCTGC-GCCCTCGCTCCGTCGGCACAATAAC----GAACCCC-GGCGCGG--ACCGCGCCAAGGAAA-CTTAACAAGAGAG--CGTGCCC-TTGC-CTCCCCGGAAACGGTGTGTGCGCTTGTAGCATCGCCTTCTCT-CACT-ATTTAAAACGACTCTCGGCAACGGATATCTCGGCTCTCGCATCGATGAAGAACGTAGCGAAATGCGATACTTGGTGTGAATTGCAGAATCCCGTGAACCATCGAGTCTTTGAACGCAAGTTGCGCCCCAAGCCGTTAGGCCGAGGGCACGCCTGCCTGGGTGTCACGCATCGTT
>A. mono AMU57775
-CCTCCTCTGC-AGTCGGATCGATGGCACCCG---CCGTCGCTCCCTCGGCACAACAAC----GAACCCC-GGCGCGG--ACCGCGCCAAGGAAT-CTTAACGACAGAG--CGTGCCC-CTGC-CGCCCCGGAAACGGTGTGTGTGCTTGTGGCGTCGCCTTCTTC-CATT-ATTTAAAACGACTCTCGGCAACGGATATCTCGGCTCTCGCATCGATGAAGAACGTAGCGAAATGCGATACTTGGTGTGAATTGCAGAATCCCGTGAACCATCGAGTCTTTGAACGCAAGTTGCGCCCCAAGCCGTTAGGCCGAGGGCACGCCTGCCTGGGTGTCACGCATCGTT
>A. pseudoplatanus AM238254
-CCCCCTCTGC-GGTCGGATCGATGGCACCTG---CCCTCGCTCCCTCGGCACAACAAC----GAACCCC-GGCGCGG--ACCGTGCCAAGGAAG-CTTAACAAGAGAG--CGTGACC-TTGC-CGCCCCGGAAACGGTGCGCGTGCTCGTGGCATTGCCTTCTTT-CATT-ATTTAAAACGACTCTCGGCAACGGATATCTCGGCTCTCGCATCGATGAAGAACGTAGCGAAATGCGATACTTGGTGTGAATTGCAGAATCCCGTGAACCATCGAGTCTTTGAACGCAAGTTGCGCCCCAAGCCGTTAGGCCGAGGGCACGCCTGCCTGGGTGTCACGCATCGTT
>A. pseudoplatanus AM238256
-CCCCCTCTGC-GGTCGGATCGATGGCACCTG---CCCTCGCTCCCTCGGCACAACAAC----GAACCCC-GGCGCGG--ACCGTGCCAAGGAAG-CTTAACAAGAGAG--CGTGACC-TTGC-TGCCCCGGAAACGGTGCGCGTGCTCGTGGCATTGCCTTCTTT-CATT-ATTTAAAACGACTCTCGGCAACGGATATCTCGGCTCTCGCATCGATGAAGAACGTAGCGAAATGCGATACTTGGTGTGAATTGCAGAATCCCGTGAACCATCGAGTCTTTGAACGCAAGTTGCGCCCCAAGCCGTTAGGCCGAGGGCACGCCTGCCTGGGTGTCACGCATCGTT
>A. pseudoplatanus AM238257
-CCCCCTCTGC-GGTCGGATCGATGGCACCTG---CCCTCGCTCCCTCGGCACAACAAC----GAACCCC-GGCGCGG--ACCGTGCCAAGGAAG-CTTAACAAGAGAG--CGTGACC-TTGC-CGCCCCGGAAACGGTGCGCGTGCTCGTGGCATTGCCTTCTTT-CATT-ATTTAAAACGACTCTCGGCAACGGATATCTCGGCTCTCGCATCGATGAAGAACGTAGCGAAATGCGATACTTGGTGTGAATTGCAGAATCCCGTGAACCATCGAGTCTTTGAACGCAAGTTGCGCCCCAAGCCGTTAGGCCGAGGGCACGCCTGCCTGGGTGTCACGCATCGTT
>A. pseudoplatanus AM238259
-CCCCCTCTGC-GGTCGGATCGATGGCACCTG---CCCTCGCTCCCTCGGCACAACAAC----GAACCCC-GGCGCGG--ACCGTGCCAAGGAAG-CTTAACAAGAGAG--CGTGACC-TTGC-CGCCCCGGAAACGGTGCGCGTGCTCGTGGCATTGCCTTCTTT-CATT-ATTTAAAACGACTCTCGGCAACGGATATCTCGGCTCTCGCATCGATGAAGAACGTAGCGAAATGCGATACTTGGTGTGAATTGCAGAATCCCGTGAACCATCGAGTCTTTGAACGCAAGTTGCGCCCCAAGCCGTTAGGCCGAGGGCACGCCTGCCTGGGTGTCACGCATCGTT
>A. pseudoplatanus AM238264
-CCCCCTCTGC-GGTCGGATCGATGGCACCTG---CCCTCGCTCCCTCGGCACAACAAC----GAACCCC-GGCGCGG--ACCGTGCCAAGGAAG-CTTAACAAGAGAG--CGTGACC-TTGC-CGCCCCGGAAACGGTGCGCGTGCTCGTGGCATTGCCTTCTTT-CGTT-ATTTAAAACGACTCTCGGCAACGGATATCTCGGCTCTCGCATCGATGAAGAACGTAGCGAAATGCGATACTTGGTGTGAATTGCAGAATCCCGTGAACCATCGAGTCTTTGAACGCAAGTTGCGCCCCAAGCCGTTAGGCCGAGGGCACGCCTGCCTGGGTGTCACGCATCGTT
>A. pseudoplatanus AM238267
-CCCCCTCTGC-GGTCGGATCGATGGCACCTG---CCCTCGCTCCCTCGGCACAACAAC----GAACCCC-GGCGCGG--ACCGTGCCAAGGAAG-CTTAACAAGAGAG--CGTGACC-TTGC-TGCCCCGGAAACGGTGCGCGTGCTCGTGGCATTGCCTTCTTT-CATT-ATTTAAAACGACTCTCGGCAACGGATATCTCGGCTCTCGCATCGATGAAGAACGTAGCGAAATGCGATACTTGGTGTGAATTGCAGAATCCCGTGAACCATCGAGTCTTTGAACGCAAGTTGCGCCCCAAGCCGTTAGGCCGAGGGCACGCCTGCCTGGGTGTCACGCATCGTT
>A. pseudoplatanus AM238275
-CCCCCTCTGC-GGTCGGATCGATGGCACCTG---CCCTCGCTCCCTCGGCACAACAAC----GAACCCC-GGCGCGG--ACCGTGCCAAGGAAG-CTTAACAAGAGAG--CGTGACC-TTGC-TACCCCGGAAACGGTGCGCGTGCTCGTGGCATTGCCTTCTTT-CATT-ATTTAAAACGACTCTCGGCAACGGATATCTCGGCTCTCGCATCGATGAAGAACGTAGCGAAATGCGATACTTGGTGTGAATTGCAGAATCCCGTGAACCATCGAGTCTTTGAACGCAAGTTGCGCCCCAAGCCGTTAGGCCGAGGGCACGCCTGCCTGGGTGTCACGCATCGTT
>A. pseudoplatanus AM238276
-CCCCCTCTGC-GGTCGGATCGATGGCACCTG---CCCTCGCTCCCTCGGCACAACAAC----GAACCCC-GGCGCGG--ACCGTGCCAAGGAAG-CTTAACAAGAGAG--CGTGACC-TTGC-CGCCCCGGAAACGGTGCGCGTGCTCGTGGCATTGCCTTCTTT-CATT-ATTTAAAACGACTCTCGGCAACGGATATCTCGGCTCTCGCATCGATGAAGAACGTAGCGAAATGCGATACTTGGTGTGAATTGCAGAATCCCGTGAACCATCGAGTCTTTGAACGCAAGTTGCGCCCCAAGCCGTTAGGCCGAGGGCACGCCTGCCTGGGTGTCACGCATCGTT
>A. pseudoplatanus AY605338
-CCCCCTCTGC-GGTCGGATCGATGGCACCTG---CCCTCGCTCCCTCGGCACAACAAC----GAACCCC-GGCGCGG--ACCGTGCCAAGGAAG-CTTAACAAGAGAG--CGTGACC-TTGC-TGCCCCGGAAACGGTGCGCGTGCTCGTGGCATTGCCTTCTTT-CATT-ATTTAAAACGACTCTCGGCAACGGATATCTCGGCTCTCGCATCGATGAAGAACGTAGCGAAATGCGATACTTGGTGTGAATTACAGAATCCCGTGAACCATCGAGTCTTTGAACGCAAGTTGCGCCCCAAGCCGTTAGGCCGAGGGCACGCCTGCCTGGGTGTCACGCATCGTT
>A. trautvetteri AM238281
-CCCCCTCTGC-GGTTGGATCGATGGCACCTG---CCCTCGCTCCCTCGGCACAACAAC----GAACCCC-GGCGCGG--ACCGCGCCAAGGAAG-TTTAACAAGAGAG--TGTGCCC-TTGT-CGCCCCGGAAACGGTGCGCGTGCTTGTGGCATTGCCTTCTTT-CATT-ATTTAAAACGACTCTCGGCAACGGATATCTCGGCTCTCGCATCGATGAAGAACGTAGCGAAATGCGATACTTGGTGTGAATTGCAGAATCCCGTGAACCATCGAGTCTTTGAACGCAAGTTGCGCCCCAAGCCGTTAGGCCGAGGGCACGCCTGCCTGGGTGTCACGCATCGTT
>A. trautvetteri AM238282
-CCCCCTCTGC-GGTTGGATCGATGGCACCTG---CCCTCGCTCCCTCGGCACAACAAC----GAACCCC-GGCGCGG--ACCGCGCCAAGGAAG-AGTAACAAGAGAG--TGTGCCC-TTGT-CGCCCCGGAAACGGTGCGCGTGCTTGTGGCATTGCCTTCTTT-CATT-ATTTAAAACGACTCTCGGCAACGGATATCTCGGCTCTCGCATCGATGAAGAACGTAGCGAAATGCGATACTTGGTGTGAATTGCAGAATCCCGTGAACCATCGAGTCTTTGAACGCAAGTTGCGCCCCAAGCCGTTAGGCCGAGGGCACGCCTGCCTGGGTGTCACGCATCGTT
>A. trautvetteri AM238283
-CCCCCTCTGC-GGTTGGATCGATGGCACCTG---CCCTCGCTCCCTCGGCACAACAAC----GAACCCC-GGCGCGG--ACCGCGCCAAGGAAG-TTTAACAAGAGAG--TGTGCCC-TTGT-CGCCCCGGAAACGGTGCGCGTGCTTGTGGCATTGCCTTCTTT-CATT-ATTTAAAACGACTCTCGGCAACGGATATCTCGGCTCTCGCATCGATGAAGAACGTAGCGAAATGCGATACTTGGTGTGAATTGCAGAATCCCGTGAACCATCGAGTCTTTGAACGCAAGTTGCGCCCCAAGCCGTTAGGCCGAGGGCACGCCTGCCTGGGTGTCACGCATCGTT
>A. velutinum AM238286
-CCCCTTCTGC-GGTTGGATCGATGGCACCTG---CCCTCGCTCCCTCGGCACAACAAC----GAACCCC-GGCGCGG--ACCGCGCCAAGGAAG-TTTAACAAGAGAG--TGTGCCC-TTGT-CGCCCCGGAAACGGTGCGCGTGCTTGTGGCATTGCCTTCTTT-CATT-ATTTAAAACGACTCTCGGCAACGGATATCTCGGCTCTCGCATCGATGAAGAACGTAGCGAAATGCGATACTTGGTGTGAATTGCAGAATCCCGTGAATCATCGAGTCTTTGAACGCAAGTTGCGCCCCAAGCCGTTAGGCCGAGGGCACGCCTGCCTGGGTGTCACGCATCGTT
>A. velutinum AM238287
-CCCCTTCTGC-GGTTGGATCGATGGCACCTG---CCCTCGCTCCCTCGGCACAACAAC----GAACCCC-GGCGCGG--ACCGCGCCAAGGAAG-TTTAACAAGAGAG--TGTGCCC-TTGT-CGCCCCGGAAACGGTGCGCGTGCTTGTGGCATTGCCTTCTTT-CATT-ATTTAAAACGACTCTTGGCAACGGATATCTCGGCTCTCGCATCGATGAAGAACGTAGCGAAATGCGATACTTGGTGTGAATTGCAGAATCCCGTGAACCATCGAGTCTTTGAACGCAAGTTGCGCCCCAAGCCGTTAGGCCGAGGGCACGCCTGCCTGGGTGTCACGCATCGTT
>A. velutinum AM238288
-CCCCTTCTGC-GGTTGGATCGATGGCACCTG---CCCTCGCTCCCTCGGCACAACAAC----GAACCCC-GACGCGG--ACCGCGCCAAGGAAG-TTTAACAAGAGAG--TGTGCCC-TTGT-CGCCCCGGAAACGGTGCGCGTGCTTGTGGCATTGCCTTCTTT-CATT-ATTTAAAACGACTCTCGGCAACGGATATCTCGGCTCTCGCATCGATGAAGAACGTAGCGAAATGCGATACTTGGTGTGAATTGCAGAATCCCGTGAACCATCGAGTCTTTGAACGCAAGTTGCGCCCCAAGCCGTTAGGCCGAGGGCACGCCTGCCTGGGTGTCACGCATCGTT
>A. velutinum AM238289
-CCCCTTCTGC-GGTTGGATCGATGGCACCTG---CCCTCGCTCCCTCGGCACAACAAC----GAACCCC-GGCGCGG--ACCGCGCCAAGGAAG-TTTAACAAGAGAG--TGTGCCC-TTGT-CGCCCCGGAAAGGGTGCGCGTGCTTGTGGCATTGCCTTCTTT-CATT-ATTTAAAACGACTCTCGGCAACGGATATCTCGGCTCTCGCATCGATGAAGAACGTAGCGAAATGCGATACTTGGTGTGAATTGCAGAATCCCGTGAACCATCGAGTCTTTGAATGCAAGTTGCGCCCCAAGCCGTTAGGCCGAGGGCACGCCTGCCTGGGTGTCACGCATCGTT
>A. velutinum AM238290
-CCCCTTCTGC-GGTTGGATCGATGGCACCTG---CCCTCGCTCCCTCGGCACAACAAC----GAACCCC-GGCGCGG--ACCGCGCCAAGGAAG-TTTAACAAGAGAG--TGTGCCC-TTGT-CGCCCCGGAAACGGTGCGCGTGCTTGTGGCATTGCCTTCTTT-CATT-ATTTAAAACGACTCTCGGCAACGGATATCTCGGCTCTCGCATCGATGAAGAACGTAGCGAAATGCGATACTTGGTGTGAATTGCAGAATCCCGTGAACCATCGAGTCTTTGAACGCAAGTTGCGCCCCAAGCCGTTAGGCCGAGGGCACGCCTGCCTGGGTGTCACGCATCGTT
>A. velutinum AM238291
-CCCCTTCTGC-GGTTGGATCGATGGCACCTG---CCCTCGCTCCCTCGGCACAACAAC----GAACCCC-GGCGCGG--ACCGCGCCAAGGAAG-TTTAACAAGAGAG--TGTGCCC-TTGT-CGCCCCGGAAACGGTGCGCGTGCTTGTGGCATTGCCTTCTTT-CATT-ATTTAAAACGACTCTCGGCAACGGATATCTCGGCTCTCGCATCGATGAAGAACGTAGCGAAATGCGATACTTGGTGTGAATTGCAGAATCCCGTGAACCATCGAGTCTTTGAACGCAAGTTGCGCCCCAAGCCGTTAGGCCGAGGGCACGCCTGCCTGGGTGTCACGCATCGTT
>A. velutinum AM238292
-CCCCTTCTGC-GGTTGGATCGATGGCACCTG---CCCTCGCTCCCTCGGCACAACAAC----GAACCCC-GGCGCGG--ACCGCGCCAAGGAAG-TTTAACAAGAGAG--TGTGCCC-TTGT-CGCCCCGGAAACGGTGCGCGTGCTTGTGGCATTGCCTTCTTT-CATT-ATTTAAAACGACTCTCGGCAACGGATATCTCGGCTCTCGCATCGATGAAGAACGTAGCGAAATGCGATACTTGGTGTGAATTGCAGAATCCTGTGAACCATCGAGTCTTTGAACGCAAGTTGCGCCCCAAGCCGTTAGGCCGAGGGCACGCCTGCCTGGGTGTCACGCATCGTT
>A. grandidentatum AM238323
CCCCTCCCTGC-GGTCGGATCGGTGGCACCTG---CCCTCGCTCCCTCGGCACAACAAC----GAACCCC-GGCGCGG--ACCGCGCCAAGGAAG-CTTAACAAGAG--AGCGTGCCC-CTGT-CGCCCCGGAAACGGTGCGCGTGCTCGTGGCATTGCCTTCTTT-CATT-ATTTAAAACGACTCTCGGCAACGGATATCTCGGCTCTCGCATCGATGAAGAACGTAGCGAAATGCGATACTCGGTGTGAATTGCAGAATCCCGTGAACCATCGAGTCTTTGAACGCAAGTTGCGCCCCAAGCCGTTAGGCCGAGGGCACGCCTGCCTGGGTGTCACGCATCGTT
>A. grandidentatum AM238324
CCCCTCCCTGC-GGTCGGATCGGTGGCACCTG---CCCTCGTTCCCTCGGCACAACAAC----GAACCCC-GGTGCGG--ACCGCGCCAAGGAAG-CTTAACAAGAG--AGCGTGCCC-CTGT-CGCCCCGGAAACGGTGCGCGTGCTCGTGGCATTGCCTTCTTT-CATT-ATTTAAAACGACTCTCGGCAACGGATATCTCGGCTCTCGCATCGATGAAGAACGTAGCGAAATGCGATACTTGGTGTGAATTGCAGAATCCCGTGAACCATCGAGTCTTTGAACGCAAGTTGCGCCCCAAGCCGTTAGGCCGAGGGCACGCCTGCCTGGGTGTCACGCATCGTT
>A. miaoshanicum AF401124
-CCCCCTCCGC-AGTCGGATCGACGGCGCCTGC-GCCCTCGCTCCGTCGGCACAATAAC----GAACCCC-GGCGCGG--ACCGCGCCAAGGAAA-CATAACAAGAGAG--CGTGCCC-TTGC-CTCCCCGGAAACGGTGTGTGCGCTTGTAGCATCGCCTTCTCT-CACT-ATTTAAAACGACTCTCGGCAACGGATATCTCGGCTCTCGCATCGATGAAGAACGTAGCGAAATGCGATACTTGGTGTGAATTGCAGAATCCCGTGAACCATCGAGTCTTTGAACGCAAGTTGCGCCCCAAGCCGTTAGGCCGAGGGCACGCCTGCCTGGGTGTCACGCATCGTT
>A. pubinerve AF401125
-CCCCCTCCGC-AGTCGGATCGACGGCGCCTGC-GCCCTCGCTCCGTCGGCACAATAAC----GAACCCC-GGCGCGG--ACCGCGCCAAGGAAA-CATAACAAGAGAG--CGTGCCC-TTGC-CTCCCCGGAAACGGTGTGTGCGCTTGTAGCATCGCCTTCTCT-CACT-ATTTAAAACGACTCTCGGCAACGGATATCTCGGCTCTCGCATCGATGAAGAACGTAGCGAAATGCGATACTTGGTGTGAATTGCAGAATCCCGTGAACCATCGAGTCTTTGAACGCAAGTTGCGCCCCAAGCCGTTAGGCCGAGGGCACGCCTGCCTGGGTGTCACGCATCGTT
>A. monspessulanum AF401127
CCCCCCCTTGC-GGTCGGATCGATGGCACCCG---CCCTCGCTCCCTCGGCACAACAAC----GAACCCC-GGCGCGG--ACCGCGCCAAGGAAG-CTTAACAAGAGAG--CGTGCCC-TTGT-CGCCCCGGAAACGGTGCGCGTGCTCGTGGCATTGCCTTCTTT-CATT-ATTTAAAACGACTCTCGGCAACGGATATCTCGGCTCTCGCATCGATGAAGAACGTAGCGAAATGCGATACTTGGTGTGAATTGCAGAATCCCGTGAACCATCGAGTCTTTGAACGCAAGTTGCGCCCCAAGCCGTTAGGCCGAGGGCACGCCTGCCTGGGTGTCACGCATCGTT
>A. opalus AF401128
CCCCTCTCTGC-GGTCGGATCGATGGCACCTG---CCCTCGCTCCCTCGGCACAACAAC----GAACCCC-GGCGCGG--ACCGCGCCAAGGAAG-CTTAACAAGAGAG--CGTGCCC-TTGC-CGCCCCGGAAACGGTGCGCGTGCCCGTGGCATTGCCTTCTTT-CATT-ATCTAAAACGACTCTCGGCAACGGATATCTCGGCTCTCGCATCGATGAAGAACGTAGCGAAATGCGATACTTGGTGTGAATTGCAGAATCCCGTGAACCATCGAGTCTTTGAACGCAAGTTGCGCCCCAAGCCGTTAGGCCGAGGGCACGCCTGCCTGGGTGTCACGCATCGTT
>A. paxii AF401132
--CCCCTTCGC-CGTCGGATCGGTGGCACCCG---CCCTCCCTCCCACGGCATAACAAC----GAACCCC-GGCGCGG--ACCGCGCCAAGGAAG-CTTAACACGAGGGAGCGTGCCC-TTGC-CGCCCCGGAAACGGTGTGTGTGCTTGTGGCATTGCCTTCTTT-CATT-ATTTAAAACGACTCTCGGCAACGGATATCTCGGCTCTCGCATCGATGAAGAACGTAGCGAAATGCGATACTTGGTGTGAATTGCAGAATCCCGTGAACCATCGAGTCTTTGAACGCAAGTTGCGCCCCAAGCCGTTAGGCCGAGGGCACGCCTGCCTGGGTGTCACGCATCGTT
>A. poliophyllum AF401134
--CCCCTTTGC-CGTCGGATCGATGGCACCCG---CCCTCGCTCCCACGGCACAACAAC----GAACCCC-GGCGCGG--ACCGCGCCAAGGAAG-CTTAACACGAGGGAGCGTGCCC-TTGC-CGCCCCGGAAACGGTGTGTGTGCTTGTGGCATTGCCTTCTTT-CATT-ATTTAAAACGACTCTCGGCAACGGATATCTCGGCTCTCGCATCGATGAAGAACGTAGCGAAATGCGATACTTGGTGTGAATTGCAGAATCCCGTGAACCATCGAGTCTTTGAACGCAAGTTGCGCCCCAAGCCGTTAGGCCGAGGGCACGCCTGCCTGGGTGTCACGCATCGTT
>A. cappadocicum AF401138
TCCTCCTCTGC-AGTCGGATCGATGGCACCCG---CCGTCGCTCCCTCGGCACAACAAC----GAACCCC-GGCGCGG--ACCGCGCCAAGGAAT-CTTAACGAGAGAG--CGTGCCC-CTGC-CGCCCCGGAAACGGTGTGTGTGCTTGTGGCGTCGCCTTCTTC-CATT-ATTTAAAACGACTCTCGGCAACGGATATCTCGGCTCTCGCATCGATGAAGAACGTAGCGAAATGCGATACTTGGTGTGAATTGCAGAATCCCGTGAACCATCGAGTCTTTGAACGCAAGTTGCGCCCCAAGCCGTTAGGCCGAGGGCACGCCTGCCTGGGTGTCACGCATCGT-
>A. glabrum AF401139
TCCCCCTCCGC-AGTCGGATCGGTGGCTCCTG---CCCTCGCTCCCTCGGCACAACAAC----GAACCCC-GGCGCGG--ACCGCGCCAAGGAAA-CTTAACAAGAGAG--CGTGCCC-TTGA-CGCCCCGGAAACGGTGTGTGTGCCTGTGGCATTGCCTTCTTT-CACT-ATTTAAAACGACTCTCGGCAACGGATATCTCGGCTCTCGCATCGATGAAGAACGTAGCGAAATGCGATACTTGGTGTGAATTGCAGAATCCCGTGAACCATCGAGTCTTTGAACGCAAGTTGCGCCCCAAGCCGTTAGGCCGAGGGCACGCCTGCCTGGGTGTCACGCATCGTT
>A. henryi AF401141
-CCCCCTCTGC-AGTTGGATCGATGGCACTTT--GCCCTCGCTCCCTCGGCACAACAAC----GAACCCC-GGCGCGG--ACCGCGCCAAGGAAA-CTTAACAAGAGAG--CGTGCCC-TTGC-CGCCCCGGAAACGGTGTGCGTGCTTGTAGCACCGCCTTCTTT-CACT-ATTTAAAACGACTCTCGGCAACGGATATCTCGGCTCTCGCATCGATGAAGAACGTAGCGAAATGCGATACTTGGTGTGAATTGCAGAATCCCGTGAACCATCGAGTCTTTGAACGCAAGTTGCGCCCCAAGCCGTTAGGCCGAGGGCACGCCTGCCTGGGTGTCACGCATCGTT
>A. negundo AF401142
TCCCCCTCTGC-AGTCGGATCGATGGCACTT---GCCCTCGCTCCCTCGGCACAACAAC----GAACCCC-GGCGCGG--ACCGCGCCAAGGAAA-CTTAACAAGAGAG--CGTGCCC-TTGC-CGCCCCGGAAACGGTGTGTGTGCTTGCAGCATTGCCTTCTTT-CACT-ATTTAAAACGACTCTCGGCAACGGATATCTCGGCTCTCGCATCGATGAAGAACGTAGCGAAATGCGATACTTGGTGTGAATTGCAGAATCCCGTGAACCATCGAGTCTTTGAACGCAAGTTGCGCCCCAAGCCGTTAGGCCGAGGGCACGCCTGCCTGGGTGTCACGCATCGTT
>A. kungshanense AF401143
TCCCCCTTTGC-AGTCGGATCGATGGCACCCG---CCGTCGCTCCCTCGGCACAACAAC----GAACCCCCGGCGCGG--ACCGCGCCAAGGAAA-CCTAACAAGAGAG--CGTGCCC-CCTGCCGCCCCGGGAACGGTGTGTGTGCTTGTGGCATTGCCTTCTTT-CAAT-ATTTAAAACGACTCTCGGCAACGGATATCTCGGCTCTCGCATCGATGAAGAACGTAGCGAAATGCGATACTTGGTGTGAATTGCAGAATCCCGTGAACCATCGAGTCTTTGAACGCAAGTTGCGCCCCAAGCCGTTAGGCCGAGGGCACGCCTGCCTGGGTGTCACGCATCGTT
>A. davidii AF401144
TCCCCCTCTGC-AGTCGGATCGATGGCACCTG---CCCTCGCTCCCTCGGCACAACAAC----GAACCCC-GGCGCGG--ACCGCGCCAAGGAAA-CTTAACAGGAGAG--CGTGCCC-CTGC-TGCCCCGGAAACGGTGTGCGTGCCTGTGGCATCGCCTTCTTTTCATT-ATTTAAAACGACTCTCGGCAACGGATATCTCGGCTCTCGCATCGATGAAGAACGTAGCGAAATGCGATACTTGGTGTGAATTGCAGAATCCCGTGAACCATCGAGTCTTTGAACGCAAGTTGCGCCCCAAGCCGTTAGGCCGAGGGCACGCCTGCCTGGGTGTCACGCATCGTT
>A. tegmentosum AF401145
CCCCCTTTTGC-AGTCGGATCGATGGCACCTG---CCCTCGCTCCCTCGGCACAACAAC----GAACCCC-GGCGCGG--ACCGCGCCAAGGAAG-CTTAACAGGAGAG--CGTGCCC-CTGC-TGCCCCGGAAACGGTGTGCGTGCTTGTGGCATTGCCTTCTTTTCATT-ATTTAAAACGACTCTCGGCAACGGATATCTCGGCTCTCGCATCGATGAAGAACGTAGCGAAATGCGATACTTGGTGTGAATTGCAGAATCCCGTGAACCATCGAGTCTTTGAACGCAAGTTGCGCCCCAAGCCGTTAGGCCGAGGGCACGCCTGCCTGGGTGTCACGCATCGTT
>A. tataricum AF401146
TCCCCCTTTGC-AGTTGGATCGTTGGCACCTG---CCCTCGCTCCCTCGGCACAACAAC----GAACCCC-GGCGCGG--ACCGCGCCAAGGAAA-ACTAACAGGGGAG--CGTGCCC-TTGC-CGCCCCGGAAACGGTGTGCGTGCCTGTGGCATTGCCTTCTTT-CATTTATTTAAAACGACTCTCGGCAACGGATATCTCGGCTCTCGCATCGATGAAGAACGTAGCGAAATGCGATACTTGGTGTGAATTGCAGAATCCCGTGAACCATCGAGTCTTTGAACGCAAGTTGCGCCCCAAGCCGTTAGGCCGAGGGCACGCCTGCCTGGGTGTCACGCATCGTT
>A. saccharum AF401152
-CCCCCTCTGC-GGTCGGATCGATGGCACCTG---CCCTCGCTCCCTCGGCACAACAAC----GAACCCC-GGCGCGG--ACCGCGCCAAGGAAG-CTTAACAAGAGAG--CGTGCCC-CTGC-CGCCCCGGAAACGGTGCGCGTGCTCGTGGCATTGCCTTCTTT-CATT-ATCTAAAACGACTCTCGGCAACGGATATCTCGGCTCTCGCATCGATGAAGAACGTAGCGAAATGCGATACTTGGTGTGAATTGCAGAATCCCGTGAACCATCGAGTCTTTGAACGCAAGTTGCGCCCCAAGCCGTTAGGCCGAGGGCACGCCTGCCTGGGTGTCACGCATCGT-
>A. argutum AF401153
TCCCCCTCCGC-AGTCGGATCGACGGCACTTG---CCATCGCTCCCTCGGCACAACAAC----GAACCCC-GGCGCGG--ACCGCGCCAAGGAAAACTTAACAAGAGAG--CGTGCCC-TCGC-CGCCCCGGAAACGGTGTGTGTGCTTGTAGCACTGCCTTCTTT-CACT-ATTTAAAACGACTCTCGGCAACGGATATCTCGGCTCTCGCATCGATGAAGAACGTAGCGAAATGCGATACTTGGTGTGAATTGCAGAATCCCGTGAACCATCGAGTCTTTGAACGCAAGTTGCGCCCCAAGCCGTTAGGCCGAGGGCACGCCTGCCTGGGTGTCACGCATCGTT
>A. tetramerum AF401154
CCCCCCTCTGC-AGTCGGATCGACGGCGCTTG---CCATCGCTCCTTCGGCACAACAAC----GAACCCC-GGCGCGG--ACCGCGCCAAGGAAA-CTTAACAAGAGAGAGCGTGCCC-TTGC-CGCCCCGGAAACGGTGTGTGCGCTTGTAGCACTGCCTTCTTT-CACT-ATTTAAAACGACTCTCGGCAACGGATATCTCGGCTCTCGCATCGATGAAGAACGTAGCGAAATGCGATACTTGGTGTGAATTGCAGAATCCCGTGAACCATCGAGTCTTTGAACGCAAGTTGCGCCCCAAGCCGTTAGGCCGAGGGCACGCCTGCCTGGGTGTCACGCATCGTT
>A. distylum AF401155
CCCCCCTTTGC-GGTTGGATCGATGGCACTTG---CCCTCGCTCCCTCGGCACAACAAC----GAACCCC-GGCGCGG--ACCGCGCCAAGGAAA-CTAAACAAGAGAG--CGTGCCT-TTGCTTGCCCCGGAAACGGTGTGCGTGCTTGTGGCATTGCCTTCTTT-CATT-ATTTAAAACGACTCTCGGCAACGGATATCTCGGCTCTCGCATCGATGAAGAACGTAGCGAAATGCGATACTTGGTGTGAATTGCAGAATCCCGTGAACCATCGAGTCTTTGAACGCAAGTTGCGCCCCAAGCCGTTAGGCCGAGGGCACGCCTGCCTGGGTGTCACGCATCGTT
>A. nipponicum AF401157
-CCCCCTTTGC-AGTTGGATCGATGGCACCTGC---CCTCGCTCCCTCTGCACAACAAC----GAACCCC-GGCGCGG--ACCGCGCCAAGGAAA-CTTAACAAGAGAG--CGTGCCT-TTGC-CGCCCCGGAAACGGTGTGTGTGCTTGTGGCATTGCCTTCTTT-CATT-ATCTAAAACGACTCTCGGCAACGGATATCTCGGCTCTCGCATCGATGAAGAACGTAGCGAAATGCGATACTTGGTGTGAATTGCAGAATCCCGTGAACCATCGAGTCTTTGAACGCAAGTTGCGCCCCAAGCCGTTAGGCCGAGGGCACGCCTGCCTGGGTGTCACGCATCGTT
>A. wardii AF401159
-CCTCCTCTGC-AGTCGGATCGACGACACCCGC---CGTCGCTCCCTCGGCACAGCAAC----GAACCCC-GGCGTGG--ACCGCGCCAAGGAAT-CTTAACGAGAGAG--CGTGCCC-TCGT-CGCCCCGGAAACGGTGCGTGTGCTTGTGGCGTCGCCTTCTTC-CATT-ATTTAAAACGACTCTCGGCAACGGATATCTCGGCTCTCGCATCGATGAAGAACGTAGCGAAATGCGATACTTGGTGTGAATTGCAGAATCCCGTGAACCATCGAGTCTTTGAACGCAAGTTGCGCCCCAAGCCGTTAGGCCGAGGGCACGCCTGCCTGGGTGTCACGCATCGTT
>A. mono JF980310
-CCTCCTCCGC-AGTCGGATCGATGGCACCCGC---CGTCGCTCCCTCGGCACAACAAC----GAACCCC-GGCGCGG--ACCGCGCCAAGGAAT-CTTAACGAGAGAG--CGTGCCC-CTGC-CGCCCCGGAAACGGTGTGTGTGCTTGTGGCGTCGCCTTCTTC-CATT-ATTTAAAACGACTCTCGGCAGCGGATATCTCGGCTCTCGCATCGATGAAGAACGTAGCGAAATGCGATACTTGGTGTGAATTGCAGAATCCCGTGAACCATCGAGTCTTTGAACGCAAGTTGCGCCCCAAGCCGTTAGGCCGAGGGCACGCCTGCCTGGGTGTCACGCATCGTT
>A. palmatum AB683975
-CCCCCTCCGC-AGTCGGATCGACGGCGCCTGC-GCCCTCGCTCCGTCGGCAAAATAAC----GAACCCC-GGCGCGG--ACCGCGCCAAGGAAA-CTTAACAAGAGAG--CGTGCCC-TTGC-CTCCCCGGAAACGGTGTGTGCGCTTGTAGCATCGCCTTCTCT-CACT-ATTTAAAACGACTCTCGGCAACGGATATCTCGGCTCTCGCATCGATGAAGAACGTAGCGAAATGCGATACTTGGTGTGAATTGCAGAATCCCGTGAACCATCGAGTCTTTGAACGCAAGTTGCGCCCCAAGCCGTTAGGCCGAGGGCACGCCTGCCTGGGTGTCACGCATCGTT
>A. buergerianum var. formos FN651690
-CCCCCTTTGC-CGTCGGATCGATGGCACCAG---CCCTCGCTCCCACGGCACAACAAC----GAACCCC-GGCGCGG--ACCGCGCCAAGGAAG-CTTAACACGAGGGAGCGTGCCC-TTGC-CGCCCCGGAAACGGTGTGTGTGCTTGTGGCATTGCCTTCTTT-CATT-ATTTAAAACGACTCTCGGCAACGGATATCTCGGCTCTCGCATCGATGAAGAACGTAGCGAAATGCGATACTTGGTGTGAATTGCAGAATCCCGTGAACCATCGAGTCTTTGAACGCAAGTTGCGCCCCAAGCCGTTAGGCCGAGGGCACGCCTGCCTGGGTGTCACGCATCGTT
>A. buergerianum var. formos FN651691
-CCCCCTTTGC-CGTCGGATCGATGGCACCAG---CCCTCGCTCCCACGGCACAACAAC----GAACCCC-GGCGCGG--ACTGCGCCAAGGAAG-CTTAACACGAGGGAGCGTGCCC-TTGC-CGCCCCGGAAACGGTGTGTGTGCTTGTGGCATTGCCTTCTTT-CATT-ATTTAAAACGACTCTCGGCAACGGATATCTCGGCTCTCGCATCGATGAAGAACGTAGCGAAATGCGATACTTGGTGTGAATTGCAGAATCCCGTGAACCATCGAGTCTTTGAACGCAAGTTGCGCCCCAAGCCGTTAGGCCGAGGGCACGCCTGCCTGGGTGTCACGCATCGTT
>A. buergerianum var. formos FN651692
-CCCCCTTTGC-CGTCGGATCGATGGCACCAG---CCCTCGCTCCCACGGCACAACAAC----GAACCCC-GGCGCGG--ACTGCGCCAAGGAAG-CTTAACACGAGGGAGCGTGCCC-TTGC-CGCCCCGGAAACGGTGTGTGTGCTTGTGGCATTGCCTTCTTT-CATT-ATTTAAAACGACTCTCGGCAACGGATATCTCGGCTCTCGCATCGATGAAGAACGTAGCGAAATGCGATACTTGGTGTGAATTGCAGAATCCCGTGAACCATCGAGTCTTTGAACGCAAGTTGCGCCCCAAGCCGTTAGGCCGAGGGCACGCCTGCCTGGGTGTCACGCATCGTT
>A. buergerianum var. formos FN651693
-CCCCCTTTGC-CGTCGGATCGATGGCACCAG---CCCTCGCTCCCACGGCACAACAAC----GAACCCC-GGCGCGG--ACTGCGCCAAGGAAG-CTTAACACGAGGGAGCGTGCCC-TTGC-CGCCCCGGAAACGGTGTGTGTGCTTGTGGCATTGCCTTCTTT-CATT-ATTTAAAACGACTCTCGGCAACGGATATCTCGGCTCTCGCATCGATGAAGAACGTAGCGAAATGCGATACTTGGTGTGAATTGCAGAATCCCGTGAACCATCGAGTCTTTGAACGCAAGTTGCGCCCCAAGCCGTTAGGCCGAGGGCACGCCTGCCTGGGTGTCACGCATCGTT
>A. grandidentatum AY605297
CCCCTCCCTGC-GGTCGGATCGGTGGCACCTG---CCCTCGCTCCCTCGGCACAACAAC----GAACCCC-GGCGCGG--ACCGCGCCAAGGAAG-CTTAACAAGAG--AGCGTGCCC-CCGT-CGCCCCGGAAACGGTGCGCGTGCTCGTGGCATTGCCTTCTTT-CATT-ATTTAAAACGACTCTCGGCAACGGATATCTCGGCTCTCGCATCGATGAAGAACGTAGCGAAATGCGATACTTGGTGTGAATTGCAGAATCCCGTGAACCATCGAGTCTTTGAACGCAAGTTGCGCCCCAAGCCGTTAGGCCGAGGGCACGCCTGCCTGGGTGTCACGCATCGTT
>A. grandidentatum AY605298
CCCCTCCCTGC-GGTCGGATCGGTGGCACCTG---CCCTCGCTCCCTCGGCACAACAAC----GAACCCC-GGCGCGG--ACCGCGCCAAGGAAG-CTTAACAAGAG--AGCGTGCCC-CTGT-CGCCCCGGAAACGGTGCGCGTGCTCGTGGCATTGCCTTCTTT-CATT-ATTTAAAACGACTCTCGGCAACGGATATCTCGGCTCTCGCATCGATGAAGAACGTAGCGAAATGCGATACTTGGTGTGAATTGCAGAATCCCGTGAACCATCGAGTCTTTGAACGCAAGTTGCGCCCCAAGCCGTTAGGCCGAGGGCACGCCTGCCTGGGTGTCACGCATCGTT
>A. grandidentatum AY605299
CCCCTCCCTGC-GGTCGGATCGGTGGCACCTG---CCCTCGCTCCCTCGGCACAACAAC----GAACCCC-GGTGCGG--ACCGCGCCAAGGAAG-CTTAACAAGAG--AGCATGCCC-CTGT-CGCCCCGGAAACGGTGCGCGTGCTCGTGGCATTGCCTTCTTT-CATT-ATTTAAAACGACTCTCGGCAACGGATATCTCGGCTCTCGCATCGATGAAGAACGTAGCGAAATGCGATACTTGGTGTGAATTGCAGAATCCCGTGAACCATCGAGTCTTTGAACGCAAGTTGCGCCCCAAGCCGTTAGGCCGAGGGCACGCCTGCCTGGGTGTCACGCATCGTT
>A. grandidentatum AY605300
CCCCTCCCTGC-GGTCGGATCGGTGGCACCTG---CCCTCGCTCCCTCGGCACAACAAC----GAACCCC-GGCGCGG--ACCGCGCCAAGGAAG-CTTAACAAGAG--AGCGTGCCC-CTGT-CGCCCCGGAAACGGTGCGCGTGCTCGTGGCATTGCCTTCTTT-CATT-ATTTAAAACGACTCTCGGCAACGGATATCTCGGCTCTCGCATCGATGAAGAACGTAGCGAAATGCGATACTTGGTGTGAATTGCAGAATCCCGTGAACCATCGAGTCTTTGAACGCAAGTTGCGCCCCAAGCCGTTAGGCCGAGGGCACGCCTGCCTGGGTGTCACGCATCGTT
>A. heldreichii AM238280
-CCCCCTCTGC-GGTTGGATCGATGGCACCTG---CCCTCGCTCCCTCGGCACAACAAC----GAACCCC-GGCGCGG--ACCGCGCCAAGGAAG-TTTAACAAGAGAG--TGTGCCC-TTGT-CGCCCCGGAAACGGTGCGCGTGCTTGTGGCATTGCCTTCTTT-CATT-ATTTAAAACGACTCTCGGCAACGGATATCTCGGCTCTCGCATCGATGAAGAACGTAGCGAAATGCGATACTTGGTGTGAATTGCAGAATCCCGTGAACCATCGAGTCTTTGAACGCAAGTTGCGCCCCAAGCCGTTAGGTCGAGGGCACGCCTGCCTGGGTGTCACGCATCGTT
>A. heldreichii AY605301
-CCCCCTCTGC-GGTTGGATCGATGGCACCTG---CCCTCGCTCCCTCGGCACAACAAC----GAACCCC-GGCGCGG--ACCGCGCCAAGGAAG-TTTAACAAGAG--AGTGTGCCC-TTGT-CGCCCCGGAAACGGTGCGCGTGCTTGTGGCATTGCCTTCTTT-CATT-ATTTAAAACGACTCTCGGCAACGGATATCTCGGCTCTCGCATCGATGAAGAACGTAGCGAAATGCGATACTTGGTGTGAATTGCAGAATCCCGTGAACCATCGAGTCTTTGAACGCAAGTTGCGCCCCAAGCCGTTAGGCCGAGGGCACGCCTGCCTGGGTGTCACGCATCGTT
>A. heldreichii AY605302
-CCCCCTCTGC-GGTTGGATCGATGGCACCTG---CCCTCGCTCCCTCGGCACAACAAC----GAACCCC-GGCGCGG--ACCGCGCCAAGGAAG-TTTAACAAGAG--AGTGTGCCC-TTGT-CGCCCCGGAAACGGTGCGCGTGCTTGTGGCATTGCCTTCTTT-CATT-ATTTAAAACGACTCTCGGCAACGGATATCTCGGCTCTCGCATCGATGAAGAACGTAGCGAAATGCGATACTTGGTGTGAATTGCAGAATCCCGTGAACCATCGAGTCTTTGAACGCAAGTTGCGCCCCAAGCCGTTAGGCCGAGGGCACGCCTGCCTGGGTGTCACGCATCATT
>A. heldreichii AY605303
-CCCCCTCTGC-GGTTGGATCGATGGCACCTG---CCCTCGCTCCCTCGGCACAACAAC----GAACCCC-GGCGCGG--ACCGCGCCAAGGAAG-TTTAACAAGAG--AGTGTGCCC-TTGT-CGCCCCGGAAACGGTGCGCGTGCTTGTGGCATTGCCTTCTTT-CATT-ATTTAAAACGACTCTCGGCAACGGATATCTCGGCTCTCGCATCGATGAAGAACGTAGCGAAATGCGATACTTGGTGTGAATTGCAGAATCCCGTGAACCATCGAGTCTTTGAACGCAAGTTGCGCCCCAAGCCGTTAGGCCGAGGGCACGCCTGCCTGGGTGTCACGCATCGTT
>A. heldreichii AY605304
-CCCCCTCTGC-GGTTGGATCGATGGCACCTG---CCCTCGCTCCCTCGGCACAACAAC----GAACCCC-GGCGCGG--ACCGCGCCAAGGAAG-TTTAACAAGAG--AGTGTGCCC-TTGT-CGCCCCGGAAACGGTGCGCGTGCTTGTGGCATTGCCTTCTTT-CATT-ATTTAAAACGACTCTCGGCAACGGATATCTCGGCTCTCGCATCGATGAAGAACGTAGCGAAATGCGATACTTGGTGTGAATTGCAGAATCCCGTGAACCATCGAGTCTTTGAACGCAAGTTGCGCCCCAAGCCGTTAGGCCGAGGGCACGCCTGCCTGGGTGTCACGCATCGTT
>A. nigrum AY605322
-CCCCCTCTGC-GGTCGGATCGATGGCACCTG---CCCTCGCTCCCTCGGCACAACAAC----GAACCCC-GGCGCGG--ACCGCGCCAAGGAAG-CTTAACAAGAG--AGCGTGCCC-CTGC-CGCCCCGGAAACGGTGCGCGTGCTCGTGGCATTGCCTTCTTT-CATT-ATCTAAAACGACTCTCGGCAACGGATATCTCGGCTCTCGCATCGATGAAGAACGTAGCGAAATGCGATACTTGGTGTGAATTGCAGAATCCCGTGAACCATCGAGTCTTTGAACGCAAGTTGCGCCCCAAGCCGTTAGGCCGAGGGCACGCCTGCCTGGGTGTCACGCATCGTT
>A. nigrum AY605323
-CCCCCTCTGC-GGTCGGATCGATGGCACCTG---CCCTCGCTCCCTCGGCACAACAAC----GAACCCC-GGCGCGG--ACCGCGCCAAGGAAG-CTTAACAAGAG--AGCGTGCCC-CTGC-TGCCCCGGAAACGGTGCGCGTGCTCGTGGCATTGCCTTCTTT-CATT-ATCTAAAACGACTCTCGGCAACGGATATCTCGGCTCTCGCATCGATGAAGAACGTAGCGAAATGCGATACTTG-TGTGAATTGCAGAATCCCGTGAACCATCGAGTCTTTGAACGCAAGTTGCGCCCCAAGCCGTTAGGCCGAGGGCACGCCTGCCTGGGTGTCACGCATCGTT
>A. nigrum AY605324
-CCCCCTCTGC-GGTCGGATCGATGGCACCTG---CCCTCGCTCCCTCGGCACAACAAC----GAACCCC-GGCGCGG--ACCGCGCCAAGGAAG-CTTAACAAGAG--AGCGTGCCC-CTGC-CGCCCCGGAAACGGTGCGCGTGCTCGTGGCATTGCCTTCTTT-CATT-ATCTAAAACGACTCTCGGCAACGGATATCTCGGCTCTCGCATCGATGAAGAACGTAGCGAAATGCGATACTTGGTGTGAATTGCAGAATCCCGTGAACCATCGAGTCTTTGAACGCAAGTTGCGCCCCAAGCCGTTAGGCCGAGGGCACGCCTGCCTGGGTGTCACGCATCGTT
>A. velutinum AY605356
-CCCCTTCTGC-GGTTGGATCGATGGCACCTG---CCCTCGCTCCCTCGGCACAACAAC----GAACCCC-GGCGCGG--ATCGCGCCAAGGAAG-TTTAACAAGAG--AGTGTGCCC-TTGT-CGCCCCGGAAACGGTGCGCGTGCTTGTGGCATTGCCTTCTTT-CATT-ATTTAAAACGACTCTCGGCAACGGATATCTCGGCTCTCGCATCGATGAAGAACGTAGCGAAATGCGATACTTGGTGTGAATTGCAGAATCCCGTGAACCATCGAGTCTTTGAACGCAAGTTGCGCCCCAAGCCGTTAGGCCGAGGGCACGCCTGCCTGGGTGTCACGCATCGTT
>A. velutinum AY605357
-CCCCTTCTGC-GGTTGGATCGATGGCACCTG---CCCTCGCTCCCTCGGCACAACAAC----GAACCCC-GGCGCGG--ACCGCGCCAAGGAAG-TTTAACAAGAG--AGTGTGCCA-TTGT-CGCCCCGGAAACGGTGCGCGTGCTTGTGGCATTGCCTTCTTT-CATT-ATTTAAAACGACTCTCGGCAACGGATATCTCGGTTCTCGCATCGATGAAGAACGTAGCGAAATGCGATACTTGGTGTGAATTGCAGAATCCCGTGAACCATCGAGTCTTTGAACGCAAGTTGCGCCCCAAGCCGTTAGGCCGAGGGCACGCCTGCCTGGGTGTCACGCATCGTT
>A. velutinum AY605358
-CCCCTTCTGC-GGTTGGATCGATGGCACCTG---CCCTCGCTCCCTCGGCACAACAAC----GAACCCC-GGCGCGG--ACCGCGCCAAGGAAG-TTTAACAAGAG--AGTGTGCCC-TTGT-CGCCCCGGAAACGGTGCGCGTGCTTGTGGCATTGCCTTCTTT-CATT-ATTTAAAACGACTCTCGGCAACGGATATCTCGGCTCTCGCATCGATGAAGAACGTAGCGAAATGCGATACTTGGTGTGAATTGCAGAATCCCGTGAACCATCGAGTCTTTGAACGCAAGTTGCGCCCCAAGCCGTTAGGCCGAGGGCACGCCTGCCTGGGTGTCACGCATCGTT
>A. velutinum AY605359
-CCCCTTCTGC-GGTTGGATCGATGGCACCTG---CCCTCGCTCCCTCGGCACAACAAC----AAACCCC-GGCGCGG--ATCGCGCCAAGGAAG-TTTAACAAGAG--AGTGTGCCC-TTGT-CGCCCCGGAAACGGTGCGCGTGCTTGTGGCATTGCCTTCTTT-CATT-ATTTAAAACGACTCTCGGCAACGGATATCTCGGCTCTCGCATCGATGAAGAACGTAGCGAAATGCGATACTTGGTGTGAATTGCAGAATCCCGTGAACCATCGAGTCTTTGAACGCAAGTTGCGCCCCAAGCCGTTAGGCCGAGGGCACGCCTGCCTGGGTGTCACGCATCGTT
>A. velutinum AY605360
-CCCCTTCTGC-GGTTGGATCGATGGCACCTG---CCCTCGCTCCCTCGGCACAACAAC----GAACCCC-GGCGCGG--ACCGCGCCAAGGAAG-TTTAACAAGAG--TGTGTGCCC-TTGT-CGCCCCGGAAACGGTGCGCGTGCTTGTGGCATTGCCTTCTTT-CATT-ATTTAAAACGACTCTCGGCAACGGATATCTCGGCTCTAGCATCGATGAAGAACGTAGCGAAATGCGATACTTGGTGTGAATTGCAGAATCCCGTGAACCATCGAGTCTTTGAACGCAAGTTGCGCCCCAAGCCGTTAGGCCGAGGGCACGCCTGCCTGGGTGTCACGCATCGTT
>A. velutinum AY605361
-CCCCTTCTGC-GGTTGGATCGATGGCACCTG---CCCTCGCTCCCTCGGCACAACAAC----GAACCCC-GGCGCGG--ACCGCGCCAAGGAAG-TTTAACAAGAG--AGTGTGCCC-TTGT-CGCCCCGGAAACGGTGCGCGTGCTTGTGGCATTGCCTTCTTT-CATT-ATTTAAAACGACTCTCGGCAACGGATATCTCGGCTCTCGCATCGATGAAGAACGTAGCGAAATGCGATACTTGGTGTGAATTGCAGAATCCCGTGAACCATCGAGTCTTTGAACGCAAGTTGCGCCCCAAGCCGTTAGGCCGAGGGCACGCCTGCCTGGGTGTCACGCATCGTT
>A. velutinum AY605362
-CCCCTTCTGC-GGTTGGATCGATGGCACCTG---CCCTCGCTCCCTCGGCACAACAAC----GAACCCC-GGCGCGG--ACCGCGCCAAGGAAG-TTTAACAAGAG--AGTGTGCCC-TTGT-CGCCCCGGAAACGGTGCGCGTGCTTGTGGCATTGCCTTCTTT-CATT-ATTTAAAACGACTCTCGGCAACGGATATCTCGGCTCTCGCATCGATGAAGAACGTAGCGAAATGCGATACTTGGTGTGAATTGCAGAATCCCGTGAACCATCGAGTCTTTGAACGCAAGTTGCGCCCCAAGCCGTTAGGCCGAGGGCACGCCTGCCTGGGTGTCACGCATCGTT
>A. acuminatum AY605370
CCCCCCTCTGC-AGTCGGATCGACGGCGCTTG---CCATCGCTCCTTCGGCACAACAAC----GAACCCC-GGCGCGG--ACCGCGCCAAGGAAA-CTTAACAAGAGAGAGCGTGCCC-TTGC-CGCCCCGGAAACGGTGTGTGCGCTTGTAGCACTGCCTTCTTT-CACT-ATTTAAAACGACTCTCGGCAACGGATATCTCGGCTCTCGCATCGATGAAGAACGTAGCGAAATGCGATACTTGGTGTGAATTGCAGAATCCCGTGAACCATCGAGTCTTTGAACGCAAGTTGCGCCCCAAGCCGTTAGGCCGAGGGCACGCCTGCCTGGGTGTCACGCATCGTT
>A. acuminatum AY605371
CCCCCCTCTGC-AGTCGGATCGACGGCGCTTG---CCATCGCTCCTTCGGCACAACAAC----GAACCCC-GGCGCGG--ACCGCGCCAAGGAAA-CTTAACAAGAGAGAGCGTGCCC-TTGC-CGCCCCGGAAACGGTGTGTGCGCTTGTAGCACTGCCTTCTTT-CACT-ATTTAAAACGACTCTCGGCAACGGATATCTCGGCTCTCGCATCGATGAAGAACGTAGCGAAATGCGATACTTGGTGTGAATTGCAGAATCCCGTGAACCATCGAGTCTTTGAACGCAAGTTGCGCCCCAAGCCGTTAGGCCGAGGGCACGCCTGCCTGGGTGTCACGCATCGTT
>A. acuminatum AY605372
CCCCCCTCTGC-AGTCGGATCGACGGCGCTTG---CCATCGCTCCTTCGGCACAACAAC----GAACCCC-GGCGCGG--ACCGCGCCAAGGAAA-CTTAACAAGAGAGAGCGTGCCC-TTGC-CGCCCCGGAAACGGTGTGTGCGCTTGTAGCACTGCCTTCTTT-CACT-ATTTAAAACGACTCTCGGCAACGGATATCTCGGCTCTCGCATCGATGAAGAACGTAGCGAAATGCGATACTTGGTGTGAATTGCAGAATCCCGTGAACCATCGAGTCTTTGAACGCAAGTTGCGCCCCAAGCCGTTAGGCCGAGGGCACGCCTGCCTGGGTGTCACGCATCGTT
>A. carpinifolium AF401148
TCCCCCTCTGC-GGTCGGATCGATGGCACCTG---GCCTCGCTCCGTCGGCACAACAAC----GAACCCC-GGCGCGG--ACCGCGCCAAGGAAA-CTCAACAGGAGAG--CGTGCCC-CGGT-CGCCCCGGAAACGGTGCGCGTGCCCGTGGCATTGCCTTCTTC-CATT-ATCTAAAACGACTCTCGGCAACGGATATCTCGGCTCTCGCATCGATGAAGAACGTAGCGAAATGCGATACTTGGTGTGAATTGCAGAATCCCGTGAACCATCGAGTCTTTGAACGCAAGTTGCGCCCCAAGCCGTTAGGCCGAGGGCACGCCTGCCTGGGTGTCACGCATCGTT
>A. carpinifolium AY605379
TCCCCCTCTGC-GGTCGGATCGATGGCACCTG---GCCTCGCTCCGTCGGCACAACAAC----GAACCCC-GGCGCGG--ACCGCGCCAAGGAAA-CTCAACAGGAGAG--CGTGCCC-CGGT-CGCCCCGGAAACGGTGCGCGTGCCCGTGGCATTGCCTTCTTC-CATT-ATCTAAAACGACTCTCGGCAACGGATATCTCGGCTCTCGCATCGATGAAGAACGTAGCGAAATGCGATACTTGGTGTGAATTGCAGAATCCCGTGAACCATCGAGTCTTTGAACGCAAGTTGCGCCCCAAGCCGTTAGGCCGAGGGCACGCCTGCCTGGGTGTCACGCATCGTT
>A. carpinifolium AY605380
TCCCCCTCTGC-GGTCGGATCGATGGCACCTG---GCCTCGCTCCGTCGGCACAACAAC----GAACCCC-GGCGCGG--ACCGCGCCAAGGAAA-CTCAACAGGAGAG--CGTGCCC-CGGT-CGCCCCGGAAACGGTGCGCGTGCCCGTGGCATTGCCTTCTTC-CATT-ATCTAAAACGACTCTCGGCAACGGATATCTCGGCTCTCGCATCGATGAAGAACGTAGCGAAATGCGATACTTGGTGTGAATTGCAGAATCCCGTGAACCATCGAGTCTTTGAACGCAAGTTGCGCCCCAAGCCGTTAGGCCGAGGGCACGCCTGCCTGGGTGTCACGCATCGTT
>A. carpinifolium AY605381
TCCCCCTCTGC-GGTCGGATCGATGGCACCTG---GCCTCGCTCCGTCGGCACAACAAC----GAACCCC-GGCGCGG--ACCGCGCCAAGGAAA-CTCAACAGGAGAG--CGTGCCC-CGGT-CGCCCCGGAAACGGTGCGCGTGCCCGTGGCATTGCCTTCTTC-CATT-ATCTAAAACGACTCTCGGCAACGGATATCTCGGCTCTCGCATCGATGAAGAACGTAGCGAAATGCGATACTTGGTGTGAATTGCAGAATCCCGTGAACCATCGAGTCTTTGAACGCAAGTTGCGCCCCAAGCCGTTAGGCCGAGGGCACGCCTGCCTGGGTGTCACGCATCGTT
>A. macrophyllum AF401156
-CCCCCTCTGC-AGTCGGATCGGCGGCACCCG---CCCTCGCTCCCTCGGCACAACAAC----GAACCCC-GGCGCGG--ACCGCGCCAAGGAAT-CTTAACGAGAGAG--CGTGCCC-CTGC-CGCCCCGGAAACGGTGTGTGCGCTTGTGGCATTGCCTTCTTC-CATT-ATTTAAAACGACTCTCGGCAACGGATATCTCGGCTCTCGCATCGATGAAGAACGTAGCGAAATGCGATACTTGGTGTGAATTGCAGAATCCCGTGAACCATCGAGTCTTTGAACGCAAGTTGCGCCCCAAGCCGTTAGGCCGAGGGCACGCCTGCCTGGGTGTCACGCATCGTT
>A. macrophyllum AY605385
-CCCCCTCTGC-AGTCGGATCGGCGGCACCCG---CCCTCGCTCCCTCGGCACAACAAC----GAACCCC-GGCGCGG--ACCGCGCCAAGGAAT-CTTAACGAGAGAG--CGTGCCC-CTGC-CGCCCCGGAAACGGTGTGTGCGCTTGTGGCATCGCCTTCTTA-CATT-ATTTAAAACGACTCTCGGCAACGGATATCTCGGCTCTCGCATCGATGAAGAACGTAGCGAAATGCGATACTTGTTGTGAATTGCAGAATCCCGTGAACCATCGAGTCTTTGAACGCAAGTTGCGCCCCAAGCCGTTAGGCCGAGGGCACGCCTGCCTGGGTGTCACGCATCGTT
>A. macrophyllum AY605386
-CCCCCTCTGC-AGTCGGATCGGCGGCACCCG---CCCTCGCTCCCTCGGCACAACAAC----GAACCCC-GGCGCGG--ACCGCGCCAAGGAAT-CTTAACGAGAGAG--CGTGCCC-CTGC-CGCCCCGGAAACGGTGTGTGCGCTTGTGGCATCGCCTTCTTA-CATT-ATTTAAAACGACTCTCGGCAACGGATATCTCGGCTCTCGCATCGATGAAGAACGTAGCGAAATGCGATACTTGTTGTGAATTGCAGAATCCCGTGAACCATCGAGTCTTTGAACGCAAGTTGCGCCCCAAGCCGTTAGGCCGAGGGCACGCCTGCCTGGGTGTCACGCATCGTT
>A. macrophyllum AY605387
-CCCCCTCTGC-AGTCGGATCGGCGGCACCCG---CCCTCGCTCCCTCGGCACAACAAC----GAACCCC-GGCGCGG--ACCGCGCCAAGGAAT-CATAACGAGAGAG--CGTGCCC-CTGC-CGCCCCGGAAACGGTGTGTGCGCTTGTGACATTGCCTTCTTC-CATT-ATTTAAAACGACTCTCGGCAACGGATATCTCGGCTCTCGCATCGATGAAGAACGTAGCGAAATGCGATACTTGGTGTGAATTGCAGAATCCCGTGAACCATCGAGTCTTTGAACGCAAGTTGCGCCCCAAGCCGTTAGGCCGAGGGCACGCCTGCCTGGGTGTCACGCATCGTT
>A. macrophyllum AY605388
-CCCCCTCTGC-AGTCGGATCGGCGGCACCCG---CCCTCGCTCCCTCGGCACAACAAC----GAACCCC-GGCGCGG--ACCGCGCCAAGGAAT-CATAACGAGAGAG--CGTGCCC-CTGC-CGCCCCGGAAACGGTGTGTGCGCTTGTGGCATTGCCTTCTTC-CATT-ATTTAAAACGACTCTCGGCAACGGATATCTCGGCTCTCGCATCGATGAAGAACGTAGCGAAATGCGATACTTGGTGTGAATTGCAGAATCCCGTGAACCATCGAGTCTTTGAACGCAAGTTGCGCCCCAAGCCGTTAGGCCGAGGGCACGCCTGCCTGGGTGTCACGCATCGTT
>A. crataegifolium AY605391
-CCCCCCTTGC-AGTCGGATCGATGGCGTCTG---CCCTCGCTCCCTCGGCACAACAAC----GAACCCC-GGCGCGG--ACCGCGCCAAGGAAA-CTTAACAGGAGAG--CGTGCCC-CTGC-TGCCCCGGAAACGGTGTGCGTGCTTGTGGCATTGCCTTCTTTTCATT-ATTTAATACGACTCTCGGCAACGGATATCTCGGCTCTCGCATCGATGAAGAACGTAGCGAAATGCGATACTTGGTGTGAATTGCAGAATCCCGTGAACCATCGAGTCTTTGAACGCAAGTTGCGCCCCAAGCCGTTAGGCCGAGGGCACGCCTGCCTGGGTGTCACGCATCGTT
>A. rufinerve AY605399
CCCCCTTTTGC-AGTCGGATCGATGGCACCTG---CCCTCGCTCCCTCGGCACAACAAC----GAACCCC-GGCGCGG--ACCGCGCCAAGGAAG-CTTAACAGGAGAG--CGTGCCC-CTGC-TGCCCCGGAAACGGTGTGCGTGCTTGTGGCATTGCCTTCTTTTCATT-ATTTAAAACGACTCTCGGCAACGGATATCTCGGCTCTCGCATCGATGAAGAACGTAGCGAAATGCGATACTTGGTGTGAATTGCAGAATCCCGTGAACCATCGAGTCTTTGAACGCAAGTTGCGCCCCAAGCCGTTAGGCCGAGGGCACGCCTGCCTGGGTGTCACGCATCGTT
>A. rufinerve AY605400
CCCCCTTTTGC-AGTCGGATCGATGGCACCTG---CCCTCGCTCCCTCGGCACAACAAC----GAACCCC-GGCGCGG--ACCGCGCCAAGGAAG-CTTAACAGGAGAG--CGTGCCC-CTGC-TGCCCCGGAAACGGTGTGCGTGCTTGTGGCATTGCCTTCTTTTCATT-ATTTAAAACGACTCTCGGCAACGGATATCTCGGCTCTCGCATCGATGAAGAACGTAGCGAAATGCGATACTTGGTGTGAATTGCAGAATCCCGTGAACCATCGAGTCTTTGAACGCAAGTTGCGCCCCAAGCCGTTAGGCCGAGGGCACGCCTGCCTGGGTGTCACGCATCGTT
>A. cissifolium AF401140
-CCCCCTCTGC-AGTTGGATCGATGGCACTTT--GCCCTCGCTCCCTCGGCACAACAAC----GAACCCC-GGCGCGG--ACCGCGCCAAGGAAA-CTTAACAAGAGAG--CGTGCCC-TTGC-CGCCCCGGAAACGGTGTGCGTGCTTGTAGCACCGCCTTCTTT-CACT-ATTTAAAACGACTCTCGGCAACGGATATCTCGGCTCTCGCATCGATGAAGAACGTAGCGAAATGCGATACTTGGTGTGAATTGCAGAATCCCGTGAACCATCGAGTCTTTGAACGCAAGTTGCGCCCCAAGCCGTTAGGCCGAGGGCACGCCTGCCTGGGTGTCACGCATCGTT
>A. cissifolium AY605401
-CCCCCTCTGC-AGTTGGATCGATGGCACTTT--GCCCTCGCTCCCTCGGCACAACAAC----GAACCCC-GGCGCGG--ACCGCGCCAAGGAAA-CTTAACAAGAGAG--CGTGCCC-TTGC-CGCCCCGGAAACGGTGTGCGTGCTTGTAGCACCGCCTTCTTT-CACT-ATTTAAAACGACTCTCGGCAACGGATATCTCGGCTCTCGCATCGATGAAGAACGTAGCGAAATGCGATACTTGGTGTGAATTGCAGAATCCCGTGAACCATCGAGTCTTTGAACGCAAGTTGCGCCCCAAGCCGTTAGGCCGAGGGCACGCCTGCCTGGGTGTCACGCATCGTT
>A. cissifolium AY605402
-CCCCCTCTGC-AGTTGGATCGATGGCACTTT--GCCCTCGCTCCCTCGGCACAACAAC----GAACCCC-GGCGCGG--ACCGCGCCAAGGAAA-CTTAACAAGAGAG--CGTGCCC-TTGC-CGCCCCGGAAACGGTGTGCGTGCTTGTAGCACCGCCTTCTTT-CACT-ATTTAAAACGACTCTCGGCAACGGATATCTCGGCTCTCGCATCGATGAAGAACGTAGCGAAATGCGATACTTGGTGTGAATTGCAGAATCCCGTGAACCATCGAGTCTTTGAACGCAAGTTGCGCCCCAAGCCGTTAGGCCGAGGGCACGCCTGCCTGGGTGTCACGCATCGTT
>A. henryi AY605405
-CCCCCTCTGC-AGTTGGATCGATGGCACTTT--GCCGTCGCTCCCTCGGCACAACAAC----GAACCCC-GGCGCGG--ACCGCGCCAAGGAAA-CTTAACAAGAGAG--CGTGCCC-TTGC-CGCCCCGGAAACGGTGTGCGTGCTTGTAGCACCGCCTTCTTT-CACT-ATTTAAAACGACTCTCGGCAACGGATATCTCGGCTCTCGCATCGATGAAGAACGTAGCGAAATGCGATACTTGGTGTGAATTGCAGAATCCCGTGAACCATCGAGTCTTTGAACGCAAGTTGCGCCCCAAGCCGTTAGGCCGAGGGCACGCCTGCCTGGGTGTCACGCATCGTT
>A. negundo AY605406
TCCCCCTCCGC-AGTCGGATCGATGGCACTT---GCCCTCGCTCCTTCGGCACAACAAC----GAACCCC-GGCGCGG--ACCGCGCCAAGGAAA-CTTAACAAGAGAG--CGTGCCCCTTGC-CGCCCCGGAAACGGTGTGTGTGCTTGTAGCATTGCCTTCTTT-CACT-ATTTAAAACGACTCTCGGCAACGGATATCTCGGCTCTCGCATCGATGAAGAACGTAGCGAAATGCGATACTTGGTGTGAATTGCAGAATCCCGTGAACCATCGAGTCTTTGAACGCAAGTTGCGCCCCAAGCCGTTAGGCCGAGGGCACGCCTGCCTGGGTGTCACGCATCGTT
>A. negundo AY605407
TCCCCCTCCGC-AGTCGGATCGATGGCACTT---GCCCTCGCTCCTTCGGCACAACAAC----GAACCCC-GGCGCGG--ACCGCGCCAAGGAAA-CTTAACAAGAGAG--CGTGCCC-TTGC-CGCCCCGGAAACGGTGTGTGTGCTTGTAGCATTGCCTTCTTT-CACT-ATTTAAAACGACTCTCGGCAACGGATATCTCGGCTCTCGCATCGATGAAGAACGTAGCGAAATGCGATACTTGGTGTGAATTGCAGAATCCCGTGAACCATCGAGTCTTTGAACGCAAGTTGCGCCCCAAGCCGTTAGGCCGAGGGCACGCCTGCCTGGGTGTCACGCATCGTT
>A. negundo AY605408
TCCCCCTCTGC-AGTCGGATCGATGGCACTT---GCCCTCGCTCCCTCGGCACAACAAC----GAACCCC-GGCGCGG--ACCGCGCCAAGGAAA-CTTAACAAGAGAG--CGTGCCC-TTGC-CGCCCCGGAAACGGTGTGTGTGCTTGCAGCATTGCCTTCTTT-CACT-ATTTAAAACGACTCTCGGCAACGGATATCTCGGCTCTCGCATCGATGAAGAACGTAGCGAAATGCGATACTTGGTGTGAATTGCAGAATCCCGTGAACCATCGAGTCTTTGAACGCAAGTTGCGCCCCAAGCCGTTAGGCCGAGGGCACGCCTGCCTGGGTGTCACGCATCGTT
>A. negundo AY605409
TCCCCCTCCGC-AGTCGGATCGATGGCACTT---GCCCTCGTTCCCTCGGCACAACAAC----GAACCCC-GGCGCGG--ACCGCGCCAAGGAAA-CTTAACAAGAGAG--CGTGCCC-TTGC-CGCCCCGGAAACGGTGTGTGTGCTTGCAGCATTGCCTTCTTT-CACT-ATTTAAAACGACTCTCGGCAACGGATATCTCGGCTCTCGCATCGATGAAGAACGTAGCGAAATGCGATACTTGGTGTGAATTGCAGAATCCCGTGAACCATCGAGTCTTTGAACGCAAGTTGCGCCCCAAGCCGTTAGGCCGAGGGCACGCCTGCCTGGGTGTCACGCATCGTT
>A. circinatum AY605412
-CCCCCTCCGC-AGTCGGATCGACGGCGCCTGC-GCCCTCGCTCCGTCGGCACAATAAC----GAACCCC-GGCGCGG--ACCGCGCCAAGGAAA-CTTAACAAGAGAG--CGTGCCC-TTGC-CTCCCCGGAAACGGTGTGTGCGCTTGTAGCATCGCCTTCTCT-CACT-ATTTAAAACGACTCTCGGCAACGGATATCTCGGCTCTCGCATCGATGAAGAACGTAGCGAAATGCGATACTTGGTGTGAATTGCAGAATCCCGTGAACCATCGAGTCTTTGAACGCAAGTTGCGCCCCAAGCCGTTAGGCCGAGGGCACGCCTGCCTGGGTGTCACGCATCGTT
>A. circinatum AY605413
-CCCCCTCCGC-AGTCGGATCGACGGCGCCCGC-GCCCTCGCCCCGTCGGCACAATAAC----GAACCCC-GGCGCGG--ACCGCGCCAAGGAAA-CTTAACAAGAGAG--CGTGCCC-TTGC-CTCCCCGGAAACGGTGTGTGCGCTTGTAGCATCGCCTTCTCT-CACT-ATTTAAAACGACTCTCGGCAACGGATATCTCGGCTCTCGCATCGATGAAGAACGTAGCGAAATGCGATACTTGGTGTGAATTGCAGAATCCCGTGAACCATCGAGTCTTTGAACGCAAGTTGCGCCCCAAGCCGTTAGGCCGAGGGCACGCCTGCCTGGGTGTCACGCATCGTT
>A. erianthum AY605414
-CCCCCTCCGC-AGTCGGATCGAAGGCGTT--C-GCCCTCGTTCCCTCGGCACAATAAC----GAACCCC-GGCGCGG--ACCGCGCCAAGGAAAACCGAACAAGAGAG--CGTGCCC-TTGC-CTCCCCGGAAACGGTGTGTGCGCTTGTAGCATTGCCTTCTCT-CACT-ATTTAAAACGACTCTCGGCAACGGATATCTCGGCTCTCGCATCGATGAAGAACGTAGCGAAATGCGATACTTGGTGTGAATTGCAGAATCCCGTGAACCATCGAGTCTTTGAACGCAAGTTGCGCCCCAAGCCGTTAGGCCGAGGGCACGCCTGCCTGGGTGTCACGCATCGTT
>A. erianthum AY605415
-CCCCCTCCGC-AGTCGGATCGAAGGCGTT--C-GCCCTCGTTCCCTCGGCACAATAAC----GAACCCC-GGTGCGG--ACCGCGCCAAGGAAA-CCGAACAAGAGAG--CGTGCCC-TTGC-CTCCCCGGAAACGGTGTGTGCGCTTGTAGCATTGCCTTCTCT-CACT-ATTTAAAACGACTCTCGGCAACGGATATCTCGGCTCTCGCATCGATGAAGAACGTAGCGAAATGCGATACTTGGTGTGAATTGCAGAATCCCGTGAACCATCGAGTCTTTGAACGCAAGTTGCGCCCCAAGCCGTTAGGCCGAGGGCACGCCTGCCTGGGTGTCACGCATCGTT
>A. erianthum AY605416
-CCCCCTCCGC-AGTCGGATCGAAGGCGTT--C-GCCCTCGTTCCCTCGGCACAATAAC----GAACCCC-GGCGCGG--ACCGCGCCAAGGAAAACCGAACAAGAGAG--CGTGCCC-TTGC-CTCCCCGGAAACGGTGTGTGCGCTTGTAGCATTGCCTTCTCT-CACT-ATTTAAAACGACTCTCGGCAACGGATATCTCGGCTCTCGCATCGATGAAGAACGTAGCGAAATGCGATACTTGGTGTGAATTGCAGAATCCCGTGAACCATCGAGTCTTTGAACGCAAGTTGCGCCCCAAGCCGTTAGGCCGAGGGCACGCCTGCCTGGGTGTCACGCATCGTT
>A. japonicum AY605421
-CCCCCTCCGC-AGTCGGATCGACGGCGCCTGC-GCCCTCGCTCCGTCGGCACAATAAC----GAACCCC-GGCGCGG--ACCGCGCCAAGGAAA-CTCAACAAGAGAG--CGTGCCC-TTGC-CTCCCCGGAAACGGTGTGTGCGCTTGTGGCATCGCCTTCTCT-CACT-ATTTAAAACGACTCTCGGCAACGGATATCTCGGCTCTCGCATCGATGAAGAACGTAGCGAAATGCGATACTTGGTGTGAATTGCAGAATCCCGTGAACCATCGAGTCTTTGAACGCAAGTTGCGCCCCAAGCCGTTAGGCCGAGGGCACGCCTGCCTGGGTGTCACGCATCGTT
>A. shirasawanum AY605427
-CCCCCTCCGC-AGTCGGATCGACGGCGCCTGC-GCCCTCGCTCCGTCGGCACAACAAC----GAACCCC-GGCGCGG--ACCGCGCCAAGGAAA-CTCAACAAGAGAG--CGTGCCC-TTGC-CTCCCCGGAAACGGTGTGTGCGCTCGTAGCATCGCCTTCTCT-CACT-ATTTAAAACGACTCTCGGCAACGGATATCTCGGCTCTCGCATCGATGAAGAACGTAGCGAAATGCGATACTTGGTGTGAATTGCAGAATCCCGTGAACCATCGAGTCTTTGAACGCAAGTTGCGCCCCAAGCCGTTAGGCCGAGGGCACGCCTGCCTGGGTGTCACGCATCGTT
>A. shirasawanum AY605428
-CCCCCTCCGC-AGTCGGATCGACGGCGCCTGC-GCCCTCGCTCCGTCGGCACAACAAC----GAACCCC-GGCGCGG--ACCGCGCCAAGGAAA-CTCAACAAGAGAG--CGTGCCC-TTGC-CTCCCCGGAAACGGTGTGTGCGCTCGTAGCATCGCCTTCTCT-CACT-ATTTAAAACGACTCTCGGCAACGGATATCTCGGCTCTCGCATCGATGAAGAACGTAGCGAAATGCGATACTTGGTGTGAATTGCAGAATCCCGTGAACCATCGAGTCTTTGAACGCAAGTTGCGCCCCAAGCCGTTAGGCCGAGGGCACGCCTGCCTGGGTGTCACGCATCGTT
>A. campestre AF401158
-CCTCCTCCGC-AGTCGGATCGATGGCACCCGCT--CGTCGCTCCCTCGGCACAACAAC----GAACCCC-GGCGCGG--ACCGCGCCAAGGAAT-CTTAACGAGAGAG--CGTGCCC-TTGC-CGCCCCGGAAACGGTGCGTGTGCTTGTGGCGTCGCCTTCTTC-CATT-ATTTAAAACGACTCTCGGCAACGGATATCTCGGCTCTCGCATCGATGAAGAACGTAGCGAAATGCGATACTTGGTGTGAATTGCAGAATCCCGTGAACCATCGAGTCTTTGAACGCAAGTTGCGCCCCAAGCCGTTAGGCCGAGGGCACGCCTGCCTGGGTGTCACGCATCGTT
>A. campestre AY605437
-CCTCCTCCGC-AGTCGGATCGATGGCACCCGC---CGTCGCTCCCTCGACACAACAAC----GAACCCC-GGCGCGG--ACCGCGCCAAGGAAT-CTTAACGAGAGAG--CGTGCCC-TTGC-CGCCCCGGAAACGGTGCGTGTGCTTGTGGCGTCGCCTTCTTC-CATT-ATTTAAAACGACTCTCGGCAACGGATATCTCGGCTCTCGCATCGATGAAGAACGTAGCGAAATGCGATACTTGGTGTGAATTGCAGAATCCCGTGAACCATCGAGTCTTTGAACGCAAGTTGCGCCCCAAGCCGTTAGGCCGAGGGCACGCCTGCCTGGGTGTCACGCATCGTT
>A. campestre AY605438
-CCTCCTCTGC-AGTCGGATCGACGGCACCCGC---CGTCGCTCCCTCGGCACAACAAC----GAACCCC-GGCGCGG--ACCGCGCCAAGGAAT-CTTAACGAGAGAG--CGTGCCC-TTGC-CGCCCCGGAAACGGTGCGTGTGCTTGTGGCGTCGCCTTCTTC-CATT-ATTTAAAACGACTCTCGGCAACGGATATCTCGGCTCTCGCATCGATGAAGAACGTAGCGAAATGCGATACTTGGTGTGAATTGCAGAATCCCGTGAACCATCGAGTCTTTGAACGCAAGTTGCGCCCCAAGCCGTTAGGCCGAGGGCACGCCTGCCTGGGTGTCACGCATCGTT
>A. campestre AY605439
-CCTCCTCTGC-AGTCGGATCGACGGCACCCGC---CGTCGCTCCCTCGGCACAACAAC----GAACCCC-GGCGCGG--ACCGCGCCAAGGAAT-CTTAACGAGAGAG--CGTGCCC-TTGC-CGCCCCGGAAACGGTGCGTGTGCTTGTGGCGTCGCCTTCTTC-CATT-ATTTAAAACGACTCTCGGCAACGGATATCTCGGCTCTCGCATCGATGAAGAACGTAGCGAAATGCGATACTTGGTGTGAATTGCAGAATCCCGTGAACCATCGAGTCTTTGAACGCAAGTTGCGCCCCAAGCCGTTAGGCCGAGGGCACGCCTGCCTGGGTGTCACGCATCGTT
>A. campestre AY605440
-CCTCCTCCGC-AGTCGGATCGATGGCACCCGC---CGTCGCTCCCTCGGCACAACAAC----GAACCCC-GGCGCGG--ACCGCGCCAAGGAAT-CTTAACGAGAGAG--CGTGCCC-TTGCACGCCCCGGAAACGGTGCGTGTGCTTGTGGCGTCGCCTTCTTC-CATT-ATTTAAAACGACTCTCGGCAACGGATATCTCGGCTCTCGCATCGATGAAGAACGTAGCGAAATGCGATACTTGGTGTGAATTGCAGAATCCCGTGAACCATCGAGTCTTTGAACGCAAGTTGCGCCCCAAGCCGTTAGGCCGAGGGCACGCCTGCCTGGGTGTCACGCATCGTT
>A. campestre AY605441
-CCTCCTCTGC-AGTCGGATCGATGGCACCCGC---CGTCGCTCCCTCGGCACAACAAC----GAACCCC-GGCGCGG--ACCGCGCCAAGGAAT-CTTAACGAGAGAG--CGTGCCC-TTGC-CGCCCCGGAAACGGTGCGTGTGCTTGTGGCGTCGCCTTCTTC-CATT-ATTTAAAACGACTCTCGGCAACGGATATCTCGGCTCTCGCATCGATGAAGAACGTAGCGAAATGCGATACTTGGTGTGAATTGCAGAATCCCGTGAACCATCGAGTCTTTGAACGCAAGTTGCGCCCCAAGCCGTTAGGCCGAGGGCACGTCTGCCTGGGTGTCACGCATCGTT
>A. campestre AY605442
-CCTCCTCCGC-AGTCGGATCGAGGGCACCCGC---CGTCGTTCCCTCGGCACAACAAC----GAACCCC-GGCGCGG--ACCGCGCCAAGGAAT-CTTAACGAGAGAG--CGTGCCC-TTGC-CGCCCCGGAAACGGTGCGTGTGCTTGTGGCGTCGCCTTCTTC-CATT-ATTTAAAACGACTCTCGGCAACGGATATCTCGGCTCTCGCATCGATGAAGAACGTAGCGAAATGCGATACTTGGTGTGAATTGCAGAATCCCGTGAACCATCGAGTCTTTGAACGCAAGTTGCGCCCCAAGCCGTTAGGCCGAGGGCACGCCTGCCTGGGTGTCACGCATCGTT
>A. campestre AY605444
-CCTCCTCCGC-AGTCGGATCGAGGGCACCCGC---CGTCGTTCCCTCGGCACAACAAC----GAACCCC-GGCGCGG--ACCGCGCCAAGGAAT-CTTAACGAGAGAG--CGTGCCC-TTGC-CGCCCCGGAAACGGTGCGTGTGCTTGTGGCGTCGCCTTCTTC-CATT-ATTTAAAACGACTCTCGGCAACGGATATCTCGGCTCTCGCATCGATGAAGAACGTAGCGAAATGCGATACTTGGTGTGAATTGCAGAATCCCGTGAACCATCGAGTCTTTGAACGCAAGTTGCGCCCCAAGCCGTTAGGCCGAGGGCACGCCTGCCTGGGTGTCACGCATCGTT
>A. cappadocicum AY605445
-CCTCCTCTGC-AGTCGGATCGATGGCACCCGC---CGTCGCTCCCTCGGCACAACAAC----GAACCCC-GGCGCGG--ACCGCGCCAAGGAAT-ATTAACGAGAGAG--CGTGCCC-TTGC-CGCCCCGGAAACGGTGTGTGTGCTCGTGGCGTCGCCTTCTTC-CATT-ATTTAAAACGACTCTCGGCAACGGATATCTCGGCTCTCGCATCGATGAAGAACGTAGCGAAATGCGATACTTGGTGTGAATTGCAGAATCCCGTGAACCATCGAGTCTTTGAACGCAAGTTGCGCCCCAAGCCGTTAGGCCGAGGGCACGCCTGCCTGGGTGTCACGCATCGTT
>A. pensylvanicum AY605398
-CCCCCTTTGC-AGTCGGATCGATGGCATCTGC---CCTCGCTCCCTCGGCACAACAAC----GAACCCC-GGCGCGG--ACCGCGCCAAGGAAA-CTTAACAGGAGAG--CGTGCCC-CTGT-TGCCCCGGAAACGGTGTGCGTGCTTGTGGCATTGCCTTCTTTTCATT-ATTTAAAACGACTCTCGGCAACGGATATCTCGGCTCTCGCATCGATGAAGAACGTAGCGAAATGCGATACTTGGTGTGAATTGCAGAATCCCGTGAACCATCGAGTCTTTGAACGCAAGTTGCGCCCCAAGCCGTTAGGCCGAGGGCACGCCTGCCTGGGTGTCACGCATCGTT
>A. mono AY605446
TCCTCCTCTGC-AGTCGGATCGATGGCACCCGC---CGTCGCTCCCTCGGCACAACAAC----GAACCCC-GGCGCGG--ACCGCGCCAAGGAAT-CTTAACGAGAGAG--CGTGCCC-CTGC-CGCCCCGGAAACGGTGTGTGTGCTTGTGGCGTCGCCTTCTTC-CATT-ATTTAAAACGACTCTCGGCAACGGATATCTCGGCTCTCGCATCGATGAAGAACGTAGCGAAATGCGATACTTGGTGTGAATTGCAGAATCCCGTGAACCATCGAGTCTTTGAACGCAAGTTGCGCCCCAAGCCGTTAGGCCGAGGGCACGCCTGCCTGGGTGTCACGCATCGTC
>A. mono AY605447
TCCTCCTCTGC-AGTCGGATCGATGGCACCCGC---CGTCGCTCCCTCGGCACAACAAC----GAACCCC-GGCGCGG--ACCGCGCCAAGGAAT-CTTAACGAGAGAG--CGTGCCC-CTGC-CGCCCCGGAAACGGTGTGTGTGCTTGTGGCGTCGCCTTCTTC-CATT-ATTTAAAACGACTCTCGGCAACGGATATCTCGGCTCTCGCATCGATGAAGAACGTAGCGAAATGCGATACTTGGTGTGAATTGCAGAATCCCGTGAACCATCGAGTCTTTGAACGCAAGTTGCGCCCCAAGCCGTTAGGCCGAGGGCACGCCTGCCTGGGTGTCACGCATCGTC
>A. mono AY605449
TCCTCCTCTGC-AGTCGGATCGATGGCACCCGC---CGTCGCTCCCTCGGCACAACAAC----GAACCCC-GGCGCGG--ACCGCGCCAAGGAAT-CTTAACGAGAGAG--CGTGCCC-CTGC-CGCCCCGGAAACGGTGTGTGTGCTTGTGGCGTCGCCTCCTTC-CATT-ATTTAAAACGACTCTCGGCAACGGATATCTCGGCTCTCGCATCGATGAAGAACGTAGCGAAATGCGATACTTGGTGTGAATTGCAGAATCCCGTGAACCATCGATTCTTTGAACGCAAGTTGCGCCCCAAGCCGTTAGGCCGATGGCACGCCTGCCTGGGTGTCACGCATCGTC
>A. mono AY605450
TCCTCCTCTGC-AGTCGGATCGATGGCACCCGC---CGTCGCTCCCTCGGCACAACAAC----GAACCCC-GGCGCGG--ACCGCGCCAAGGAAT-CTTAACGAGAGAG--CGTGCCC-CTGC-CGCCCCGGAAACGGTGTGTGTGCTTGTGGCGTCGCCTCCTTC-CATT-ATTTAAAACGACTCTCGGCAACGGATATCTCGGCTCTCGCATCGATGAAGAACGTAGCGAAATGCGATACTTGGTGTGAATTGCAGAATCCCGTGAACCATCGAGTCTTTGAACGCAAGTTGCGCCCCAAGCCGTTAGGCCGAGGGCACGCCTGCCTGGGTGTCACGCATCGTC
>A. miyabei AY605451
TCCTCCTCTGC-AGTCGGATCGACGGCACCCGC---CGTCGCTCCCTCGGCACAACAAC----GAACCCC-GGCGCGG--ACCGCGCCAAGGAAT-CTTAACGAGAGAG--CGTGCCC-TTGC-CGCCCCGGAAACGGTGTGTGTGCCTGTGGCGTCGCCTTCTTC-CATT-ATTTAAAACGACTCTCGGCAACGGATATCTCGGCTCTCGCATCGATGAAGAACGTAGCGAAATGCGATACTTGGTGTGAATTGCAGAATCCCGTGAACCATCGAGTCTTTGAACGCAAGTTGCGCCCCGAGCCGTTAGGCCGAGGGCACGCCTGCCTGGGTGTCACGCATCGTT
>A. miyabei AY605452
TCCTCCTCTGC-AGTCGGATCGACGGCACCCGC---CGTCGCTCCCTCGGCACAACAAC----GAACCCC-GGCGCGG--ACCGCGCCAAGGAAT-CTTAACGAGAGAG--CGTGCCC-TTGC-CGCCCCGGAAACGGTGTGTGTGCCTGTGGCGTCGCCTTCTTC-CATT-ATTTAAAACGACTCTCGGCAACGGATATCTCGGCTCTCGCATCGATGAAGAACGTAGCGAAATGCGATACTTGGTGTGAATTGCAGAATCCCGTGAACCATCGAGTCTTTGAACGCAAGTTGCGCCCCAAGCCGTTAGGCCGAGGGCACGCCTGCCTGGGTGTCACGCATCGTT
>A. platanoides AF401136
-CCTCCTCTGC-AGTCGGATCGATGGCACCCGC---CGTCGCTCCCTCGGCACAACAAC----GAACCCC-GGCGCGG--ACCGCGCCAAGGAAT-CTTAACGACAGAG--CGTGCCC-CTGC-CGCCCCGGAAACGGTGTGTGTGCTTGTGGCGTCGCCTTCTTC-CATT-ATTTAAAACGACTCTCGGCAACGGATATCTCGGCTCTCGCATCGATGAAGAACGTAGCGAAATGCGATACTTGGTGTGAATTGCAGAATCCCGTGAACCATCGAGTCTTTGAACGCAAGTTGCGCCCCAAGCCGTTAGGCCGAGGGCACGCCTGCCTGGGTGTCACGCATCGTT
>A. platanoides AY605453
-CCTCCTCTGC-AGTCGGATCGATGGCACCCGC---CGTCGCTCCCTCGGCACAACAAC----GAACCCC-GGCGCGG--ACCGCGCCAAGGAAT-CTTAACGAGAGAG--CGTGCCC-CTGC-CGCCCCGGAAACGGTGTGTGTGCTTGTGGCGTCGCCTTCTTC-CATT-ATTTAAAACGACTCTCGGCAACGGATATCTCGGCTCTCGCATCGATGAAGAACGTAGCGAAATGCGATACTTGGTGTGAATTGCAGAATCCCGTGAACCATCGAGTCTTTGAACGCAAGTTGCGCCCCAAGCCGTTAGGCCGAGGGCACGCCTGCCTGGGTGTCACGCATCGTT
>A. platanoides AY605456
-CCTCCTCTGC-AGACGGATCGATGGCACCCGC---CGTCGCTCCCTCGGCACAACAAC----GAACCCC-GGCGCGG--ACCGCGCCAAGGAAT-CTTAACGAGAGAG--CGTGCCC-CTGC-CGCCCCGGAAACGGTGTGTGTGCTTGTGGCGTCGCCTTCTTC-CATT-ATTTAAAACGACTCTCGGCAACGGATATCTCGGCTCTCGCATCGATGAAGAACGTAGCGAAATGCGATACTTGGTGTGAATTGCAGAATCCCGTGAACCATCGAGTCTTTGAACGCAAGTTGCGCCCCAAGCCGTTAGGCCGAGGGCACGCCTGCCTGGGTGTCACGCATCGTT
>A. saccharinum AF401151
CCCCCCTCTGC-AGTCGGATCGATGGCACCCGC---CCTCGCTCCCTCGGCACAACAAC----GAACCCC-GGCGCGG--ACCGCGCCAAGGAAA-CATAACGAGAGAG--CGCGCCC-TTGC-CGCCCCGGAGACGGTGTGCGTGCTCGTGGCGTTGCCTTCTTC-CATT-ATTTAAAACGACTCTCGGCAACGGATATCTCGGCTCTCGCATCGATGAAGAACGTAGCGAAATGCGATACTTGGTGTGAATTGCAGAATCCCGTGAACCATCGAGTCTTTGAACGCAAGTTGCGCCCCAAGCCGTTAGGCCGAGGGCACGCCTGCCTGGGTGTCACGCATCGTT
>A. saccharinum AY605462
CCCCCCTCTGC-AGTCGGATCGATGGCACCCGC---CCTCGCTCCCTCGGCACAACAAC----GAACCCC-GGCGCGG--ACCGCGCCAAGGAAA-CATAACGAGAGAG--CGCGCCC-TTGC-CGCCCCGGAGACGGTGTGCGTGCTCGTGGCGTTGCCTTCTTC-CATT-ATTTAAAACGACTCTCGGCAACGGATATCTCGGCTCTCGCATCGATGAAGAACGTAGCGAAATGCGATACTTGGTGTGAATTGCAGAATCCCGTGAACCATCGAGTCTTTGAACGCAAGTTGCGCCCCAAGCCGTTAGGCCGAGGGCACGCCTGCCTGGGTGTCACGCATCGTT
>A. saccharinum AY605463
CCCCCCTCTGC-AGTCGGATCGATGGCACCCGC---CCTCGCTCCCTCGGCACAACAAC----GAACCCC-GGCGCGG--ACCGCGCCAAGGAAA-CATAACGAGAGAG--CGCGCCC-TTGC-CGCCCCGGAGACGGTGTGCGTGCTCGTGGCGTTGCCTTCTTC-CATT-ATTTAAAACGACTCTCGGCAACGGATATCTCGGCTCTCGCATCGATGAAGAACGTAGCGAAATGCGATACTTGGTGTGAATTGCAGAATCCCATGAACCATCGAGTCTTTGAACGCAAGTTGCGCCCCAAGCCGTTAGGCCGAGGGCACGCCTGCCTGGGTGTCACGCATCGTT
>A. buergerianum AY605464
-CCCCCTTTGC-CGTCGGATCGATGGCACCCGC---CCTCGCTCCCACGGCACAACAAC----GAACCCC-GGCGCGG--ACCGCGCCAAGGAAG-CTTAACACGAGGGAGCGTGCCT-TTGC-CGCCCCGGAAACGGTGTGTGTGCTTGTGGCATTGCCTTCTTT-CATT-ATTTAAAACGACTCTCGGCAACGGATATCTCGGCTCTCGCATCGATGAAGAACGTAGCGAAATGCGATACTTGGTGTGAATTGCAGAATCCCGTGAACCATCGAGTCTTTGAACGCAAGTTGCGCCCCAAGCCATTAGGCCGAGGGCACGCCTGCCTGGGTGTCACGCATCGTT
>A. buergerianum AY605466
-CCCCCTTTGC-CGTCGGATCGATGGCACCCGC---CCTCGCTCCCACGGCACAACAAC----GAACCCC-GGCGCGG--ACCGCGCCAAGGAAG-CTTAACACGAGGGAGCGTGCCT-TTGC-CGCCCCGGAAACGGTGTGTGTGCTTGTGGCATTGCCTTCTTT-CATT-ATTTAAAACGACTCTCGGCAACGGATATCTCGGCTCTCGCATCGATGAAGAACGTAGCGAAATGCGATACTTGGTGTGAATTGCAGAATCCCGTGAACCATCGAGTCTTTGAACGCAAGTTGCGCCCCAAGCCGTTAGGCCGAGGGCACGCCTGCCTGGGTGTCACGCATCGTT
>A. triflorum AF401130
-CCCCCTTTGC-GGTCGGATCGATGGCACCCGC---CCTCGCTCCCTCGGCAAAACAACAACGAAACCCC-GGCGCGGGGACCGCGCCAAGGAAG-CTTAACACAAGGGAGCGTGCCC-TTGC-CGCCCCGGAAACGGTGTGTGTGCTTGTGGCATTGCCTTCTTT-CATT-ATTTAAAACGACTCTCGGCAACGGATATCTCGGCTCTCGCATCGATGAAGAACGTAGCGAAATGCGATACTTGGTGTGAATTGCAGAATCCCGTGAACCATCGAGTCTTTGAACGCAAGTTGCGCCCCAAGCCGTTAGGCCGAGGGCACGCCTGCCTGGGTGTCACGCATCTTT
>A. triflorum AY605472
-CCCCCTTTGC-GGTCGGATCGATGGCACCCGC---CCTCGCTCCCTCGGCAAAACAACAACGAAACCCC-GGCGCGG--ACCGCGCCAAGGAAG-CTTAACACAAGGGAGCGTGCCC-TTGC-CGCCCCGGAAACGGTGTGTGTGCTTGTGGCATTGCCTTTTTT-CATT-ATTTAAAACGACTCTCGGCAACGGATATCTCGGCTCTCGCATCGATGAAGAACGTAGCGAAATGCGATACTTGGTGTGAATTGCAGAATCCCGTGAACCATCGAGTCTTTGAACGCAAGTTGCGCCCCAAGCCGTTAGGCCGAGGGCACGCCTGCCTGGGTGTCACGCATCTTT
>A. cinnamomifolium DQ238467
-CCCCCTTTGC-CGTCGGATCGATGGCACCAGC---CCTCGCTCCCACGGCACAACAAC----GAACCCC-GGCGCGG--ACTGCGCCAAGGAAG-CTTAACACGAGGGAGCGTGCCC-TTGC-CGCCCCGGAAACGGTGTGTGTGCTTGTGGCATTGCCTTCTTT-CATT-ATTTAAAACGACTCTCGGCAACGGATATCTCGGCTCTCGCATCGATGAAGAACGTAGCGAAATGCGATACTTGGTGTGAATTGCAGAATCCCGTGAACCATCGAGTCTTTGAACGCAAGTTGCGCCCCAAGCCGTTAGGCCGAGGGCACGCCTGCCTGGGTGTCACGCATCGTT
>A. cinnamomifolium DQ238468
-CCCCCTTTGC-CGTCGGATCGATGGCACCAGC---CCTCGCTCCCACGGCACAACAAC----GAACCCC-GGCGCGG--ACCGCGCCAAGGAAG-CTTAACACGAGGGAGCGTGCCC-TTGC-CGCCCCGGAAACGGTGTGTGTGCTTGTGGCATTGCCTTCTTT-CATT-ATTTAAAACGACTCTCGGCAACGGATATCTCGGCTCTCGCATCGATGAAGAACGTAGCGAAATGCGATACTTGGTGTGAATTGCAGAATCCCGTGAACCATCGAGTCTTTGAACGCAAGTTGCGCCCCAAGCCGTTAGGCCGAGGGCACGCCTGCCTGGGTGTCACGCATCGTT
>A. cinnamomifolium DQ238469
-CCCCCTTTGC-CGTCGGATCGATGGCACCAGC---CCTCGCTCCCACGGCACAACAAC----GAACCCC-GGCGCGG--ACCGCGCCAAGGAAG-CTTAACACGAGGGAGCGTGCCC-TTGC-CGCCCCGGAAACGGTGTGTGTGCTTGTGGCATTGCCTTCTTT-CATT-ATTTAAAACGACTCTCGGCAACGGATATCTCGGCTCTCGCATCGATGAAGAACGTAGCGAAATGCGATACTTGGTGTGAATTGCAGAATCCCGTGAACCATCGAGTCTTTGAACGCAAGTTGCGCCCCAAGCCGTTAGGCCGAGGGCACGCCTGCCTGGGTGTCACGCATCGTT
>A. cinnamomifolium DQ238470
-CCCCCTTTGC-CGTCGGATCGATGGCACCAGC---CCTCGCTCCCACGGCACAACAAC----GAACCCC-GGCGCGG--ACCGCGCCAAGGAAG-CTTAACACGAGGGAGCGTGCCC-TTGC-CGCCCCGGAAACGGTGTGTGTGCTTGTGGCATTGCCTTCTTT-CATT-ATTTAAAACGACTCTCGGCAACGGATATCTCGGCTCTCGCATCGATGAAGAACGTAGCGAAATGCGATACTTGGTGTGAATTGCAGAATCCCGTGAACCATCGAGTCTTTGAACGCAAGTTGCGCCCCAAGCCGTTAGGCCGAGGGCACGCCTGCCTGGGTGTCACGCATCGTT
>A. spicatum AY605431
CCCCCCTTTGC-GGTTGGATCGACGGCACTTGC---CCTCGGTCCCTCGGCACAACAAC----GAACCCC-GGCGCGG--ACCGCGCCAAGGAAA-CTTAACAAGAGAG--CGTGCCC-TTGC-CGCCCCGGAAACGGTGTGTGTGCTTGTAGCATTGCCTTCTTT-CACT-ATTTAAAACGACTCTCGGCAACGGATATCTCGGCTCTCGCATCGATGAAGAACGTAGCGAAATGCGATACTTGGTGTGAATTGCAGAATCCCGTGAACCATCGAGTCTTTGAACGCAAGTTGCGCCCCAAGCCGTTAGGCCGAGGGCACGCCTGCCTGTGTGTCACGCATCGTT
>A. spicatum AF401122
CCCCCCTTTGC-GGTTGGATCGACGGCACTTGC---CCTCGGTCCCTCGGCACAACAAC----GAACCCC-GGCGCGG--ACCGCGCCAAGGAAA-CTTAACAAGAGAG--CGTGCCC-TTGC-CGCCCCGGAAACGGTGTGTGTGCTTGTAGCATTGCCTTCTTT-CACT-ATTTAAAACGACTCTCGGCAACGGATATCTCGGCTCTCGCATCGATGAAGAACGTAGCGAAATGCGATACTTGGTGTGAATTGCAGAATCCCGTGAACCATCGAGTCTTTGAACGCAAGTTGCGCCCCAAGCCGTTAGGCCGAGGGCACGCCTGCCTGGGTGTCACGCATCGTT
>A. spicatum AJ634575
CCCCCCTTTGC-GGTTGGATCGACGGCACTTGC---CCTCGGTCCCTCGGCACAACAAC----GAACCCC-GGCGCGG--ATCGCGCCAAGGAAA-CTTAACAAGAGAG--CGTGCCC-TTGC-CGCCCCGGAAACGGTGTGTGTGCTTGTAGCATTGCCTTCTTT-CACT-ATTTAAAACGACTCTCGGCAACGGATATCTCGGCTCTCGCATCGATGAAGAACGTAGCGAAATGCGATACTTGGTGTGAATTGCAGAATCCCGTGAACCATCGAGTCTTTGAACGCAAGTTGCGCCCCAAGCCGTTAGGCCGAGGGCACGCCTGCCTGGGTGTCACGCATCGTT
>A. spicatum AJ634576
CCCCCCTTTGC-GGTTGGATCGACGGCACTTGC---CCTCGGTCCCTCGGCACAACAAC----GAACCCC-GGCGCGG--ACCGCGCCAAGGAAA-CTTAACAAGAGAG--CGTGCCC-TTGC-CGCCCCGGAAACGGTGTGTGTGCTTGTAGCATTGCCTTCTTT-CACT-ATTTAAAACGACTCTCGGCAACGGATATCTCGACTCTCGCATCGATGAAGAACGTAGCGAAATGCGATACTTGGTGTGAATTGCAGAATCCCGTGAACCATCGAGTCTTTGAACGCAAGTTGCGCCCCAAGCCGTTAGGCCGAGGGCACGCCTGCCTGGGTGTCACGCATCGTT
>A. barbinerve AJ634569
CCCCCCTCTGC-AGTCGGATCGACGGCGCTTGC---CATCGCTCCTTCGGCACAACAAC----GAACCCC-GGCGCGG--ACCGCGCCAAGGAAA-CTTAACAAGAGAGAGCGTGCCC-TTGC-CGCCCCGGAAACGGTGTGTGCGCTTGTAGCACTGCCTTCTTT-CACT-ATTTAAAACGACTCTCGGCAACGGATATCTCGGCTCTCGCATCGATGAAGAACGTAGCGAAATGCGATACTTGGTGTGAATTGCAGAATCCCGTGAACCATCGAGTCTTTGAACGCAAGTTGCGCCCCAAGCCGTTAGGCCGAGGGCACGCCTGCCTGGGTGTCACGCATCGTT
>A. rubrum AY605460
CCCCCCTCTGC-AGTCGGATCGATGGCACCCGC---CCTCGCTCCCTCGGCACAACAAC----GAACCCC-GGCGCGG--ACCGCGCCAAGGAAA-CCTAACGAGAGAG--CGCGCCC-TTGC-CGCCCCGGAGACGGTGTGCGTGCTCGTGGCGTTGCCTTCTTC-CATT-ATTTAAAACGACTCTCGGCAACGGATATCTCGGCTCTCGCATCGATGAAGAACGTAGCGAAATGCGATACTTGGTGTGAATTGCAGAATCCCGTGAACCATCGAGTCTTTGAACGCAAGTTGCGCCCCAAGCCGTTAGGCCGAGGGCACGCCTGCCTGGGTGTCACGCATCGTT
>A. rubrum AF401150
CCCCCCTCTGC-AGTCGGATCGATGGCACCCGC---CCTCGCTCCCTCGGCACAACAAC----GAACCCC-GGCGCGG--ACCGCGCCAAGGAAA-CCTAACGAGAGAG--CGCGCCC-TTGC-CGCCCCGGAGACGGTGTGCGTGCTCGTGGCGTTGCCTTCTTC-CATT-ATTTAAAACGACTCTCGGCAACGGATATCTCGGCTCTCGCATCGATGAAGAACGTAGCGAAATGCGATACTTGGTGTGAATTGCAGAATCCCGTGAACCATCGAGTCTTTGAACGCAAGTTGCGCCCCAAGCCGTTAGGCCGAGGGCACGCCTGCCTGGGTGTCACGCATCGTT
>A. rubrum AJ634580
CCCCCCTCTGC-AGTCGGATCGATGGCACCCGC---CCTCGCTCCCTCGGCACAACAAC----GAACCCC-GGCGCGG--ACCGCGCCAAGGAAA-CCTAACGAGAGAG--CGCGCCC-TTGC-CGCCCCGGAGACGGTGTGCGTGCTCGTGGCGTTGCCTTCTTC-CATT-ATTTAAAACGACTCTCGGCAACGGATATCTCGGCTCTCGCATCGATGAAGAACGTAGCGAAATGCGATACTTGGTGTGAATTGCAGAATCCCGTGAACCATCGAGTCTTTGAACGCAAGATGCGCCCCAAGCCGTTAGGCCGAGGGCACGCCTGCCTGGGTGTCACGCATCGTT
>A. rubrum AJ634585
CCCCCCTCTGC-AGTCGGATCGATGGCACCCGC---CCTCGCTCCCTCGGCACAACAAC----GAACCCC-GGCGCGG--ACCGCGCCAAGGAAA-CCTAACGAGAGAG--CGCGCCC-TTGC-CGCCCCGGAGACGGTGTGCGTGCTCGTGGCGTTGCCTTCTTC-CATT-ATTTAAAACGACTCTCGGCAACGGATATCTCGGCTCTCGCATCGATGAAGAACGTAGCGAAATGCGATACTTGGTGTGAATTGCAGAATCCCGTGAACCATCGAGTCTTTGAACGCAAGTTGCGCCCCAAGCCGTTAGGCCGAGGGCACGCCTGCCTGGGTGTCACGCATCGTT
>A. maximowiczianum AJ698721
-CCCCCTTTGC-GGTCGGATCGATGGCACCCGC---CCTCGCTCCCTCGGCAAAACAACAACGAAACCCC-GGCGCGG--ACCGCGCCAAGGAAG-CTTAACACAAGGGAGCGTGCCC-TTGC-CGCCCCGGAAACGGTGTGTGTGCTTGTGGCATTGCCTTCTTT-CATT-ATTTAAAACGACTCTCGGCAACGGATATCTCGGCTCTCGCATCGATGAAGAACGTAGCGAAATGCGATACTTGGTGTGAATTGCAGAATCCCGTGAACCATCGAGTCTTTGAACGCAAGTTGCGCCCCAAGCCGTTAGGCCGAGGGCACGCCTGCCTGGGTGTCACGCATCGTT
>A. maximowiczianum AJ698722
-CCCCCTTTGC-GGTCGGATCGATGGCACCCGC---CCTCGCTCCCTCGGCAAAACAACAACGAAACCCC-GGCGCGG--ACCGCGCCAAGGAAG-CTTAACACAAGGGAGCATGCCC-TTGC-CGCCCCGGAAACGGTGTGTGTGCTTGTGGCATTGCCTTCTTT-CATT-ATTTAAAACGACTCTCGGCAACGGATATCTCGGCTCTCGCATCGATGAAGAACGTAGCGAAATGCGATACTTGGTGTGAATTGCAGAATCCCGTGAACCATCGAGTCTTTGAACGCAAGTTGCGCCCCAAGCCGTTAGGCCGAGGGCACGCCTGCCTGGGTGTCACGCATCGTT
>A. mono AF241491
-CCTCCTCTGC-AGTCGGATCGATGGCACCCGC---CGTCGCTCCCTCGGCACAACAAC----GAACCCC-GGCGCGG--ACCGCGCCAAGGAAT-CTTAACGACAGAG--CGTGCCC-CTGC-CGCCCCGGAAACGGTGTGTGTGCTTGTGGCGTCGCCTTCTTC-CATT-ATTTAAAACGACTCTCGGCAACGGATATCTCGGCTCTCGCATCGATGAAGAACGTAGCGAAATGCGATACTTGGTGTGAATTGCAGAATCCCGTGAACCATCGAGTCTTTGAACGCAAGTTGCGCCCCAAGCCGTTAGGCCGAGGGCACGCCTGCCTGGGTGTCACGCATCGTT
>A._palmatum_LIZH-2015023-02
TCCCCCTCCGC-GGTCGGATCGACGGCGCCTGC-GCCCTCGCTCCGTCGGCACAATAAC----GAACCCC-GGCGCGG--ACCGCGCCAAGGAAA-CTTAACAAGAGAG--CGTGCCC-TTGC-CTCCCCGGAAACGGTGTGTGCGCTTGTAGCATCGCCTTCTCT-CACT-ATTTAAAACGACTCTCGGCAACGGATATCTCGGCTCTCGCATCGATGAAGAACGTAGCGAAATGCGATACTTGGTGTGAATTGCAGAATCCCGTGAACCATCGAGTCTTTGAACGCAAGTTGCGCCCCAAGCCGTTAGGCCGAGGGCACGCCTGCCTGGGTGTCACGCATCGTT
>A._Palmatum_var._palmatum_LIZH-2015001-01
TCCCCCTCCGC-AGTCGGATCGACGGCGCCTGC-GCCCTCGCTCCGTCGGCACAATAAC----GAACCCC-GGCGCGG--ACCGCGCCAAGGAAA-CTTAACAAGAGAG--CGTGCCC-TTGC-CTCCCCGGAAACGGTGTGTGCGCTTGTAGCATCGCCTTCTCT-CACT-ATTTAAAACGACTCTCGGCAACGGATATCTCGGCTCTCGCATCGATGAAGAACGTAGCGAAATGCGATACTTGGTGTGAATTGCAGAATCCCGTGAACCATCGAGTCTTTGAACGCAAGTTGCGCCCCAAGCCGTTAGGCCGAGGGCACGCCTGCCTGGGTGTCACGCATCGTT
>A._Palmatum_var._palmatum_LIZH-2015001-02
TCCCCCTCCGC-AGTCGGATCGACGGCGCCTGC-GCCCTCGCTCCGTCGGCACAATAAC----GAACCCC-GGCGCGG--ACCGCGCCAAGGAAA-CTTAACAAGAGAG--CGTGCCC-TTGC-CTCCCCGGAAACGGTGTGTGCGCTTGTAGCATCGCCTTCTCT-CACT-ATTTAAAACGACTCTCGGCAACGGATATCTCGGCTCTCGCATCGATGAAGAACGTAGCGAAATGCGATACTTGGTGTGAATTGCAGAATCCCGTGAACCATCGAGTCTTTGAACGCAAGTTGCGCCCCAAGCCGTTAGGCCGAGGGCACGCCTGCCTGGGTGTCACGCATCGTT
>A._Palmatum_var._palmatum_LIZH-2015001-03
TCCCCCTCCGC-AGTCGGATCGACGGCGCCTGC-GCCCTCGCTCCGTCGGCACAATAAC----GAACCCC-GGCGCGG--ACCGCGCCAAGGAAA-CTTAACAAGAGAG--CGTGCCC-TTGC-CTCCCCGGAAACGGTGTGTGCGCTTGTAGCATCGCCTTCTCT-CACT-ATTTAAAACGACTCTCGGCAACGGATATCTCGGCTCTCGCATCGATGAAGAACGTAGCGAAATGCGATACTTGGTGTGAATTGCAGAATCCCGTGAACCATCGAGTCTTTGAACGCAAGTTGCGCCCCAAGCCGTTAGGCCGAGGGCACGCCTGCCTGGGTGTCACGCATCGTT
>A._Palmatum_var._palmatum_LIZH-2015001-04
TCCCCCTCCGC-AGTCGGATCGACGGCGCCTGC-GCCCTCGCTCCGTCGGCACAATAAC----GAACCCC-GGCGCGG--ACCGCGCCAAGGAAA-CTTAACAAGAGAG--CGTGCCC-TTGC-CTCCCCGGAAACGGTGTGTGCGCTTGTAGCATCGCCTTCTCT-CACT-ATTTAAAACGACTCTCGGCAACGGATATCTCGGCTCTCGCATCGATGAAGAACGTAGCGAAATGCGATACTTGGTGTGAATTGCAGAATCCCGTGAACCATCGAGTCTTTGAACGCAAGTTGCGCCCCAAGCCGTTAGGCCGAGGGCACGCCTGCCTGGGTGTCACGCATCGTT
>A._Palmatum_var._palmatum_LIZH-2015001-05
TCCCCCTCCGC-AGTCGGATCGACGGCGCCTGC-GCCCTCGCTCCGTCGGCACAATAAC----GAACCCC-GGCGCGG--ACCGCGCCAAGGAAA-CTTAACAAGAGAG--CGTGCCC-TTGC-CTCCCCGGAAACGGTGTGTGCGCTTGTAGCATCGCCTTCTCT-CACT-ATTTAAAACGACTCTCGGCAACGGATATCTCGGCTCTCGCATCGATGAAGAACGTAGCGAAATGCGATACTTGGTGTGAATTGCAGAATCCCGTGAACCATCGAGTCTTTGAACGCAAGTTGCGCCCCAAGCCGTTAGGCCGAGGGCACGCCTGCCTGGGTGTCACGCATCGTT
>A._robustum_LIZH-2015052-01
TCCCCCTCCGC-GGTCGGATCGACGGCGCCTGC-GCCCTCGCTCCGTCGGCACAATAAC----GAACCCC-GGCGCGG--ACCGCGCCAAGGAAA-CTTAACAAGAGAG--CGTGCCC-TTGC-CTCCCCGGAAACGGTGTGTGCGCTTGTAGCATCGCCTTCTCT-CACT-ATTCAAAACGACTCTCGGCAACGGATATCTCGGCTCTCGCATCGATGAAGAACGTAGCGAAATGCGATACTTGGTGTGAATTGCAGAATCCCGTGAACCATCGAGTCTTTGAACGCAAGTTGCGCCCCAAGCCGTTAGGCCGAGGGCACGCCTGCCTGGGTGTCACGCATCGTT
>A._robustum_LIZH-2015052-02
TCCCCCTCCGC-GGTCGGATCGACGGCGCCTGC-GCCCTCGCTCCGTCGGCACAATAAC----GAACCCC-GGCGCGG--ACCGCGCCAAGGAAA-CTTAACAAGAGAG--CGTGCCC-TTGC-CTCCCCGGAAACGGTGTGTGCGCTTGTAGCATCGCCTTCTCT-CACT-ATTCAAAACGACTCTCGGCAACGGATATCTCGGCTCTCGCATCGATGAAGAACGTAGCGAAATGCGATACTTGGTGTGAATTGCAGAATCCCGTGAACCATCGAGTCTTTGAACGCAAGTTGCGCCCCAAGCCGTTAGGCCGAGGGCACGCCTGCCTGGGTGTCACGCATCGTT
>A._robustum_LIZH-2015052-03
TCCCCCTCCGC-GGTCGGATCGACGGCGCCTGC-GCCCTCGCTCCGTCGGCACAATAAC----GAACCCC-GGCGCGG--ACCGCGCCAAGGAAA-CTTAACAAGAGAG--CGTGCCC-TTGC-CTCCCCGGAAACGGTGTGTGCGCTTGTAGCATCGCCTTCTCT-CACT-ATTCAAAACGACTCTCGGCAACGGATATCTCGGCTCTCGCATCGATGAAGAACGTAGCGAAATGCGATACTTGGTGTGAATTGCAGAATCCCGTGAACCATCGAGTCTTTGAACGCAAGTTGCGCCCCAAGCCGTTAGGCCGAGGGCACGCCTGCCTGGGTGTCACGCATCGTT
>A._robustum_LIZH-2015052-04
TCCCCCTCCGC-GGTCGGATCGACGGCGCCTGC-GCCCTCGCTCCGTCGGCACAATAAC----GAACCCC-GGCGCGG--ACCGCGCCAAGGAAA-CTTAACAAGAGAG--CGTGCCC-TTGC-CTCCCCGGAAACGGTGTGTGCGCTTGTAGCATCGCCTTCTCT-CACT-ATTCAAAACGACTCTCGGCAACGGATATCTCGGCTCTCGCATCGATGAAGAACGTAGCGAAATGCGATACTTGGTGTGAATTGCAGAATCCCGTGAACCATCGAGTCTTTGAACGCAAGTTGCGCCCCAAGCCGTTAGGCCGAGGGCACGCCTGCCTGGGTGTCACGCATCGTT
>A._robustum_LIZH-2015052-05
TCCCCCTCCGC-GGTCGGATCGACGGCGCCTGC-GCCCTCGCTCCGTCGGCACAATAAC----GAACCCC-GGCGCGG--ACCGCGCCAAGGAAA-CTTAACAAGAGAG--CGTGCCC-TTGC-CTCCCCGGAAACGGTGTGTGCGCTTGTAGCATCGCCTTCTCT-CACT-ATTCAAAACGACTCTCGGCAACGGATATCTCGGCTCTCGCATCGATGAAGAACGTAGCGAAATGCGATACTTGGTGTGAATTGCAGAATCCCGTGAACCATCGAGTCTTTGAACGCAAGTTGCGCCCCAAGCCGTTAGGCCGAGGGCACGCCTGCCTGGGTGTCACGCATCGTT
>A._mono_LIZH-2014036-01
TCCTCCTCCGC-AGTTGGATCGATGGCACCCGC---CGTCGCTCCCTCGGCACAACAAC----GAACCCC-GGCGCGG--ACCGCGCCAAGGAAT-CTTAACGAGAGAG--CGTGCCC-CTGC-CGCCCCGGAAACGGTGTGTGTGCTTGTGGCGTCGCCTTCTTC-CATT-ATTTAAAACGACTCTCGGCAACGGATATCTCGGCTCTCGCATCGATGAAGAACGTAGCGAAATGCGATACTTGGTGTGAATTGCAGAATCCCGTGAACCATCGAGTCTTTGAACGCAAGTTGCGCCCCAAGCCGTTAGGCCGAGGGCACGCCTGCCTGGGTGTCACGCATCGTC
>A._mono_LIZH-2014036-02
TCCTCCTCCGC-AGTTGGATCGATGGCACCCGC---CGTCGCTCCCTCGGCACAACAAC----GAACCCC-GGCGCGG--ACCGCGCCAAGGAAT-CTTAACGAGAGAG--CGTGCCC-CTGC-CGCCCCGGAAACGGTGTGTGTGCTTGTGGCGTCGCCTTCTTC-CATT-ATTTAAAACGACTCTCGGCAACGGATATCTCGGCTCTCGCATCGATGAAGAACGTAGCGAAATGCGATACTTGGTGTGAATTGCAGAATCCCGTGAACCATCGAGTCTTTGAACGCAAGTTGCGCCCCAAGCCGTTAGGCCGAGGGCACGCCTGCCTGGGTGTCACGCATCGTC
>A._mono_LIZH-2014058
TCCTCCTCCGC-AGTTGGATCGATGGCACCCGC---CGTCGCTCCCTCGGCACAACAAC----GAACCCC-GGCGCGG--ACCGCGCCAAGGAAT-CTTAACGAGAGAG--CGTGCCC-CTGC-CGCCCCGGAAACGGTGTGTGTGCTTGTGGCGTCGCCTTCTTC-CATT-ATTTAAAACGACTCTCGGCAACGGATATCTCGGCTCTCGCATCGATGAAGAACGTAGCGAAATGCGATACTTGGTGTGAATTGCAGAATCCCGTGAACCATCGAGTCTTTGAACGCAAGTTGCGCCCCAAGCCGTTAGGCCGAGGGCACGCCTGCCTGGGTGTCACGCATCGTC
>A._oblongum_LIZH-2014033-01
TCCCCCTTTGC-CGTCGGATCGATGGCACCAGC---CCTCGCTCCCACGGCACAACAAC----GAACCCC-GGCGCGG--ACCGCGCCAAGGAAG-CTTAACACGAGGGAGCGTGCCC-TTGC-CGCCCCGGAAACGGTGTGTGTGCTTGTGGCATTGCCTTCTTT-CATT-ATTTAAAACGACTCTCGGCAACGGATATCTCGGCTCTCGCATCGATGAAGAACGTAGCGAAATGCGATACTTGGTGTGAATTGCAGAATCCCGTGAACCATCGAGTCTTTGAACGCAAGTTGCGCCCCAAGCCGTTAGGCCGAGGGCACGCCTGCCTGGGTGTCACGCATCGTT
>A._oblongum_LIZH-2014033-02
TCCCCCTTTGC-CGTCGGATCGATGGCACCAGC---CCTCGCTCCCACGGCACAACAAC----GAACCCC-GGCGCGG--ACCGCGCCAAGGAAG-CTTAACACGAGGGAGCGTGCCC-TTGC-CGCCCCGGAAACGGTGTGTGTGCTTGTGGCATTGCCTTCTTT-CATT-ATTTAAAACGACTCTCGGCAACGGATATCTCGGCTCTCGCATCGATGAAGAACGTAGCGAAATGCGATACTTGGTGTGAATTGCAGAATCCCGTGAACCATCGAGTCTTTGAACGCAAGTTGCGCCCCAAGCCGTTAGGCCGAGGGCACGCCTGCCTGGGTGTCACGCATCGTT
>A._oblongum_LIZH-2014033-03
TCCCCCTTTGC-CGTCGGATCGATGGCACCAGC---CCTCGCTCCCACGGCACAACAAC----GAACCCC-GGCGCGG--ACCGCGCCAAGGAAG-CTTAACACGAGGGAGCGTGCCC-TTGC-CGCCCCGGAAACGGTGTGTGTGCTTGTGGCATTGCCTTCTTT-CATT-ATTTAAAACGACTCTCGGCAACGGATATCTCGGCTCTCGCATCGATGAAGAACGTAGCGAAATGCGATACTTGGTGTGAATTGCAGAATCCCGTGAACCATCGAGTCTTTGAACGCAAGTTGCGCCCCAAGCCGTTAGGCCGAGGGCACGCCTGCCTGGGTGTCACGCATCGTT
>A._oblongum_LIZH-2014033-04
TCCCCCTTTGC-CGTCGGATCGATGGCACCAGC---CCTCGCTCCCACGGCACAACAAC----GAACCCC-GGCGCGG--ACCGCGCCAAGGAAG-CTTAACACGAGGGAGCGTGCCC-TTGC-CGCCCCGGAAACGGTGTGTGTGCTTGTGGCATTGCCTTCTTT-CATT-ATTTAAAACGACTCTCGGCAACGGATATCTCGGCTCTCGCATCGATGAAGAACGTAGCGAAATGCGATACTTGGTGTGAATTGCAGAATCCCGTGAACCATCGAGTCTTTGAACGCAAGTTGCGCCCCAAGCCGTTAGGCCGAGGGCACGCCTGCCTGGGTGTCACGCATCGTT
>A._oblongum_LIZH-2014033-05
TCCCCCTTTGC-CGTCGGATCGATGGCACCAGC---CCTCGCTCCCACGGCACAACAAC----GAACCCC-GGCGCGG--ACCGCGCCAAGGAAG-CTTAACACGAGGGAGCGTGCCC-TTGC-CGCCCCGGAAACGGTGTGTGTGCTTGTGGCATTGCCTTCTTT-CATT-ATTTAAAACGACTCTCGGCAACGGATATCTCGGCTCTCGCATCGATGAAGAACGTAGCGAAATGCGATACTTGGTGTGAATTGCAGAATCCCGTGAACCATCGAGTCTTTGAACGCAAGTTGCGCCCCAAGCCGTTAGGCCGAGGGCACGCCTGCCTGGGTGTCACGCATCGTT
>A._negundo_LIZH-2014196-01
TCCCCCTCCGC-AGTCGGATCGATGGCACTTGC---CCTCGGTCCCTCGGCACAACAAC----GAACCCC-GGCGCGG--ACCGCGCCAAGGAAA-CTTAACAAGAGAG--CGTGCCC-TTGC-CGCCCCGGAAACGGTGTGTGTGCTTGCAGCATTGCCTTCTTT-CACT-ATTTAAAACGACTCTCGGCAACGGATATCTCGGCTCTCGCATCGATGAAGAACGTAGCGAAATGCGATACTTGGTGTGAATTGCAGAATCCCGTGAACCATCGAGTCTTTGAACGCAAGTTGCGCCCCAAGCCGTTAGGCCGAGGGCACGCCTGCCTGGGTGTCACGCATCGTT
>A._negundo_LIZH-2014196-02
TCCCCCTCCGC-AGTCGGATCGATGGCACTTGC---CCTCGGTCCCTCGGCACAACAAC----GAACCCC-GGCGCGG--ACCGCGCCAAGGAAA-CTTAACAAGAGAG--CGTGCCC-TTGC-CGCCCCGGAAACGGTGTGTGTGCTTGCAGCATTGCCTTCTTT-CACT-ATTTAAAACGACTCTCGGCAACGGATATCTCGGCTCTCGCATCGATGAAGAACGTAGCGAAATGCGATACTTGGTGTGAATTGCAGAATCCCGTGAACCATCGAGTCTTTGAACGCAAGTTGCGCCCCAAGCCGTTAGGCCGAGGGCACGCCTGCCTGGGTGTCACGCATCGTT
>A._negundo_LIZH-2014196-03
TCCCCCTCCGC-AGTCGGATCGATGGCACTTGC---CCTCGCTCCCTCGGCACAACAAC----GAACCCC-GGCGCGG--ACCGCGCCAAGGAAA-CTTAACAAGAGAG--CGTGCCC-TTGC-CGCCCCGGAAACGGTGTGTGTGCTTGCAGCATTGCCTTCTTT-CACT-ATTTAAAACGACTCTCGGCAACGGATATCTCGGCTCTCGCATCGATGAAGAACGTAGCGAAATGCGATACTTGGTGTGAATTGCAGAATCCCGTGAACCATCGAGTCTTTGAACGCAAGTTGCGCCCCAAGCCGTTAGGCCGAGGGCACGCCTGCCTGGGTGTCACGCATCGTT
>A._negundo_LIZH-2014196-04
TCCCCCTCCGC-AGTCGGATCGATGGCACTTGC---CCTCGCTCCCTCGGCACAACAAC----GAACCCC-GGCGCGG--ACCGCGCCAAGGAAA-CTTAACAAGAGAG--CGTGCCC-TTGC-CGCCCCGGAAACGGTGTGTGTGCTTGCAGCATTGCCTTCTTT-CACT-ATTTAAAACGACTCTCGGCAACGGATATCTCGGCTCTCGCATCGATGAAGAACGTAGCGAAATGCGATACTTGGTGTGAATTGCAGAATCCCGTGAACCATCGAGTCTTTGAACGCAAGTTGCGCCCCAAGCCGTTAGGCCGAGGGCACGCCTGCCTGGGTGTCACGCATCGTT
>D._sinensis_LIZH-ZT-201501-01
TCCCCCTTTGC-AGTCGGATCGAGGGCGCCCGC---CCTTGCTCCCTCGGCACAACAAC----GAACCCC-GGCGCGG--ACCGCGCCAAGGAAA-TTTAACAAGAGAG--CGTGCAC-TTGC-CGCCCCTAAAACGGTGCGCGTGCTCGTAGCACTGCCTTCTTT-CATT-ATTTAAAACGACTCTCGGCAACGGATATCTCGGCTCTCGCATCGATGAAGAACGTAGCGAAATGCGATACTTGGTGTGAATTGCAGAATCCCGTGAACCATCGAGTCTTTGAACGCAAGTTGCGCCCCAAGCCGTTAGGCCGAGGGCACGCCTGCCTGGGTGTCACGCATCGTT
>D._sinensis_LIZH-ZT-201501-02
TCCCCCTTTGC-AGTCGGATCGAGGGCGCCCGC---CCTTGCTCCCTCGGCACAACAAC----GAACCCC-GGCGCGG--ACCGCGCCAAGGAAA-TTTAACAAGAGAG--CGTGCAC-TTGC-CGCCCCTAAAACGGTGCGCGTGCTCGTAGCACTGCCTTCTTT-CATT-ATTTAAAACGACTCTCGGCAACGGATATCTCGGCTCTCGCATCGATGAAGAACGTAGCGAAATGCGATACTTGGTGTGAATTGCAGAATCCCGTGAACCATCGAGTCTTTGAACGCAAGTTGCGCCCCAAGCCGTTAGGCCGAGGGCACGCCTGCCTGGGTGTCACGCATCGTT
>A._tetramerum_var._betulifolium_LIZH-2013022-01
TCCCCCTCCGC-AGTCGGATCGATGGCACTTGC---CCTCGCTCCTTCGGCACAACAAC----GAACCCC-GGCGCGG--ACCGCGCCAAGGAAA-CTTAACAAGAGAG--CGTGCCC-TTGC-CGCCCCGGAAACGGTGTGTGTGCTTGCAGCATTGCCTTCTTT-CACT-ATTTAAAACGACTCTCGGCAACGGATATCTCGGCTCTCGCATCGATGAAGAACGTAGCGAAATGCGATACTTGGTGTGAATTGCAGAATCCCGTGAACCATCGAGTCTTTGAACGCAAGTTGCGCCCCAAGCCGTTAGGCCGAGGGCACGCCTGCCTGGGTGTCACGCATCGTT
>A._tetramerum_var._betulifolium_LIZH-2013022-02
TCCCCCTCCGC-AGTCGGATCGATGGCACTTGC---CCTCGCTCCTTCGGCACAACAAC----GAACCCC-GGCGCGG--ACCGCGCCAAGGAAA-CTTAACAAGAGAG--CGTGCCC-TTGC-CGCCCCGGAAACGGTGTGTGTGCTTGCAGCATTGCCTTCTTT-CACT-ATTTAAAACGACTCTCGGCAACGGATATCTCGGCTCTCGCATCGATGAAGAACGTAGCGAAATGCGATACTTGGTGTGAATTGCAGAATCCCGTGAACCATCGAGTCTTTGAACGCAAGTTGCGCCCCAAGCCGTTAGGCCGAGGGCACGCCTGCCTGGGTGTCACGCATCGTT
>A._tetramerum_var._betulifolium_LIZH-2013022-03
TCCCCCTCCGC-AGTCGGATCGATGGCACTTGC---CCTCGCTCCTTCGGCACAACAAC----GAACCCC-GGCGCGG--ACCGCGCCAAGGAAA-CTTAACAAGAGAG--CGTGCCC-TTGC-CGCCCCGGAAACGGTGTGTGTGCTTGCAGCATTGCCTTCTTT-CACT-ATTTAAAACGACTCTCGGCAACGGATATCTCGGCTCTCGCATCGATGAAGAACGTAGCGAAATGCGATACTTGGTGTGAATTGCAGAATCCCGTGAACCATCGAGTCTTTGAACGCAAGTTGCGCCCCAAGCCGTTAGGCCGAGGGCACGCCTGCCTGGGTGTCACGCATCGTT
>A._tetramerum_var._betulifolium_LIZH-2013022-04
TCCCCCTCCGC-AGTCGGATCGATGGCACTTGC---CCTCGCTCCTTCGGCACAACAAC----GAACCCC-GGCGCGG--ACCGCGCCAAGGAAA-CTTAACAAGAGAG--CGTGCCC-TTGC-CGCCCCGGAAACGGTGTGTGTGCTTGCAGCATTGCCTTCTTT-CACT-ATTTAAAACGACTCTCGGCAACGGATATCTCGGCTCTCGCATCGATGAAGAACGTAGCGAAATGCGATACTTGGTGTGAATTGCAGAATCCCGTGAACCATCGAGTCTTTGAACGCAAGTTGCGCCCCAAGCCGTTAGGCCGAGGGCACGCCTGCCTGGGTGTCACGCATCGTT
>A._tetramerum_var._betulifolium_LIZH-2013022-05
TCCCCCTCCGC-AGTCGGATCGATGGCACTTGC---CCTCGCTCCTTCGGCACAACAAC----GAACCCC-GGCGCGG--ACCGCGCCAAGGAAA-CTTAACAAGAGAG--CGTGCCC-TTGC-CGCCCCGGAAACGGTGTGTGTGCTTGCAGCATTGCCTTCTTT-CACT-ATTTAAAACGACTCTCGGCAACGGATATCTCGGCTCTCGCATCGATGAAGAACGTAGCGAAATGCGATACTTGGTGTGAATTGCAGAATCCCGTGAACCATCGAGTCTTTGAACGCAAGTTGCGCCCCAAGCCGTTAGGCCGAGGGCACGCCTGCCTGGGTGTCACGCATCGTT
>A._henryi_LIZH-2013002-01
TCCCCCTCCGC-AGTTGGATCGATGGCACTTTG--CCCTCGCTCCCTCGGCACAACAAC----GAACCCC-GGCGCGG--ACCGCGCCAAGGAAA-CTTAACAAGAGAG--CGTGCCC-TTGC-CGCCCCGGAAACGGTGTGCGTGCTTGTAGCACCGCCTTCTTT-CACT-ATTTAAAACGACTCTCGGCAACGGATATCTCGGCTCTCGCATCGATGAAGAACGTAGCGAAATGCGATACTTGGTGTGAATTGCAGAATCCCGTGAACCATCGAGTCTTTGAACGCAAGTTGCGCCCCAAGCCGTTAGGCCGAGGGCACGCCTGCCTGGGTGTCACGCATCGTT
>A._henryi_LIZH-2013002-02
TCCCCCTCCGC-AGTTGGATCGATGGCACTTTG--CCCTCGCTCCCTCGGCACAACAAC----GAACCCC-GGCGCGG--ACCGCGCCAAGGAAA-CTTAACAAGAGAG--CGTGCCC-TTGC-CGCCCCGGAAACGGTGTGCGTGCTTGTAGCACCGCCTTCTTT-CACT-ATTTAAAACGACTCTCGGCAACGGATATCTCGGCTCTCGCATCGATGAAGAACGTAGCGAAATGCGATACTTGGTGTGAATTGCAGAATCCCGTGAACCATCGAGTCTTTGAACGCAAGTTGCGCCCCAAGCCGTTAGGCCGAGGGCACGCCTGCCTGGGTGTCACGCATCGTT
>A._henryi_LIZH-2013002-03
TCCCCCTCCGC-AGTTGGATCGATGGCACTTTG--CCCTCGCTCCCTCGGCACAACAAC----GAACCCC-GGCGCGG--ACCGCGCCAAGGAAA-CTTAACAAGAGAG--CGTGCCC-TTGC-CGCCCCGGAAACGGTGTGCGTGCTTGTAGCACCGCCTTCTTT-CACT-ATTTAAAACGACTCTCGGCAACGGATATCTCGGCTCTCGCATCGATGAAGAACGTAGCGAAATGCGATACTTGGTGTGAATTGCAGAATCCCGTGAACCATCGAGTCTTTGAACGCAAGTTGCGCCCCAAGCCGTTAGGCCGAGGGCACGCCTGCCTGGGTGTCACGCATCGTT
>A._henryi_LIZH-2013002-04
TCCCCCTCCGC-AGTTGGATCGATGGCACTTTG--CCCTCGCTCCCTCGGCACAACAAC----GAACCCC-GGCGCGG--ACCGCGCCAAGGAAA-CTTAACAAGAGAG--CGTGCCC-TTGC-CGCCCCGGAAACGGTGTGCGTGCTTGTAGCACCGCCTTCTTT-CACT-ATTTAAAACGACTCTCGGCAACGGATATCTCGGCTCTCGCATCGATGAAGAACGTAGCGAAATGCGATACTTGGTGTGAATTGCAGAATCCCGTGAACCATCGAGTCTTTGAACGCAAGTTGCGCCCCAAGCCGTTAGGCCGAGGGCACGCCTGCCTGGGTGTCACGCATCGTT
>A._henryi_LIZH-2013002-05
TCCCCCTCCGC-AGTTGGATCGATGGCACTTTG--CCCTCGCTCCCTCGGCACAACAAC----GAACCCC-GGCGCGG--ACCGCGCCAAGGAAA-CTTAACAAGAGAG--CGTGCCC-TTGC-CGCCCCGGAAACGGTGTGCGTGCTTGTAGCACCGCCTTCTTT-CACT-ATTTAAAACGACTCTCGGCAACGGATATCTCGGCTCTCGCATCGATGAAGAACGTAGCGAAATGCGATACTTGGTGTGAATTGCAGAATCCCGTGAACCATCGAGTCTTTGAACGCAAGTTGCGCCCCAAGCCGTTAGGCCGAGGGCACGCCTGCCTGGGTGTCACGCATCGTT
>A._ginnala_subsp._theiferum_LIZH-2014035-01
TCCCCCTCTGC-AGTTGGATCGTTGGCACCTG---CCCTCGCTCCCTCGGCACAACAAC----GAACCCC-GGCGCGG--ACCGCGCCAAGGAAA-ACTAACAGGGGAG--CGTGCCC-TTGC-CGCCCCGGAAACGGTGTGCGTGCCTGTGGCATTGCCTTCTTT-CATT-ATTTAAAACGACTCTCGGCAACGGATATCTCGGCTCTCGCATCGATGAAGAACGTAGCGAAATGCGATACTTGGTGTGAATTGCAGAATCCCGTGAACCATCGAGTCTTTGAACGCAAGTTGCGCCCCAAGCCGTTAGGCCGAGGGCACGCCTGCCTGGGTGTCACGCATCGTT
>A._ginnala_subsp._theiferum_LIZH-2014035-02
TCCCCCTCTGC-AGTTGGATCGTTGGCACCTG---CCCTCGCTCCCTCGGCACAACAAC----GAACCCC-GGCGCGG--ACCGCGCCAAGGAAA-ACTAACAGGGGAG--CGTGCCC-TTGC-CGCCCCGGAAACGGTGTGCGTGCCTGTGGCATTGCCTTCTTT-CATT-ATTTAAAACGACTCTCGGCAACGGATATCTCGGCTCTCGCATCGATGAAGAACGTAGCGAAATGCGATACTTGGTGTGAATTGCAGAATCCCGTGAACCATCGAGTCTTTGAACGCAAGTTGCGCCCCAAGCCGTTAGGCCGAGGGCACGCCTGCCTGGGTGTCACGCATCGTT
>A._ginnala_subsp._theiferum_LIZH-2014035-03
TCCCCCTCTGC-AGTTGGATCGTTGGCACCTG---CCCTCGCTCCCTCGGCACAACAAC----GAACCCC-GGCGCGG--ACCGCGCCAAGGAAA-ACTAACAGGGGAG--CGTGCCC-TTGC-CGCCCCGGAAACGGTGTGCGTGCCTGTGGCATTGCCTTCTTT-CATT-ATTTAAAACGACTCTCGGCAACGGATATCTCGGCTCTCGCATCGATGAAGAACGTAGCGAAATGCGATACTTGGTGTGAATTGCAGAATCCCGTGAACCATCGAGTCTTTGAACGCAAGTTGCGCCCCAAGCCGTTAGGCCGAGGGCACGCCTGCCTGGGTGTCACGCATCGTT
>A._ginnala_subsp._theiferum_LIZH-2014035-04
TCCCCCTCTGC-AGTTGGATCGTTGGCACCTG---CCCTCGCTCCCTCGGCACAACAAC----GAACCCC-GGCGCGG--ACCGCGCCAAGGAAA-ACTAACAGGGGAG--CGTGCCC-TTGC-CGCCCCGGAAACGGTGTGCGTGCCTGTGGCATTGCCTTCTTT-CATT-ATTTAAAACGACTCTCGGCAACGGATATCTCGGCTCTCGCATCGATGAAGAACGTAGCGAAATGCGATACTTGGTGTGAATTGCAGAATCCCGTGAACCATCGAGTCTTTGAACGCAAGTTGCGCCCCAAGCCGTTAGGCCGAGGGCACGCCTGCCTGGGTGTCACGCATCGTT
>A._ginnala_subsp._theiferum_LIZH-2014035-05
TCCCCCTCTGC-AGTTGGATCGTTGGCACCTG---CCCTCGCTCCCTCGGCACAACAAC----GAACCCC-GGCGCGG--ACCGCGCCAAGGAAA-ACTAACAGGGGAG--CGTGCCC-TTGC-CGCCCCGGAAACGGTGTGCGTGCCTGTGGCATTGCCTTCTTT-CATT-ATTTAAAACGACTCTCGGCAACGGATATCTCGGCTCTCGCATCGATGAAGAACGTAGCGAAATGCGATACTTGGTGTGAATTGCAGAATCCCGTGAACCATCGAGTCTTTGAACGCAAGTTGCGCCCCAAGCCGTTAGGCCGAGGGCACGCCTGCCTGGGTGTCACGCATCGTT
>A._ginnala_LIZH-2014068-01
TCCCCCTTTGC-AGTTGGACCGTTGGCACCTG---CCCTCGCTCCCTCGGCACAACAAC----GAACCCC-GGCGCGG--ACCGCGCCAAGGAAA-ACTATCAGGGGAG--CGTGCCC-TTGC-CGCCCCGGAAACGGTGTGCGTGCTTGTGGCATTGCCTTCTTT-CATTTATTTAAAACGACTCTCGGCAACGGATATCTCGGCTCTCGCATCGATGAAGAACGTAGCGAAATGCGATACTTGGTGTGAATTGCAGAATCCCGTGAACCATCGAGTCTTTGAACGCAAGTTGCGCCCCAAGCCGTTAGGCCGAGGGCACGCCTGCCTGGGTGTCACGCATCGTT
>A._ginnala_LIZH-2014068-02
TCCCCCTTTGC-AGTTGGACCGTTGGCACCTG---CCCTCGCTCCCTCGGCACAACAAC----GAACCCC-GGCGCGG--ACCGCGCCAAGGAAA-ACTATCAGGGGAG--CGTGCCC-TTGC-CGCCCCGGAAACGGTGTGCGTGCTTGTGGCATTGCCTTCTTT-CATTTATTTAAAACGACTCTCGGCAACGGATATCTCGGCTCTCGCATCGATGAAGAACGTAGCGAAATGCGATACTTGGTGTGAATTGCAGAATCCCGTGAACCATCGAGTCTTTGAACGCAAGTTGCGCCCCAAGCCGTTAGGCCGAGGGCACGCCTGCCTGGGTGTCACGCATCGTT
>A._miaotaiense_LIZH-2014059-01
TCCTCCTCTGC-AGTCGGATCGTCGGCACCCG---CCGTCGCTCCCTCGGCACAACAAC----GAACCCC-GGCGCGG--ACCGCGCCAAGGAAT-CTGAACGAGAGAG--CGTGCCC-TTGC-CGCCCCGGAAACGGTGTGTGTGCCTGTGGCGTTGCCTTCTTC-CATT-ATTTAAAACGACTCTCGGCAACGGATATCTCGGCTCTCGCATCGATGAAGAACGTAGCGAAATGCGATACTTGGTGTGAATTGCAGAATCCCGTGAACCATCGAGTCTTTGAACGCAAGTTGCGCCCCAAGCCGTTAGGCCGAGGGCACGCCTGCCTGGGTGTCACGCATCGTT
>A._miaotaiense_LIZH-2014059-02
TCCTCCTCTGC-AGTCGGATCGTCGGCACCCG---CCGTCGCTCCCTCGGCACAACAAC----GAACCCC-GGCGCGG--ACCGCGCCAAGGAAT-CTGAACGAGAGAG--CGTGCCC-TTGC-CGCCCCGGAAACGGTGTGTGTGCCTGTGGCGTTGCCTTCTTC-CATT-ATTTAAAACGACTCTCGGCAACGGATATCTCGGCTCTCGCATCGATGAAGAACGTAGCGAAATGCGATACTTGGTGTGAATTGCAGAATCCCGTGAACCATCGAGTCTTTGAACGCAAGTTGCGCCCCAAGCCGTTAGGCCGAGGGCACGCCTGCCTGGGTGTCACGCATCGTT
>A._miaotaiense_LIZH-2014059-03
TCCTCCTCTGC-AGTCGGATCGTCGGCACCCG---CCGTCGCTCCCTCGGCACAACAAC----GAACCCC-GGCGCGG--ACCGCGCCAAGGAAT-CTGAACGAGAGAG--CGTGCCC-TTGC-CGCCCCGGAAACGGTGTGTGTGCCTGTGGCGTTGCCTTCTTC-CATT-ATTTAAAACGACTCTCGGCAACGGATATCTCGGCTCTCGCATCGATGAAGAACGTAGCGAAATGCGATACTTGGTGTGAATTGCAGAATCCCGTGAACCATCGAGTCTTTGAACGCAAGTTGCGCCCCAAGCCGTTAGGCCGAGGGCACGCCTGCCTGGGTGTCACGCATCGTT
>A._miaotaiense_LIZH-2014059-04
TCCTCCTCTGC-AGTCGGATCGTCGGCACCCG---CCGTCGCTCCCTCGGCACAACAAC----GAACCCC-GGCGCGG--ACCGCGCCAAGGAAT-CTGAACGAGAGAG--CGTGCCC-TTGC-CGCCCCGGAAACGGTGTGTGTGCCTGTGGCGTTGCCTTCTTC-CATT-ATTTAAAACGACTCTCGGCAACGGATATCTCGGCTCTCGCATCGATGAAGAACGTAGCGAAATGCGATACTTGGTGTGAATTGCAGAATCCCGTGAACCATCGAGTCTTTGAACGCAAGTTGCGCCCCAAGCCGTTAGGCCGAGGGCACGCCTGCCTGGGTGTCACGCATCGTT
>A._morrisonense_LIZH-2014132-01
TCCCCCTTTGC-AGTCGGATCGATGGCATCTG---CCCTCGCTCCCTCGGCACAACAAC----GAACCCC-GGCGCGG--ACCGCGCCAAGGAAA-CTTAACAGGAGAG--CGTGCCG-CTGC-TGCCCCGGAAACGGTGTGCTTGCTTGTGGCATTGCCTTCTTTTCATT-ATTTAAAACGACTCTCGGCAACGGATATCTCGGCTCTCGCATCGATGAAGAACGTAGCGAAATGCGATACTTGGTGTGAATTGCAGAATCCCGTGAACCATCGAGTCTTTGAACGCAAGTTGCGCCCCAAGCCGTTAGGCCGAGGGCACGCCTGCCTGGGTGTCACGCATCGTT
>A._morrisonense_LIZH-2014132-02
TCCCCCTTTGC-AGTCGGATCGATGGCATCTG---CCCTCGCTCCCTCGGCACAACAAC----GAACCCC-GGCGCGG--ACCGCGCCAAGGAAA-CTTAACAGGAGAG--CGTGCCG-CTGC-TGCCCCGGAAACGGTGTGCTTGCTTGTGGCATTGCCTTCTTTTCATT-ATTTAAAACGACTCTCGGCAACGGATATCTCGGCTCTCGCATCGATGAAGAACGTAGCGAAATGCGATACTTGGTGTGAATTGCAGAATCCCGTGAACCATCGAGTCTTTGAACGCAAGTTGCGCCCCAAGCCGTTAGGCCGAGGGCACGCCTGCCTGGGTGTCACGCATCGTT
>A._morrisonense_LIZH-2014132-03
TCCCCCTTTGC-AGTCGGATCGATGGCATCTG---CCCTCGCTCCCTCGGCACAACAAC----GAACCCC-GGCGCGG--ACCGCGCCAAGGAAA-CTTAACAGGAGAG--CGTGCCG-CTGC-TGCCCCGGAAACGGTGTGCTTGCTTGTGGCATTGCCTTCTTTTCATT-ATTTAAAACGACTCTCGGCAACGGATATCTCGGCTCTCGCATCGATGAAGAACGTAGCGAAATGCGATACTTGGTGTGAATTGCAGAATCCCGTGAACCATCGAGTCTTTGAACGCAAGTTGCGCCCCAAGCCGTTAGGCCGAGGGCACGCCTGCCTGGGTGTCACGCATCGTT
>A._morrisonense_LIZH-2014132-04
TCCCCCTTTGC-AGTCGGATCGATGGCATCTG---CCCTCGCTCCCTCGGCACAACAAC----GAACCCC-GGCGCGG--ACCGCGCCAAGGAAA-CTTAACAGGAGAG--CGTGCCG-CTGC-TGCCCCGGAAACGGTGTGCTTGCTTGTGGCATTGCCTTCTTTTCATT-ATTTAAAACGACTCTCGGCAACGGATATCTCGGCTCTCGCATCGATGAAGAACGTAGCGAAATGCGATACTTGGTGTGAATTGCAGAATCCCGTGAACCATCGAGTCTTTGAACGCAAGTTGCGCCCCAAGCCGTTAGGCCGAGGGCACGCCTGCCTGGGTGTCACGCATCGTT
>A._morrisonense_LIZH-2014132-05
TCCCCCTTTGC-AGTCGGATCGATGGCATCTG---CCCTCGCTCCCTCGGCACAACAAC----GAACCCC-GGCGCGG--ACCGCGCCAAGGAAA-CTTAACAGGAGAG--CGTGCCG-CTGC-TGCCCCGGAAACGGTGTGCTTGCTTGTGGCATTGCCTTCTTTTCATT-ATTTAAAACGACTCTCGGCAACGGATATCTCGGCTCTCGCATCGATGAAGAACGTAGCGAAATGCGATACTTGGTGTGAATTGCAGAATCCCGTGAACCATCGAGTCTTTGAACGCAAGTTGCGCCCCAAGCCGTTAGGCCGAGGGCACGCCTGCCTGGGTGTCACGCATCGTT
>A._mandshuricum_subsp._kansuense_LIZH-2014045-01
TCCCCCTCCGCCAGTCGGATCGATGGCACTTT--GCCCTCGCTCCCTCGGCACAACAAC----GAACCCC-GGCGCGG--ACCGCGCCAAGGAAA-CTTAACAAGAGAG--CGTGCCC-TTGC-CGCCCCGGAAACGGTGTGCGTGCTTGTAGCACCGCCTTCTTT-CACT-ATTTAAAACGACTCTCGGCAACGGATATCTCGGCTCTCGCATCGATGAAGAACGTAGCGAAATGCGATACTTGGTGTGAATTGCAGAATCCCGTGAACCATCGAGTCTTTGAACGCAAGTTGCGCCCCAAGCCGTTAGGCCGAGGGCACGCCTGCCTGGGTGTCACGCATCGTT
>A._mandshuricum_subsp._kansuense_LIZH-2014045-02
TCCCCCTCCGCCAGTCGGATCGATGGCACTTT--GCCCTCGCTCCCTCGGCACAACAAC----GAACCCC-GGCGCGG--ACCGCGCCAAGGAAA-CTTAACAAGAGAG--CGTGCCC-TTGC-CGCCCCGGAAACGGTGTGCGTGCTTGTAGCACCGCCTTCTTT-CACT-ATTTAAAACGACTCTCGGCAACGGATATCTCGGCTCTCGCATCGATGAAGAACGTAGCGAAATGCGATACTTGGTGTGAATTGCAGAATCCCGTGAACCATCGAGTCTTTGAACGCAAGTTGCGCCCCAAGCCGTTAGGCCGAGGGCACGCCTGCCTGGGTGTCACGCATCGTT
>A._mandshuricum_subsp._kansuense_LIZH-2014045-03
TCCCCCTCCGCCAGTCGGATCGATGGCACTTT--GCCCTCGCTCCCTCGGCACAACAAC----GAACCCC-GGCGCGG--ACCGCGCCAAGGAAA-CTTAACAAGAGAG--CGTGCCC-TTGC-CGCCCCGGAAACGGTGTGCGTGCTTGTAGCACCGCCTTCTTT-CACT-ATTTAAAACGACTCTCGGCAACGGATATCTCGGCTCTCGCATCGATGAAGAACGTAGCGAAATGCGATACTTGGTGTGAATTGCAGAATCCCGTGAACCATCGAGTCTTTGAACGCAAGTTGCGCCCCAAGCCGTTAGGCCGAGGGCACGCCTGCCTGGGTGTCACGCATCGTT
>A._davidii_LIZH-2015042
TCCCCCTCTGC-AGTCGGATCGATGGCACCTG---CCCTCGCTCCCTCGGCACAACAAC----GAACCCC-GGCGCGG--ACCGCGCCAAGGAAA-CTTAACAGGAGAG--CGTGCCC-CTGC-TGCCCCGGAAACGGTGTGCGTGCCTGTGGCATCGCCTTCTTT-CATT-ATTTAAAACGACTCTCGGCAACGGATATCTCGGCTCTCGCATCGATGAAGAACGTAGCGAAATGCGATACTTGGTGTGAATTGCAGAATCCCGTGAACCATCGAGTCTTTGAACGCAAGTTGCGCCCCAAGCCGTTAGGCCGAGGGCACGCCTGCCTGGGTGTCACGCATCGTT
>A._davidii_LIZH-2015030
TCCCCCTCTGC-AGTCGGATCGATGGCACCTG---CCCTCGCTCCCTCGGCACAACAAC----GAACCCC-GGCGCGG--ACCGCGCCAAGGAAA-CTTAACAGGAGAG--CGTGCCC-CTGC-TGCCCCGGAAACGGTGTGCGTGCCTGTGGCATCGCCTTCTTT-CATT-ATTTAAAACGACTCTCGGCAACGGATATCTCGGCTCTCGCATCGATGAAGAACGTAGCGAAATGCGATACTTGGTGTGAATTGCAGAATCCCGTGAACCATCGAGTCTTTGAACGCAAGTTGCGCCCCAAGCCGTTAGGCCGAGGGCACGCCTGCCTGGGTGTCACGCATCGTT
>A._davidii_LIZH-2014114
TCCCCCTCTGC-AGTCGGATCGATGGCACCTG---CCCTCGCTCCCTCGGCACAACAAC----GAACCCC-GGCGCGG--ACCGCGCCAAGGAAA-CTTAACAGGAGAG--CGTGCCC-CTGC-TGCCCCGGAAACGGTGTGCGTGCCTGTGGCATCGCCTTCTTT-CATT-ATTTAAAACGACTCTCGGCAACGGATATCTCGGCTCTCGCATCGATGAAGAACGTAGCGAAATGCGATACTTGGTGTGAATTGCAGAATCCCGTGAACCATCGAGTCTTTGAACGCAAGTTGCGCCCCAAGCCGTTAGGCCGAGGGCACGCCTGCCTGGGTGTCACGCATCGTT
>A._davidii_LIZH-2015005
TCCCCCTCTGC-AGTCGGATCGATGGCACCTG---CCCTCGCTCCCTCGGCACAACAAC----GAACCCC-GGCGCGG--ACCGCGCCAAGGAAA-CTTAACAGGAGAG--CGTGCCC-CTGC-TGCCCCGGAAACGGTGTGCGTGCCTGTGGCATCGCCTTCTCTTCATT-ATTTAAAACGACTCTCGGCAACGGATATCTCGGCTCTCGCATCGATGAAGAACGTAGCGAAATGCGATACTTGGTGTGAATTGCAGAATCCCGTGAACCATCGAGTCTTTGAACGCAAGTTGCGCCCCAAGCCGTTAGGCCGAGGGCACGCCTGCCTGGGTGTCACGCATCGTT
>A._kawakamii_LIZH-2015054-01
TCCCCCCTTGC-AGTCGGATCGATGGCGTCTG---CCCTCGCTCCCTCGGCACAACAAC----GAACCCC-GGCGCGG--ACCGCGCCAAGGAAA-CTTAACAGGAGAG--CGTGCCC-CTGC-TGCCCCGGAAACGGTGTGCGTGCTTGTGGCATTGCCTTCTTTCCATT-ATTCAATACGACTCTCGGCAACGGATATCTCGGCTCTCGCATCGATGAAGAACGTAGCGAAATGCGATACTTGGTGTGAATTGCAGAATCCCGTGAACCATCGAGTCTTTGAACGCAAGTTGCGCCCCAAGCCGTTAGGCCGAGGGCACGCCTGCCTGGGTGTCACGCATCGTT
>A._kawakamii_LIZH-2015054-02
TCCCCCCTTGC-AGTCGGATCGATGGCGTCTG---CCCTCGCTCCCTCGGCACAACAAC----GAACCCC-GGCGCGG--ACCGCGCCAAGGAAA-CTTAACAGGAGAG--CGTGCCC-CTGC-TGCCCCGGAAACGGTGTGCGTGCTTGTGGCATTGCCTTCTTTCCATT-ATTCAATACGACTCTCGGCAACGGATATCTCGGCTCTCGCATCGATGAAGAACGTAGCGAAATGCGATACTTGGTGTGAATTGCAGAATCCCGTGAACCATCGAGTCTTTGAACGCAAGTTGCGCCCCAAGCCGTTAGGCCGAGGGCACGCCTGCCTGGGTGTCACGCATCGTT
>A._kawakamii_LIZH-2015054-03
TCCCCCCTTGC-AGTCGGATCGATGGCGTCTG---CCCTCGCTCCCTCGGCACAACAAC----GAACCCC-GGCGCGG--ACCGCGCCAAGGAAA-CTTAACAGGAGAG--CGTGCCC-CTGC-TGCCCCGGAAACGGTGTGCGTGCTTGTGGCATTGCCTTCTTTCCATT-ATTCAATACGACTCTCGGCAACGGATATCTCGGCTCTCGCATCGATGAAGAACGTAGCGAAATGCGATACTTGGTGTGAATTGCAGAATCCCGTGAACCATCGAGTCTTTGAACGCAAGTTGCGCCCCAAGCCGTTAGGCCGAGGGCACGCCTGCCTGGGTGTCACGCATCGTT
>A._kawakamii_LIZH-2015054-04
TCCCCCCTTGC-AGTCGGATCGATGGCGTCTG---CCCTCGCTCCCTCGGCACAACAAC----GAACCCC-GGCGCGG--ACCGCGCCAAGGAAA-CTTAACAGGAGAG--CGTGCCC-CTGC-TGCCCCGGAAACGGTGTGCGTGCTTGTGGCATTGCCTTCTTTCCATT-ATTCAATACGACTCTCGGCAACGGATATCTCGGCTCTCGCATCGATGAAGAACGTAGCGAAATGCGATACTTGGTGTGAATTGCAGAATCCCGTGAACCATCGAGTCTTTGAACGCAAGTTGCGCCCCAAGCCGTTAGGCCGAGGGCACGCCTGCCTGGGTGTCACGCATCGTT
>A._kawakamii_LIZH-2015054-05
TCCCCCCTTGC-AGTCGGATCGATGGCGTCTG---CCCTCGCTCCCTCGGCACAACAAC----GAACCCC-GGCGCGG--ACCGCGCCAAGGAAA-CTTAACAGGAGAG--CGTGCCC-CTGC-TGCCCCGGAAACGGTGTGCGTGCTTGTGGCATTGCCTTCTTTCCATT-ATTCAATACGACTCTCGGCAACGGATATCTCGGCTCTCGCATCGATGAAGAACGTAGCGAAATGCGATACTTGGTGTGAATTGCAGAATCCCGTGAACCATCGAGTCTTTGAACGCAAGTTGCGCCCCAAGCCGTTAGGCCGAGGGCACGCCTGCCTGGGTGTCACGCATCGTT
>A._buergerianum_LIZH-2015153-01
CCCCCCTTTGC-CGTCGGATCGATGGCACCCG---CCCTCGCTCCCACGGCACAACAAC----GAACCCC-GGCGCGG--ACCGCGCCAAGGAAG-CTTAACACGAGGGAGCGTGCCT-TTGC-CGCCCCGGAAACGGTGTGTGTGCTTGTGGCATTGCCTTCTTT-CATT-ATTTAAAACGACTCTCGGCAACGGATATCTCGGCTCTCGCATCGATGAAGAACGTAGCGAAATGCGATACTTGGTGTGAATTGCAGAATCCCGTGAACCATCGAGTCTTTGAACGCAAGTTGCGCCCCAAGCCGTTAGGCCGAGGGCACGCCTGCCTGGGTGTCACGCATCGTT
>A._buergerianum_LIZH-2015153-02
CCCCCCTTTGC-CGTCGGATCGATGGCACCCG---CCCTCGCTCCCACGGCACAACAAC----GAACCCC-GGCGCGG--ACCGCGCCAAGGAAG-CTTAACACGAGGGAGCGTGCCT-TTGC-CGCCCCGGAAACGGTGTGTGTGCTTGTGGCATTGCCTTCTTT-CATT-ATTTAAAACGACTCTCGGCAACGGATATCTCGGCTCTCGCATCGATGAAGAACGTAGCGAAATGCGATACTTGGTGTGAATTGCAGAATCCCGTGAACCATCGAGTCTTTGAACGCAAGTTGCGCCCCAAGCCGTTAGGCCGAGGGCACGCCTGCCTGGGTGTCACGCATCGTT
>A._buergerianum_LIZH-2015153-03
CCCCCCTTTGC-CGTCGGATCGATGGCACCCG---CCCTCGCTCCCACGGCACAACAAC----GAACCCC-GGCGCGG--ACCGCGCCAAGGAAG-CTTAACACGAGGGAGCGTGCCT-TTGC-CGCCCCGGAAACGGTGTGTGTGCTTGTGGCATTGCCTTCTTT-CATT-ATTTAAAACGACTCTCGGCAACGGATATCTCGGCTCTCGCATCGATGAAGAACGTAGCGAAATGCGATACTTGGTGTGAATTGCAGAATCCCGTGAACCATCGAGTCTTTGAACGCAAGTTGCGCCCCAAGCCGTTAGGCCGAGGGCACGCCTGCCTGGGTGTCACGCATCGTT
>A._buergerianum_LIZH-2015153-04
CCCCCCTTTGC-CGTCGGATCGATGGCACCCG---CCCTCGCTCCCACGGCACAACAAC----GAACCCC-GGCGCGG--ACCGCGCCAAGGAAG-CTTAACACGAGGGAGCGTGCCT-TTGC-CGCCCCGGAAACGGTGTGTGTGCTTGTGGCATTGCCTTCTTT-CATT-ATTTAAAACGACTCTCGGCAACGGATATCTCGGCTCTCGCATCGATGAAGAACGTAGCGAAATGCGATACTTGGTGTGAATTGCAGAATCCCGTGAACCATCGAGTCTTTGAACGCAAGTTGCGCCCCAAGCCGTTAGGCCGAGGGCACGCCTGCCTGGGTGTCACGCATCGTT
>A._buergerianum_LIZH-2015153-05
CCCCCCTTTGC-CGTCGGATCGATGGCACCCG---CCCTCGCTCCCACGGCACAACAAC----GAACCCC-GGCGCGG--ACCGCGCCAAGGAAG-CTTAACACGAGGGAGCGTGCCT-TTGC-CGCCCCGGAAACGGTGTGTGTGCTTGTGGCATTGCCTTCTTT-CATT-ATTTAAAACGACTCTCGGCAACGGATATCTCGGCTCTCGCATCGATGAAGAACGTAGCGAAATGCGATACTTGGTGTGAATTGCAGAATCCCGTGAACCATCGAGTCTTTGAACGCAAGTTGCGCCCCAAGCCGTTAGGCCGAGGGCACGCCTGCCTGGGTGTCACGCATCGTT
>A._oliverianum_LIZH-2015235-01
TCCCCCTCCGC-AGTCGGATCGAAGGCGTTCG---CCCTCGTTCCCTCGGCACAATAAC----GAACCCC-GGCGCGG--ACCGCGCCAAGGAAA-CCGAACAAGAGAG--CGTGCCC-TTGC-CTCCCCGGAAACGGTGTGTGCGCTTGTAGCATTGCCTTCTCT-CACT-ATTTAAAACGACTCTCGGCAACGGATATCTCGGCTCTCGCATCGATGAAGAACGTAGCGAAATGCGATACTTGGTGTGAATTGCAGAATCCCGTGAACCATCGAGTCTTTGAACGCAAGTTGCGCCCCAAGCCGTTAGGCCGAGGGCACGCCTGCCTGGGTGTCACGCATCGTT
>A._oliverianum_LIZH-2015235-02
TCCCCCTCCGC-AGTCGGATCGAAGGCGTTCG---CCCTCGTTCCCTCGGCACAATAAC----GAACCCC-GGCGCGG--ACCGCGCCAAGGAAA-CCGAACAAGAGAG--CGTGCCC-TTGC-CTCCCCGGAAACGGTGTGTGCGCTTGTAGCATTGCCTTCTCT-CACT-ATTTAAAACGACTCTCGGCAACGGATATCTCGGCTCTCGCATCGATGAAGAACGTAGCGAAATGCGATACTTGGTGTGAATTGCAGAATCCCGTGAACCATCGAGTCTTTGAACGCAAGTTGCGCCCCAAGCCGTTAGGCCGAGGGCACGCCTGCCTGGGTGTCACGCATCGTT
>D._dyeriana_LIZH-ZT-201505
TCCCCTTTTGC-AGTTGGATTGAGGGCACTTG---CCTTCGTTCCATCGGCACAACAAC----GAACCCC-GGCGCGG--ACCGCGCCAAGGAAA-TTTAACAAGATAG--CGTGCTC-CTGC-TGCCCCGTTAAAGGTGTGTGTGCTTGTAGCAGTGCCTTCTTT-CATT-ATTTAAAACGACTCTCGGCAACGGATATCTCGGCTCTCGCATCGATGAAGAACGTAGCGAAATGCGATACTTGGTGTGAATTGCAGAATCCCGTGAACCATCGAGTCTTTGAACGCAAGTTGCGCCCCAAGCCGTTAGGCCGAGGGCACGCCTGCCTGGGTGTCACGCATCGTC
>D._dyeriana_LIZH-ZT-201522
TCCCCTTTTGC-AGTTGGATTGAGGGCACTTG---CCTTCGTTCCATCGGCACAACAAC----GAACCCC-GGCGCGG--ACCGCGCCAAGGAAA-TTTAACAAGATAG--CGTGCTC-CTGC-TGCCCCGTTAAAGGTGTGTGTGCTTGTAGCAGTGCCTTCTTT-CATT-ATTTAAAACGACTCTCGGCAACGGATATCTCGGCTCTCGCATCGATGAAGAACGTAGCGAAATGCGATACTTGGTGTGAATTGCAGAATCCCGTGAACCATCGAGTCTTTGAACGCAAGTTGCGCCCCAAGCCGTTAGGCCGAGGGCACGCCTGCCTGGGTGTCACGCATCGTC
>D._dyeriana_LIZH-ZT-201528
TCCCCTTTTGC-AGTTGGATTGAGGGCACTTG---CCTTCGTTCCATCGGCACAACAAC----GAACCCC-GGCGCGG--ACCGCGCCAAGGAAA-TTTAACAAGATAG--CGTGCTC-CTGC-TGCCCCGTTAAAGGTGTGTGTGCTTGTAGCAGTGCCTTCTTT-CATT-ATTTAAAACGACTCTCGGCAACGGATATCTCGGCTCTCGCATCGATGAAGAACGTAGCGAAATGCGATACTTGGTGTGAATTGCAGAATCCCGTGAACCATCGAGTCTTTGAACGCAAGTTGCGCCCCAAGCCGTTAGGCCGAGGGCACGCCTGCCTGGGTGTCACGCATCGTC
>D._dyeriana_LIZH-ZT-201532
TCCCCTTTTGC-AGTTGGATTGAGGGCACTTG---CCTTCGTTCCATCGGCACAACAAC----GAACCCC-GGCGCGG--ACCGCGCCAAGGAAA-TTTAACAAGATAG--CGTGCTC-CTGC-TGCCCCGTTAAAGGTGTGTGTGCTTGTAGCAGTGCCTTCTTT-CATT-ATTTAAAACGACTCTCGGCAACGGATATCTCGGCTCTCGCATCGATGAAGAACGTAGCGAAATGCGATACTTGGTGTGAATTGCAGAATCCCGTGAACCATCGAGTCTTTGAACGCAAGTTGCGCCCCAAGCCGTTAGGCCGAGGGCACGCCTGCCTGGGTGTCACGCATCGTC
>A._truncatum_LIZH-2015024-01
TCCTCCTCCGC-AGTTGGATCGATGGCACCCG---CCGTCGCTCCCTCGGCACAACAAC----GAACCCC-GGCGCGG--ACCGCGCCAAGGAAT-CTTAACGAGAGAG--CGTGCCC-CTGC-CGCCCCGGAAACGGTGTGTGTGCTTGTGGCGTCGCCTTCTTC-CATT-ATTTAAAACGACTCTCGGCAACGGATATCTCGGCTCTCGCATCGATGAAGAACGTAGCGAAATGCGATACTTGGTGTGAATTGCAGAATCCCGTGAACCATCGAGTCTTTGAACGCAAGTTGCGCCCCAAGCCGTTAGGCCGAGGGCACGCCTGCCTGGGTGTCACGCATCGTT
>A._truncatum_LIZH-2015024-02
TCCTCCTCCGC-AGTTGGATCGATGGCACCCG---CCGTCGCTCCCTCGGCACAACAAC----GAACCCC-GGCGCGG--ACCGCGCCAAGGAAT-CTTAACGAGAGAG--CGTGCCC-CTGC-CGCCCCGGAAACGGTGTGTGTGCTTGTGGCGTCGCCTTCTTC-CATT-ATTTAAAACGACTCTCGGCAACGGATATCTCGGCTCTCGCATCGATGAAGAACGTAGCGAAATGCGATACTTGGTGTGAATTGCAGAATCCCGTGAACCATCGAGTCTTTGAACGCAAGTTGCGCCCCAAGCCGTTAGGCCGAGGGCACGCCTGCCTGGGTGTCACGCATCGTT
>A._truncatum_LIZH-2015024-03
TCCTCCTCCGC-AGTTGGATCGATGGCACCCG---CCGTCGCTCCCTCGGCACAACAAC----GAACCCC-GGCGCGG--ACCGCGCCAAGGAAT-CTTAACGAGAGAG--CGTGCCC-CTGC-CGCCCCGGAAACGGTGTGTGTGCTTGTGGCGTCGCCTTCTTC-CATT-ATTTAAAACGACTCTCGGCAACGGATATCTCGGCTCTCGCATCGATGAAGAACGTAGCGAAATGCGATACTTGGTGTGAATTGCAGAATCCCGTGAACCATCGAGTCTTTGAACGCAAGTTGCGCCCCAAGCCGTTAGGCCGAGGGCACGCCTGCCTGGGTGTCACGCATCGTT
>A._truncatum_LIZH-2015024-04
TCCTCCTCCGC-AGTTGGATCGATGGCACCCG---CCGTCGCTCCCTCGGCACAACAAC----GAACCCC-GGCGCGG--ACCGCGCCAAGGAAT-CTTAACGAGAGAG--CGTGCCC-CTGC-CGCCCCGGAAACGGTGTGTGTGCTTGTGGCGTCGCCTTCTTC-CATT-ATTTAAAACGACTCTCGGCAACGGATATCTCGGCTCTCGCATCGATGAAGAACGTAGCGAAATGCGATACTTGGTGTGAATTGCAGAATCCCGTGAACCATCGAGTCTTTGAACGCAAGTTGCGCCCCAAGCCGTTAGGCCGAGGGCACGCCTGCCTGGGTGTCACGCATCGTT
>A._truncatum_LIZH-2015024-05
TCCTCCTCCGC-AGTTGGATCGATGGCACCCG---CCGTCGCTCCCTCGGCACAACAAC----GAACCCC-GGCGCGG--ACCGCGCCAAGGAAT-CTTAACGAGAGAG--CGTGCCC-CTGC-CGCCCCGGAAACGGTGTGTGTGCTTGTGGCGTCGCCTTCTTC-CATT-ATTTAAAACGACTCTCGGCAACGGATATCTCGGCTCTCGCATCGATGAAGAACGTAGCGAAATGCGATACTTGGTGTGAATTGCAGAATCCCGTGAACCATCGAGTCTTTGAACGCAAGTTGCGCCCCAAGCCGTTAGGCCGAGGGCACGCCTGCCTGGGTGTCACGCATCGTT
>A._griseum_LIZH-2015091-01
CCCCCCTTTGC-GGTCGGATCGATGGCACCCG---CCCTCGCTCCCTCGGCAAAACAAC----GAACCCC-GGCGCGG--ACCGCGCCAAGGAAG-CTTAACACAAGGGAGCGTGCCC-TTGC-CGCCCCGGAAACGGTGTGTGTGCTTGTGGCATTGCCTTCTTT-CATT-ATTTAAAACGACTCTCGGCAACGGATATCTCGGCTCTCGCATCGATGAAGAACGTAGCGAAATGCGATACTTGGTGTGAATTGCAGAATCCCGTGAACCATCGAGTCTTTGAACGCAAGTTGCGCCCCAAGCCGTTAGGCCGAGGGCACGCCTGCCTGGGTGTCACGCATCTTT
>A._griseum_LIZH-2015091-02
CCCCCCTTTGC-GGTCGGATCGATGGCACCCG---CCCTCGCTCCCTCGGCAAAACAAC----GAACCCC-GGCGCGG--ACCGCGCCAAGGAAG-CTTAACACAAGGGAGCGTGCCC-TTGC-CGCCCCGGAAACGGTGTGTGTGCTTGTGGCATTGCCTTCTTT-CATT-ATTTAAAACGACTCTCGGCAACGGATATCTCGGCTCTCGCATCGATGAAGAACGTAGCGAAATGCGATACTTGGTGTGAATTGCAGAATCCCGTGAACCATCGAGTCTTTGAACGCAAGTTGCGCCCCAAGCCGTTAGGCCGAGGGCACGCCTGCCTGGGTGTCACGCATCTTT
>A._griseum_LIZH-2015091-03
CCCCCCTTTGC-GGTCGGATCGATGGCACCCG---CCCTCGCTCCCTCGGCAAAACAAC----GAACCCC-GGCGCGG--ACCGCGCCAAGGAAG-CTTAACACAAGGGAGCGTGCCC-TTGC-CGCCCCGGAAACGGTGTGTGTGCTTGTGGCATTGCCTTCTTT-CATT-ATTTAAAACGACTCTCGGCAACGGATATCTCGGCTCTCGCATCGATGAAGAACGTAGCGAAATGCGATACTTGGTGTGAATTGCAGAATCCCGTGAACCATCGAGTCTTTGAACGCAAGTTGCGCCCCAAGCCGTTAGGCCGAGGGCACGCCTGCCTGGGTGTCACGCATCTTT
>A._griseum_LIZH-2015091-04
CCCCCCTTTGC-GGTCGGATCGATGGCACCCG---CCCTCGCTCCCTCGGCAAAACAAC----GAACCCC-GGCGCGG--ACCGCGCCAAGGAAG-CTTAACACAAGGGAGCGTGCCC-TTGC-CGCCCCGGAAACGGTGTGTGTGCTTGTGGCATTGCCTTCTTT-CATT-ATTTAAAACGACTCTCGGCAACGGATATCTCGGCTCTCGCATCGATGAAGAACGTAGCGAAATGCGATACTTGGTGTGAATTGCAGAATCCCGTGAACCATCGAGTCTTTGAACGCAAGTTGCGCCCCAAGCCGTTAGGCCGAGGGCACGCCTGCCTGGGTGTCACGCATCTTT
>A._griseum_LIZH-2015091-05
CCCCCCTTTGC-GGTCGGATCGATGGCACCCG---CCCTCGCTCCCTCGGCAAAACAAC----GAACCCC-GGCGCGG--ACCGCGCCAAGGAAG-CTTAACACAAGGGAGCGTGCCC-TTGC-CGCCCCGGAAACGGTGTGTGTGCTTGTGGCATTGCCTTCTTT-CATT-ATTTAAAACGACTCTCGGCAACGGATATCTCGGCTCTCGCATCGATGAAGAACGTAGCGAAATGCGATACTTGGTGTGAATTGCAGAATCCCGTGAACCATCGAGTCTTTGAACGCAAGTTGCGCCCCAAGCCGTTAGGCCGAGGGCACGCCTGCCTGGGTGTCACGCATCTTT
