# Supplementary material for: Efficient Identification of the Forest Tree Species in Aceraceae Using DNA Barcodes
Source: Front Plant Sci. 2016 Nov 16;7:1707. doi: 10.3389/fpls.2016.01707 (PMC5110567; doi:10.3389/fpls.2016.01707)
Supplement: Supplementary file 4 [file DataSheet2.FASTA]

>A._palmatum_LIZH-2015023-01
CTTATTACTCCAAAGAAATCAAATTCCATTTTTTCAACAAGCAATCCAAGATTTTTCTTGTTCCTATATAATTCTCATGTATATGAATATGAATCAATCTTCTTTTTTCTCCGTAACCAATCTTCTCATTTACGATCAACATCTTCAGGACTCCTTTTTGAGCGAATTTCTTTTTATGGAAAAGTAGAAGATCTTGTCCAAGTCTTTGTTAATGATTTTCAGGACAACTTATGGCTGTTCAAGCATCCTATCATGCATTATGTTAGATATCAAGGAAAATCCGTTCTGGCTTCAAAAGATATGCCTCTTCTGATGAATAAATGGAAATATTACCTTGTCAATTTATGGCAATGGCATTTTCACGTGTGGTCTCAACCCGGAAGGATTCATATAAACCACTTATACAAAGATTATATCAACTTTCTGGGCTATCTTTCCAGGGGGCGACTAAATACTTTGGTGGTGCGGAGTCAAATGCTAGAAAATGCATTTCTAATCGATAATGCTATGAAGCAGTTCGAGACAACCGTTCCAATTATTCCTCTGATTGGATCATTGACTACGGCGCGTTTTTGGTAACTCATTAGGGCATCCGATTAGTAAGCCGACCTGGGCCGATTCCTCAGATTCTTATATTCCCCCTCCGC-GGTCGGATCGACGGCGCCTGC-GCCCTCGCTCCGTCGGCACAATAAC----GAACCCC-GGCGCGG--ACCGCGCCAAGGAAA-CTTAACAAGAGAG--CGTGCCC-TTGC-CTCCCCGGAAACGGTGTGTGCGCTTGTAGCATCGCCTTCTCT-CACT-ATTTAAAACGACTCTCGGCAACGGATATCTCGGCTCTCGCATCGATGAAGAACGTAGCGAAATGCGATACTTGGTGTGAATTGCAGAATCCCGTGAACCATCGAGTCTTTGAACGCAAGTTGCGCCCCAAGCCGTTAGGCCGAGGGCACGCCTGCCTGGGTGTCACGCATCGTT
>A. campestre KU549936
CTTATTACTCCAAAGAAATCAAATTCCATTTTTTCAACAAGGAATCCAAGATTTTTCTTGTTCCTATATAATTCTCATGTATATGAATATGAATCAATCTTCTTTTTTCTCCGTAACCAATCCTCTCATTTACGATCAACATCTTCAGGACTCCTTTTTGAGCGAATTTCTTTTTATGGAAAAGTAGAAGATCTTGTCCAAGTCTTTGTTAATGATTTTCAGGACAACTTATGGTTGTTCAAGCATCCTATCATGCATTATGTTAGATATCAAGGAAAATCCGTTCTGGCTTCAAAAGATATGCCTCTTCTGATGAATAAATGGAAATATTACCTTGTCAATTTATGGCAATGGCATTTTCACGTGTGGTCTCAACCCGGAAGGATTCATATAAACCACTTATACAAAGATTATATCGACTTTCTGGGCTATCTTTCCAGGGGGCGACTAAATACTTTGGTGGTGCGGAGTCAAATGCTAGAAAATGCATTTCTAATCGATAATGCTATGAAGCAGTTCGAGACAACCGTTCCAATTATTCCTCTGATTGGATCATTGACTACGGCGCGTTTTTG-TAACTCATTAGGGCATCCCATTAGTAAGCCGACCTGGGCCGATTCCTCAGATTCTTATAT-CCTCCTCCGC-AGTCGGATCGATGGCACCCGCT--CGTCGCTCCCTCGGCACAACAAC----GAACCCC-GGCGCGG--ACCGCGCCAAGGAAT-CTTAACGAGAGAG--CGTGCCC-TTGC-CGCCCCGGAAACGGTGCGTGTGCTTGTGGCGTCGCCTTCTTC-CATT-ATTTAAAACGACTCTCGGCAACGGATATCTCGGCTCTCGCATCGATGAAGAACGTAGCGAAATGCGATACTTGGTGTGAATTGCAGAATCCCGTGAACCATCGAGTCTTTGAACGCAAGTTGCGCCCCAAGCCGTTAGGCCGAGGGCACGCCTGCCTGGGTGTCACGCATCGTT
>A. campestre AJ438793
CTTATTACTCCAAAGAAATCAAATTCCATTTTTTCAACAAGGAATCCAAGATTTTTCTTGTTCCTATATAATTCTCATGTATATGAATATGAATCAATCTTCTTTTTTCTCCGTAACCAATCCTCTCATTTACGATCAACATCTTCAGGACCCCTTTTTGAGCGAATTTCTTTTTATGGAAAAGTAGAAGATCTTGTCCAAGTCTTTGTTAATGATTTTCAGGACAACTTATGGTTGTTCAAGCATCCTATCATGCATTATGTTAGATATCAAGGAAAATCCGTTCTGGCTTCAAAAGATATGCCTCTTCTGATGAATAAATGGAAATATTACCTTGTCAATTTATGGCAATGGCATTTTCACGTGTGGTCTCAACCCGGAAGGATTCATATAAACCACTTATACAAAGATTATATCGACTTTCTGGGCTATCTTTCCAGGGGGCGACTAAATACTTTGGTGGTGCGGAGTCAAATGCTAGAAAATGCATTTCTAATCGATAATGCTATGAAGCAGTTCGAGACAACCGTTCCAATTATTCCTCTGATTGGATCATTGACTACGGCGCGTTTTTG-TAACTCATTAGGGCATCCCATTAGTAAGCCGACCTGGGCCGATTCCTCAGATTCTTATAT-CCTCCTCCGC-AGTCGGATCGATGGCACCCGC---CGTCGCTCCCTCGACACAACAAC----GAACCCC-GGCGCGG--ACCGCGCCAAGGAAT-CTTAACGAGAGAG--CGTGCCC-TTGC-CGCCCCGGAAACGGTGCGTGTGCTTGTGGCGTCGCCTTCTTC-CATT-ATTTAAAACGACTCTCGGCAACGGATATCTCGGCTCTCGCATCGATGAAGAACGTAGCGAAATGCGATACTTGGTGTGAATTGCAGAATCCCGTGAACCATCGAGTCTTTGAACGCAAGTTGCGCCCCAAGCCGTTAGGCCGAGGGCACGCCTGCCTGGGTGTCACGCATCGTT
>A. campestre AJ438794
CTTATTACTCCAAAGAAATCAAATTCCATTTTTTCAACAAGGAATCCAAGATTTTTCTTGTTCCTATATAATTCTCATGTATATGAATATGAATCAATCTTCTTTTTTCTCCGTAACCAATCCTCTCATTTACGATCAACATCTTCAGGACTCCTTTTTGAGCGAATTTCTTTTTATGGAAAAGTAGAAGATCTTGTCCAAGTCTTTGTTAATGATTTTCAGGACAACTTATGGTTGTTCAAGCATCCTATCATGCATTATGTTAGATATCAAGGAAAATCCGTTCTGGCTTCAAAAGATATGCCTCTTCTGATGAATAAATGGAAATATTACCTTGTCAATTTATGGCAATGGCATTTTCACGTGTGGTCTCAACCCGGAAGGATTCATATAAACCACTTATACAAAGATTATATCGACTTTCTGGGCTATCTTTCCAGGGGGCGACTAAATACTTTGGTGGTGCGGAGTCAAATGCTAGAAAATGCATTTCTAATCGATAATGCTATGAAGCAGTTCGAGACAACCGTTCCAATTATTCCTCTGATTGGATCATTGACTACGGCGCGTTTTTG-TAACTCATTAGGGCATCCCATTAGTAAGCCGACCTGGGCCGATTCCTCAGATTCTTATAT-CCTCCTCTGC-AGTCGGATCGACGGCACCCGC---CGTCGCTCCCTCGGCACAACAAC----GAACCCC-GGCGCGG--ACCGCGCCAAGGAAT-CTTAACGAGAGAG--CGTGCCC-TTGC-CGCCCCGGAAACGGTGCGTGTGCTTGTGGCGTCGCCTTCTTC-CATT-ATTTAAAACGACTCTCGGCAACGGATATCTCGGCTCTCGCATCGATGAAGAACGTAGCGAAATGCGATACTTGGTGTGAATTGCAGAATCCCGTGAACCATCGAGTCTTTGAACGCAAGTTGCGCCCCAAGCCGTTAGGCCGAGGGCACGCCTGCCTGGGTGTCACGCATCGTT
>A. campestre AJ438795
CTTATTACTCCAAAGAAATCAAATTCCATTTTTTCAACAAGGAATCCAAGATTTTTCTTGTTCCTATATAATTCTCATGTATATGAATATGAATCAATCTTCTTTTTTCTCCGTAACCAATCCTCTCATTTACGATCAACATCTTCAGGACTCCTTTTTGAGCGAATTTCTTTTTATGGAAAAGTAGAAGATCTTGTCCAAGTCTTTGTTAATGATTTTCAGGACAACTTATGGTTGTTCAAGCATCCTATCATGCATTATGTTAGATATCAAGGAAAATCCGTTCTGGCTTCAAAAGATATGCCTCTTCTGATGAATAAATGGAAATATTACCTTGTCAATTTATGGCAATGGCATTTTCACGTGTGGTCTCAACCCGGAAGGATTCATATAAACCACTTATACAAAGATTATATCGACTTTCTGGGCTATCTTTCCAGGGGGCGACTAAATACTTTGGTGGTGCGGAGTCAAATGCTAGAAAATGCATTTCTAATCGATAATGCTATGAAGCAGTTCGAGACAACCGTTCCAATTATTCCTCTGATTGGATCATTGACTACGGCGCGTTTTTG-TAACTCATTAGGGCATCCCATTAGTAAGCCGACCTGGGCCGATTCCTCAGATTCTTATAT-CCTCCTCTGC-AGTCGGATCGACGGCACCCGC---CGTCGCTCCCTCGGCACAACAAC----GAACCCC-GGCGCGG--ACCGCGCCAAGGAAT-CTTAACGAGAGAG--CGTGCCC-TTGC-CGCCCCGGAAACGGTGCGTGTGCTTGTGGCGTCGCCTTCTTC-CATT-ATTTAAAACGACTCTCGGCAACGGATATCTCGGCTCTCGCATCGATGAAGAACGTAGCGAAATGCGATACTTGGTGTGAATTGCAGAATCCCGTGAACCATCGAGTCTTTGAACGCAAGTTGCGCCCCAAGCCGTTAGGCCGAGGGCACGCCTGCCTGGGTGTCACGCATCGTT
>A. campestre AJ438796
CTTATTACTCCAAAGAAATCAAATTCCATTTTTTCAACAAGGAATCCAAGATTTTTCTTGTTCCTATATAATTCTCATGTATATGAATATGAATCAATCTTCTTTTTTCTCCGTAACCAATCCTCTCATTTACGATCAACATCTTCAGGACTCCTTTTTGAGCGAATTTCTTTTTATGGAAAAGTAGAAGATCTTGTCCAAGTCTTTGTTAATGATTTTCAGGACAACTTATGGTTGTTCAAGCATCCTATCATGCATTATGTTAGATATCAAGGAAAATCCGTTCTGGCTTCAAAAGATATGCCTCTTCTGATGAATAAATGGAAATATTACCTTGTCAATTTATGGCAATGGCATTTTCACGTGTGGTCTCAACCCGGAAGGATTCATATAAACCACTTATACAAAGATTATATCGACTTTCTGGGCTATCTTTCCAGGGGGCGACTAAATACTTTGGTGGTGCGGAGTCAAATGCTAGAAAATGCATTTCTAATCGATAATGCTATGAAGCAGTTCGAGACAACCGTTCCAATTATTCCTCTGATTGGATCATTGACTACGGCGCGTTTTTG-TAACTCATTAGGGCATCCCATTAGTAAGCCGACCTGGGCCGATTCCTCAGATTCTTATAT-CCTCCTCTGC-AGTCGGATCGATGGCACCCGC---CGTCGCTCCCTCGGCACAACAAC----GAACCCC-GGCGCGG--ACCGCGCCAAGGAAT-CTTAACGACAGAG--CGTGCCC-CTGC-CGCCCCGGAAACGGTGTGTGTGCTTGTGGCGTCGCCTTCTTC-CATT-ATTTAAAACGACTCTCGGCAACGGATATCTCGGCTCTCGCATCGATGAAGAACGTAGCGAAATGCGATACTTGGTGTGAATTGCAGAATCCCGTGAACCATCGAGTCTTTGAACGCAAGTTGCGCCCCAAGCCGTTAGGCCGAGGGCACGCCTGCCTGGGTGTCACGCATCGTT
>A. platanoides KU549962
CTTATTACTCCAAAGAAATCAAATTCCATTTTTTCAACAAGGAATCCAAGATTTTTCTTGTTCCTATATAATTCTCATGTATATGAATATGAATCAATCTTCTTTTTTCTCCGTAACCAATCCTCTCATTTACGATCAACATCTTCAGGACCCCTTTTTGAGCGAATTTCTTTTTATGGAAAAGTAGAAGATCTTGTCCAAGTCTTTGTTAATGATTTTCAGGACAACTTATGGTTGTTCAAGCATCCTATCATGCATTATGTTAGATATCAAGGAAAATCCGTTCTGGCTTCAAAAGATATGCCTCTTCTGATGAATAAATGGAAATATTACCTTGTCAATTTATGGCAATGGCATTTTCACGTGTGGTCTCAACCCGGAAGGATTCATATAAACCACTTATACAAAGATTATATCGACTTTCTGGGCTATCTTTCCAGGGGGCGACTAAATACTTTGGTGGTGCGGAGTCAAATGCTAGAAAATGCATTTCTAATCGATAATGCTATGAAGCAGTTCGAGACAACCGTTCCAATTATTCCTCTGATTGGATCATTGACTACGGCGCGTTTTTG-TAACTCATTAGGGCATCCCATTAGTAAGCCGACCTGGGCCGATTCCTCAGATTCTTATATCCCCTCTCTGC-GGTCGGATCGATGGCACCTG---CCCTCGCTCCCTCGGCACAACAAC----GAACCCC-GGCGCGG--ACCGCGCCAAGGAAG-CTTAACAAGAGAG--CGTGCCC-TTGC-CGCCCCGGAAACGGTGCGCGTGCCCGTGGCATTGCCTTCTTT-CATT-ATCTAAAACGACTCTCGGCAACGGATATCTCGGCTCTCGCATCGATGAAGAACGTAGCGAAATGCGATACTTGGTGTGAATTGCAGAATCCCGTGAACCATCGAGTCTTTGAACGCAAGTTGCGCCCCAAGCCGTTAGGCCGAGGGCACGCCTGCCTGGGTGTCACGCATCGTT
>A. opalus KU549988
CTTATTACTCCAAAGAAATCAAATTCCATTTTTTCAACAAGTAATCCAAGATTTTTCTTGTTCCTATATAATTCTCATGTATATGAATATGAATCAATCTTCTTTTTTCTCCGTAACCAATCTTCTCATTTACGATCAACATCTTCAGGACCCCTTTTTGAGCGAATTTCTTTTTATGGAAAAGTAGAAGATCTTGTCCAAGTCTTTGTTAATGATTTTCAGGACTACTTATGGTTGTTCAAGCATCCTATCATGCATTATGTTAGATATCAAGGAAAATCCGTTCTGGCTTCAAAAGATATGCCTCTTCTGATGAATAAATGGAAATATTACCTTGTCAATTTATGGCAATGGCATTTTCACGTGTGGTCTCAACCCGGAAGGATTCATATAAACCACTTATACAAAGATTATATCGACTTTCTGGGCTATCTTTCCAGGGGGCGACTAAATACTTTGGTGGTGCGGAGTCAAATGCTAGAAAATGCATTTTTAATCGATAATGCTATGAAGCAGTTCGAGACAACCGTTCCAATTATTCCTCTGATTGGATCATTGACTACGGCGCGTTTTTG-TAACTCATTAGGGCATCCCATTAGTAAGCCGACCTGGGCCGATTCCTCAGATTCTTATAT-CCCCCTCTGC-GGTCGGATCGATGGCACCTG---CCCTCGCTCCCTCGGCACAACAAC----GAACCCC-GGCGCGG--ACCGTGCCAAGGAAG-CTTAACAAGAGAG--CGTGACC-TTGC-CGCCCCGGAAACGGTGCGCGTGCTCGTGGCATTGCCTTCTTT-CATT-ATTTAAAACGACTCTCGGCAACGGATATCTCGGCTCTCGCATCGATGAAGAACGTAGCGAAATGCGATACTTGGTGTGAATTGCAGAATCCCGTGAACCATCGAGTCTTTGAACGCAAGTTGCGCCCCAAGCCGTTAGGCCGAGGGCACGCCTGCCTGGGTGTCACGCATCGTT
>A. pseudoplatanus KU550002
CTTATTACTCCAAAGAAATCAAATTCCATTTTTTCAACAAGTAAGCCAAGATTTTTCTTGTTCCTATATAATTCTCATCTATATGAATATGAATCAATCTTCTTTTTTCTCCGTAACCAATCTTCTCATTTACGATCAACATCTTCAGGACTCCTTTTTGAGCGAATTTCTTTTTATGGAAAAGTAGAAGATCTTGTCCAAGTCTTTGTTAATGATTTTCAGGACAACTTATGGTTGTTCAAGCATCCTATCATGCATTATGTTAGATATCAAGGAAAATCTGTTCTGGCTTCAAAAGATATGCCTCTTCTGATGAATAAATGGAAATATTACCTTGTCAATTTATGGCAATGGCATTTTCACGTGTGGTCTCAACCCGGAAGGATTCATATAAACCACTTATACAAAGATTATATCTACTTTCTGGGCTATCTTTCCAGGGGGCGACTAAATACTTTGGTGGTGCGGAGTCAAATGCTAGAAAATGCATTTCTAATCGATAATGCTATGAAGCAGTTCGAGACAACCGTTCCAATTATTCCTCTGATTGGATCATTGACTACGGCGCGTTTTTG-TAACTCATTAGGGCATCCCATTAGTAAGCCGACCTGGGCCGATTCCTCAGATTCTTATAT-CCCCCTCTGC-GGTCGGATCGATGGCACCTG---CCCTCGCTCCCTCGGCACAACAAC----GAACCCC-GGCGCGG--ACCGTGCCAAGGAAG-CTTAACAAGAGAG--CGTGACC-TTGC-TGCCCCGGAAACGGTGCGCGTGCTCGTGGCATTGCCTTCTTT-CATT-ATTTAAAACGACTCTCGGCAACGGATATCTCGGCTCTCGCATCGATGAAGAACGTAGCGAAATGCGATACTTGGTGTGAATTGCAGAATCCCGTGAACCATCGAGTCTTTGAACGCAAGTTGCGCCCCAAGCCGTTAGGCCGAGGGCACGCCTGCCTGGGTGTCACGCATCGTT
>A. pseudoplatanus KU550003
CTTATTACTCCAAAGAAATCAAATTCCATTTTTTCAACAAGTAAGCCAAGATTTTTCTTGTTCCTATATAATTCTCATCTATATGAATATGAATCAATCTTCTTTTTTCTCCGTAACCAATCTTCTCATTTACGATCAACATCTTCAGGACTCCTTTTTGAGCGAATTTCTTTTTATGGAAAAGTAGAAGATCTTGTCCAAGTCTTTGTTAATGATTTTCAGGACAACTTATGGTTGTTCAAGCATCCTATCATGCATTATGTTAGATATCAAGGAAAATCTGTTCTGGCTTCAAAAGATATGCCTCTTCTGATGAATAAATGGAAATATTACCTTGTCAATTTATGGCAATGGCATTTTCACGTGTGGTCTCAACCCGGAAGGATTCATATAAACCACTTATACAAAGATTATATCTACTTTCTGGGCTATCTTTCCAGGGGGCGACTAAATACTTTGGTGGTGCGGAGTCAAATGCTAGAAAATGCATTTCTAATCGATAATGCTATGAAGCAGTTCGAGACAACCGTTCCAATTATTCCTCTGATTGGATCATTGACTACGGCGCGTTTTTG-TAACTCATTAGGGCATCCCATTAGTAAGCCGACCTGGGCCGATTCCTCAGATTCTTATAT-CCCCCTCTGC-GGTCGGATCGATGGCACCTG---CCCTCGCTCCCTCGGCACAACAAC----GAACCCC-GGCGCGG--ACCGTGCCAAGGAAG-CTTAACAAGAGAG--CGTGACC-TTGC-CGCCCCGGAAACGGTGCGCGTGCTCGTGGCATTGCCTTCTTT-CATT-ATTTAAAACGACTCTCGGCAACGGATATCTCGGCTCTCGCATCGATGAAGAACGTAGCGAAATGCGATACTTGGTGTGAATTGCAGAATCCCGTGAACCATCGAGTCTTTGAACGCAAGTTGCGCCCCAAGCCGTTAGGCCGAGGGCACGCCTGCCTGGGTGTCACGCATCGTT
>A. pseudoplatanus AJ438780
CTTATTACTCCAAAGAAATCAAATTCCATTTTTTCAACAAGTAAGCCAAGATTTTTCTTGTTCCTATATAATTCTCATGTATATGAATATGAATCAATCTTCTTTTTTCTCCGTAACCAATCTTCTCATTTACGATCAACATCTTCAGGACTCCTTTTTGAGCGAATTTCTTTTTATGGAAAAGTAGAAGATCTTGTCCAAGTCTTTGTTAATGATTTTCAGGACAACTTATGGTTGTTCAAGCATCCTATCATGCATTATGTTAGATATCAAGGAAAATCTGTTCTGGCTTCAAAAGATATGCCTCTTCTGATGAATAAATGGAAATATTACCTTGTCAATTTATGGCAATGGCATTTTCACGTGTGGTCTCAACCCGGAAGGATTCATATAAACCACTTATACAAAGATTATATCTACTTTCTGGGCTATCTTTCCAGGGGGCGACTAAATACTTTGGTGGTGCGGAGTCAAATGCTAGAAAATGCATTTCTAATCGATAATGCTATGAAGCAGTTCGAGACAACCGTTCCAATTATTCCTCTGATTGGATCATTGACTACGGCGCGTTTTTG-TAACTCATTAGGGCATCCCATTAGTAAGCCGACCTGGGCCGATTCCTCAGATTCTTATAT-CCCCCTCTGC-GGTCGGATCGATGGCACCTG---CCCTCGCTCCCTCGGCACAACAAC----GAACCCC-GGCGCGG--ACCGTGCCAAGGAAG-CTTAACAAGAGAG--CGTGACC-TTGC-CGCCCCGGAAACGGTGCGCGTGCTCGTGGCATTGCCTTCTTT-CATT-ATTTAAAACGACTCTCGGCAACGGATATCTCGGCTCTCGCATCGATGAAGAACGTAGCGAAATGCGATACTTGGTGTGAATTGCAGAATCCCGTGAACCATCGAGTCTTTGAACGCAAGTTGCGCCCCAAGCCGTTAGGCCGAGGGCACGCCTGCCTGGGTGTCACGCATCGTT
>A. pseudoplatanus AJ438781
CTTATTACTCCAAAGAAATCAAATTCCATTTTTTCAACAAGTAAGCCAAGATTTTTCTTGTTCCTATATAATTCTCATCTATATGAATATGAATCAATCTTCTTTTTTCTCCGTAACCAATCTTCTCATTTACGATCAACATCTTCAGGACTCCTTTTTGAGCGAATTTCTTTTTATGGAAAAGTAGAAGATCTTGTCCAAGTCTTTGTTAATGATTTTCAGGACAACTTATGGTTGTTCAAGCATCCTATCATGCATTATGTTAGATATCAAGGAAAATCTGTTCTGGCTTCAAAAGATATGCCTCTTCTGATGAATAAATGGAAATATTACCTTGTCAATTTATGGCAATGGCATTTTCACGTGTGGTCTCAACCCGGAAGGATTCATATAAACCACTTATACAAAGATTATATCTACTTTCTGGGCTATCTTTCCAGGGGGCGACTAAATACTTTGGTGGTGCGGAGTCAAATGCTAGAAAATGCATTTCTAATCGATAATGCTATGAAGCAGTTCGAGACAACCGTTCCAATTATTCCTCTGATTGGATCATTGACTACGGCGCGTTTTTG-TAACTCATTAGGGCATCCCATTAGTAAGCCGACCTGGGCCGATTCCTCAGATTCTTATAT-CCCCCTCTGC-GGTCGGATCGATGGCACCTG---CCCTCGCTCCCTCGGCACAACAAC----GAACCCC-GGCGCGG--ACCGTGCCAAGGAAG-CTTAACAAGAGAG--CGTGACC-TTGC-CGCCCCGGAAACGGTGCGCGTGCTCGTGGCATTGCCTTCTTT-CGTT-ATTTAAAACGACTCTCGGCAACGGATATCTCGGCTCTCGCATCGATGAAGAACGTAGCGAAATGCGATACTTGGTGTGAATTGCAGAATCCCGTGAACCATCGAGTCTTTGAACGCAAGTTGCGCCCCAAGCCGTTAGGCCGAGGGCACGCCTGCCTGGGTGTCACGCATCGTT
>A. pseudoplatanus AJ438789
CTTATTACTCCAAAGAAATCAAATTCCATTTTTTCAACAAGTAATCCAAGATTTTTCTTGTTCCTATATAATTCTCATGTATATGAATATGAATCAATCTTCTTTTTTCTCCGTAACCAATCTTCTCATTTACGATCAACATCTTCAGGACCCCTTTTTGAGCGAATTTCTTTTTATGGAAAAGTAGAAGATCTTGTCCAAGTCTTTGTTAATGATTTTCAGGACTACTTATGGTTGTTCAAGCATCCTATCATGCATTATGTTAGATATCAAGGAAAATCCGTTCTGGCTTCAAAAGATATGCCTCTTCTGATGAATAAATGGAAATATTACCTTGTCAATTTATGGCAATGGCATTTTCACGTGTGGTCTCAACCCGGAAGGATTCATATAAACCACTTATACAAAGATTATATCGACTTTCTGGGCTATCTTTCCAGGGGGCGACTAAATACTTTGGTGGTGCGGAGTCAAATGCTAGAAAATGCATTTTTAATCGATAATGCTATGAAGCAGTTCGAGACAACCGTTCCAATTATTCCTCTGATTGGATCATTGACTACGGCGCGTTTTTG-TAACTCATTAGGGCATCCCATTAGTAAGCCGACCTGGGCCGATTCCTCAGATTCTTATATCCCCCCCTTGC-GGTCGGATCGATGGCACCCG---CCCTCGCTCCCTCGGCACAACAAC----GAACCCC-GGCGCGG--ACCGCGCCAAGGAAG-CTTAACAAGAGAG--CGTGCCC-TTGT-CGCCCCGGAAACGGTGCGCGTGCTCGTGGCATTGCCTTCTTT-CATT-ATTTAAAACGACTCTCGGCAACGGATATCTCGGCTCTCGCATCGATGAAGAACGTAGCGAAATGCGATACTTGGTGTGAATTGCAGAATCCCGTGAACCATCGAGTCTTTGAACGCAAGTTGCGCCCCAAGCCGTTAGGCCGAGGGCACGCCTGCCTGGGTGTCACGCATCGTT
>A. negundo EU749281
CTTATTACTCCAAAGAAATCAAATTCCATTTTTTCAACAAGTAATCCAAGATTTTTCTTGTTCCTATATAATTCTCATGTATATGAATATGAATCAATCTTCTTTTTTCTCCGTAACCAATCTTCTCATTTACGATCAACATTTTCAGGACTCCTTTTTGAGCGAATTTCTTTTTATGGAAAAGTAGAAGATCTTGTCCAAGTCTTTGTTAATGATTTTCAGGACAACTTATGGTTGTTCAAGCATCCTATCATGCATTATGTTAGATATCAAGGAAAATCCGTTCTGGCTTCAAAAGATATGCCTCTTCTGATGAATAAATGGAAATATTACCTTGTCAATTTATGGCAATGGCATTTTCGCGTGTGGTCTCAACCCGGAAGGATTCATATAAACCACTTATACAAAGATTATATCGACTTTCTGGGCTATCTTTCCAGGGGGCGACTAAATACTTTGGTGGTGCGGAGTCAAATGCTAGAAAATGCATTTCTAATCGATAATGCTATGAAGCAGTTCGAGACAACCGTTCCAATTATTCCTCTGATTGGATCATTGACTACGGCACGTTTTTG-TAACTCATTAGGGCATCCCATTAGTAAGCCGACCTGGGCCGATTCCTCAGATTCTTATATTCCCCCTCTGC-AGTCGGATCGATGGCACTT---GCCCTCGCTCCCTCGGCACAACAAC----GAACCCC-GGCGCGG--ACCGCGCCAAGGAAA-CTTAACAAGAGAG--CGTGCCC-TTGC-CGCCCCGGAAACGGTGTGTGTGCTTGCAGCATTGCCTTCTTT-CACT-ATTTAAAACGACTCTCGGCAACGGATATCTCGGCTCTCGCATCGATGAAGAACGTAGCGAAATGCGATACTTGGTGTGAATTGCAGAATCCCGTGAACCATCGAGTCTTTGAACGCAAGTTGCGCCCCAAGCCGTTAGGCCGAGGGCACGCCTGCCTGGGTGTCACGCATCGTT
>A. negundo HM850603
CTTATTACTCCAAAGAAATCAAATTCCATTTTTTCAACAAGTAATCCAAGATTTTTCTTGTTCCTATATAATTCTCATGTATATGAATATGAATCAATCTTCTTTTTTCTCCGTAACCAATCTTCTCATTTACGATCAACATTTTCAGGACTCCTTTTTGAGCGAATTTCTTTTTATGGAAAAGTAGAAGATCTTGTCCAAGTCTTTGTTAATGATTTTCAGGACAACTTATGGTTGTTCAAGCATCCTATCATGCATTATGTTAGATATCAAGGAAAATCCGTTCTGGCTTCAAAAGATATGCCTCTTCTGATGAATAAATGGAAATATTACCTTGTCAATTTATGGCAATGGCATTTTCGCGTGTGGTCTCAACCCGGAAGGATTCATATAAACCACTTATACAAAGATTATATCGACTTTCTGGGCTATCTTTCCAGGGGGCGACTAAATACTTTGGTGGTGCGGAGTCAAATGCTAGAAAATGCATTTCTAATCGATAATGCTATGAAGCAGTTCGAGACAACCGTTCCAATTATTCCTCTGATTGGATCATTGACTACGGCACGTTTTTG-TAACTCATTAGGGCATCCCATTAGTAAGCCGACCTGGGCCGATTCCTCAGATTCTTATATTCCCCCTCCGC-AGTCGGATCGATGGCACTT---GCCCTCGCTCCTTCGGCACAACAAC----GAACCCC-GGCGCGG--ACCGCGCCAAGGAAA-CTTAACAAGAGAG--CGTGCCCCTTGC-CGCCCCGGAAACGGTGTGTGTGCTTGTAGCATTGCCTTCTTT-CACT-ATTTAAAACGACTCTCGGCAACGGATATCTCGGCTCTCGCATCGATGAAGAACGTAGCGAAATGCGATACTTGGTGTGAATTGCAGAATCCCGTGAACCATCGAGTCTTTGAACGCAAGTTGCGCCCCAAGCCGTTAGGCCGAGGGCACGCCTGCCTGGGTGTCACGCATCGTT
>A. negundo HE967334
CTTATTACTCCAAAGAAATCAAATTCCATTTTTTCAACAAGTAATCCAAGATTTTTCTTGTTCCTATATAATTCTCATGTATATGAATATGAATCAATCTTCTTTTTTCTCCGTAACCAATCTTCTCATTTACGATCAACATTTTCAGGACTCCTTTTTGAGCGAATTTCTTTTTATGGAAAAGTAGAAGATCTTGTCCAAGTCTTTGTTAATGATTTTCAGGACAACTTATGGTTGTTCAAGCATCCTATCATGCATTATGTTAGATATCAAGGAAAATCCGTTCTGGCTTCAAAAGATATGCCTCTTCTGATGAATAAATGGAAATATTACCTTGTCAATTTATGGCAATGGCATTTTCGCGTGTGGTCTCAACCCGGAAGGATTCATATAAACCACTTATACAAAGATTATATCGACTTTCTGGGCTATCTTTCCAGGGGGCGACTAAATACTTTGGTGGTGCGGAGTCAAATGCTAGAAAATGCATTTCTAATCGATAATGCTATGAAGCAGTTCGAGACAACCGTTCCAATTATTCCTCTGATTGGATCATTGACTACGGCACGTTTTTG-TAACTCATTAGGGCATCCCATTAGTAAGCCGACCTGGGCCGATTCCTCAGATTCTTATATTCCCCCTCCGC-AGTCGGATCGATGGCACTT---GCCCTCGTTCCCTCGGCACAACAAC----GAACCCC-GGCGCGG--ACCGCGCCAAGGAAA-CTTAACAAGAGAG--CGTGCCC-TTGC-CGCCCCGGAAACGGTGTGTGTGCTTGCAGCATTGCCTTCTTT-CACT-ATTTAAAACGACTCTCGGCAACGGATATCTCGGCTCTCGCATCGATGAAGAACGTAGCGAAATGCGATACTTGGTGTGAATTGCAGAATCCCGTGAACCATCGAGTCTTTGAACGCAAGTTGCGCCCCAAGCCGTTAGGCCGAGGGCACGCCTGCCTGGGTGTCACGCATCGTT
>A. rubrum EU749284
CTTATTACTCCAAAGAAATCAAATTCCATTTTTTCAACAAGTAATCCAAGATTTTTCTTGTTCCTATATAATTCTCATGTATATGAATATGAATCAATCTTCTTTTTTCTCCGTAACCAATCTTCTCATTTACGATCAACATCTTCAGGACTCCTTTTTGAGCGAATTTCTTTTTATGGAAAAGTAGAAGATCTTGTCCAAGTCTTTGTTAATGATTTTCAGGACAACTTATGGTTGTTCAAGCATCCTATCATGCATTATGTTAGATATCAAGGAAAATCCGTTCTGGCTTCAAAAGATATGCCTCTTCTGATGAATAAATGGAAATATTACCTTGTCAATTTATGGCAATGGCATTTTCACGTGTGGTCTCAACCCGGAAGGATTCATATAAACCACTTATACAAAGATTATATCGACTTTCTGGGCTATCTTTCCAGGGGTCGACTAAATACTTTGGTGGTGCGGAGTCAAATGCTAGAAAATGCATTTCTAATCGATAATGCTATGAAGCAGTTCGAGACAGCCGTTCCAATTATTCCTCTGATTGGATCATTGACTACGGCGCGTTTTTG-TAACTCATTAGGGCATCCCATTAGTAAGCCGACCTGGGCCGATTCCTCAGATTCTTATATCCCCCCTCTGC-AGTCGGATCGATGGCACCCGC---CCTCGCTCCCTCGGCACAACAAC----GAACCCC-GGCGCGG--ACCGCGCCAAGGAAA-CCTAACGAGAGAG--CGCGCCC-TTGC-CGCCCCGGAGACGGTGTGCGTGCTCGTGGCGTTGCCTTCTTC-CATT-ATTTAAAACGACTCTCGGCAACGGATATCTCGGCTCTCGCATCGATGAAGAACGTAGCGAAATGCGATACTTGGTGTGAATTGCAGAATCCCGTGAACCATCGAGTCTTTGAACGCAAGTTGCGCCCCAAGCCGTTAGGCCGAGGGCACGCCTGCCTGGGTGTCACGCATCGTT
>A. rubrum EU749285
CTTATTACTCCAAAGAAATCAAATTCCATTTTTTCAACAAGTAATCCAAGATTTTTCTTGTTCCTATATAATTCTCATGTATATGAATATGAATCAATCTTCTTTTTTCTCCGTAACCAATCTTCTCATTTACGATCAACATCTTCAGGACTCCTTTTTGAGCGAATTTCTTTTTATGGAAAAGTAGAAGATCTTGTCCAAGTCTTTGTTAATGATTTTCAGGACAACTTATGGTTGTTCAAGCATCCTATCATGCATTATGTTAGATATCAAGGAAAATCCGTTCTGGCTTCAAAAGATATGCCTCTTCTGATGAATAAATGGAAATATTACCTTGTCAATTTATGGCAATGGCATTTTCACGTGTGGTCTCAACCCGGAAGGATTCATATAAACCACTTATACAAAGATTATATCGACTTTCTGGGCTATCTTTCCAGGGGTCGACTAAATACTTTGGTGGTGCGGAGTCAAATGCTAGAAAATGCATTTCTAATCGATAATGCTATGAAGCAGTTCGAGACAGCCGTTCCAATTATTCCTCTGATTGGATCATTGACTACGGCGCGTTTTTG-TAACTCATTAGGGCATCCCATTAGTAAGCCGACCTGGGCCGATTCCTCAGATTCTTATATCCCCCCTCTGC-AGTCGGATCGATGGCACCCGC---CCTCGCTCCCTCGGCACAACAAC----GAACCCC-GGCGCGG--ACCGCGCCAAGGAAA-CCTAACGAGAGAG--CGCGCCC-TTGC-CGCCCCGGAGACGGTGTGCGTGCTCGTGGCGTTGCCTTCTTC-CATT-ATTTAAAACGACTCTCGGCAACGGATATCTCGGCTCTCGCATCGATGAAGAACGTAGCGAAATGCGATACTTGGTGTGAATTGCAGAATCCCGTGAACCATCGAGTCTTTGAACGCAAGTTGCGCCCCAAGCCGTTAGGCCGAGGGCACGCCTGCCTGGGTGTCACGCATCGTT
>A. rubrum EU749286
CTTATTACTCCAAAGAAATCAAATTCCATTTTTTCAACAAGTAATCCAAGATTTTTCTTGTTCCTATATAATTCTCATGTATATGAATATGAATCAATCTTCTTTTTTCTCCGTAACCAATCTTCTCATTTACGATCAACATCTTCAGGACTCCTTTTTGAGCGAATTTCTTTTTATGGAAAAGTAGAAGATCTTGTCCAAGTCTTTGTTAATGATTTTCAGGACAACTTATGGTTGTTCAAGCATCCTATCATGCATTATGTTAGATATCAAGGAAAATCCGTTCTGGCTTCAAAAGATATGCCTCTTCTGATGAATAAATGGAAATATTACCTTGTCAATTTATGGCAATGGCATTTTCACGTGTGGTCTCAACCCGGAAGGATTCATATAAACCACTTATACAAAGATTATATCGACTTTCTGGGCTATCTTTCCAGGGGTCGACTAAATACTTTGGTGGTGCGGAGTCAAATGCTAGAAAATGCATTTCTAATCGATAATGCTATGAAGCAGTTCGAGACAGCCGTTCCAATTATTCCTCTGATTGGATCATTGACTACGGCGCGTTTTTG-TAACTCATTAGGGCATCCCATTAGTAAGCCGACCTGGGCCGATTCCTCAGATTCTTATATCCCCCCTCTGC-AGTCGGATCGATGGCACCCGC---CCTCGCTCCCTCGGCACAACAAC----GAACCCC-GGCGCGG--ACCGCGCCAAGGAAA-CCTAACGAGAGAG--CGCGCCC-TTGC-CGCCCCGGAGACGGTGTGCGTGCTCGTGGCGTTGCCTTCTTC-CATT-ATTTAAAACGACTCTCGGCAACGGATATCTCGGCTCTCGCATCGATGAAGAACGTAGCGAAATGCGATACTTGGTGTGAATTGCAGAATCCCGTGAACCATCGAGTCTTTGAACGCAAGATGCGCCCCAAGCCGTTAGGCCGAGGGCACGCCTGCCTGGGTGTCACGCATCGTT
>A. rubrum KJ592831
CTTATTACTCCAAAGAAATCAAATTCCATTTTTTCAACAAGTAATCCAAGATTTTTCTTGTTCCTATATAATTCTCATGTATATGAATATGAATCAATCTTCTTTTTTCTCCGTAACCAATCTTCTCATTTACGATCAACATCTTCAGGACTCCTTTTTGAGCGAATTTCTTTTTATGGAAAAGTAGAAGATCTTGTCCAAGTCTTTGTTAATGATTTTCAGGACAACTTATGGTTGTTCAAGCATCCTATCATGCATTATGTTAGATATCAAGGAAAATCCGTTCTGGCTTCAAAAGATATGCCTCTTCTGATGAATAAATGGAAATATTACCTTGTCAATTTATGGCAATGGCATTTTCACGTGTGGTCTCAACCCGGAAGGATTCATATAAACCACTTATACAAAGATTATATCGACTTTCTGGGCTATCTTTCCAGGGGTCGACTAAATACTTTGGTGGTGCGGAGTCAAATGCTAGAAAATGCATTTCTAATCGATAATGCTATGAAGCAGTTCGAGACAGCCGTTCCAATTATTCCTCTGATTGGATCATTGACTACGGCGCGTTTTTG-TAACTCATTAGGGCATCCCATTAGTAAGCCGACCTGGGCCGATTCCTCAGATTCTTATATCCCCCCTCTGC-AGTCGGATCGATGGCACCCGC---CCTCGCTCCCTCGGCACAACAAC----GAACCCC-GGCGCGG--ACCGCGCCAAGGAAA-CCTAACGAGAGAG--CGCGCCC-TTGC-CGCCCCGGAGACGGTGTGCGTGCTCGTGGCGTTGCCTTCTTC-CATT-ATTTAAAACGACTCTCGGCAACGGATATCTCGGCTCTCGCATCGATGAAGAACGTAGCGAAATGCGATACTTGGTGTGAATTGCAGAATCCCGTGAACCATCGAGTCTTTGAACGCAAGTTGCGCCCCAAGCCGTTAGGCCGAGGGCACGCCTGCCTGGGTGTCACGCATCGTT
>A. saccharinum EU749289
CTTATTACTCCAAAGAAATCAAATTCCATTTTTTCAACAAGTAATCCAAGATTTTTCTTGTTCCTATATAATTCTCATGTATATGAATATGAATCAATCTTCTTTTTTCTCCGTAACCAATCTTCTCATTTACGATCAACATCTTCAGGACTCCTTTTTGAGCGAATTTCTTTTTATGGAAAAGTAGAAGATCTTGTCCAAGTCTTTGTTAATGATTTTCAGGACAACTTATGGTTGTTCAAGCATCCTATCATGCATTATGTTAGATATCAAGGAAAATCCGTTCTGGCTTCAAAAGATATGCCTCTTCTGATGAATAAATGGAAATATTACCTTGTCAATTTATGGCAATGGCATTTTCACGTGTGGTCTCAACCCGGAAGGATTCATATAAACCACTTATACAAAGATTATATCGACTTTCTGGGCTATCTTTCCAGGGGTCGACTAAATACTTTGGTGGTGCGGAGTCAAATGCTAGAAAATGCATTTCTAATCGATAATGCTATGAAGCAGTTCGAGACAGCCGTTCCAATTATTCCTCTGATTGGATCATTGACTACGGCGCGTTTTTG-TAACTCATTAGGGCATCCCATTAGTAAGCCGACCTGGGCCGATTCCTCAGATTCTTATATCCCCCCTCTGC-AGTCGGATCGATGGCACCCGC---CCTCGCTCCCTCGGCACAACAAC----GAACCCC-GGCGCGG--ACCGCGCCAAGGAAA-CATAACGAGAGAG--CGCGCCC-TTGC-CGCCCCGGAGACGGTGTGCGTGCTCGTGGCGTTGCCTTCTTC-CATT-ATTTAAAACGACTCTCGGCAACGGATATCTCGGCTCTCGCATCGATGAAGAACGTAGCGAAATGCGATACTTGGTGTGAATTGCAGAATCCCGTGAACCATCGAGTCTTTGAACGCAAGTTGCGCCCCAAGCCGTTAGGCCGAGGGCACGCCTGCCTGGGTGTCACGCATCGTT
>A. saccharinum EU749291
CTTATTACTCCAAAGAAATCAAATTCCATTTTTTCAACAAGTAATCCAAGATTTTTCTTGTTCCTATATAATTCTCATGTATATGAATATGAATCAATCTTCTTTTTTCTCCGTAACCAATCTTCTCATTTACGATCAACATCTTCAGGACTCCTTTTTGAGCGAATTTCTTTTTATGGAAAAGTAGAAGATCTTGTCCAAGTCTTTGTTAATGATTTTCAGGACTACTTATGGTTGTTCAAGCATCCTATCATGCATTATGTTAGATATCAAGGAAAATCCGTTCTGGCTTCAAAAGATATGCCTCTTCTGATGAATAAATGGAAATATTACCTTGTCAATTTATGGCAATGGCATTTTCACGTGTGGTCTCAACCCGGAAGGATTCATCTAAACCACTTATACAAAGATTATATCGACTTTCTGGGCTATCTTTCCAGGGGGCGACTAAATACTTTGGTGGTGCGGAGTCAAATGCTAGAAAATGCATTTTTAATCGATAATGCTATGAAGCAGTTCGAGACAACCGTTCCAATTATTCCTCTGATTGGATCATTGACTACGGCGCGTTTTTG-TAACTCATTAGGGCATCCCATTAGTAAGCCGACCTGGGCCGATTCCTCAGATTCTTATAT-CCCCCTCTGC-GGTCGGATCGATGGCACCTG---CCCTCGCTCCCTCGGCACAACAAC----GAACCCC-GGCGCGG--ACCGCGCCAAGGAAG-CTTAACAAGAGAG--CGTGCCC-CTGC-CGCCCCGGAAACGGTGCGCGTGCTCGTGGCATTGCCTTCTTT-CATT-ATCTAAAACGACTCTCGGCAACGGATATCTCGGCTCTCGCATCGATGAAGAACGTAGCGAAATGCGATACTTGGTGTGAATTGCAGAATCCCGTGAACCATCGAGTCTTTGAACGCAAGTTGCGCCCCAAGCCGTTAGGCCGAGGGCACGCCTGCCTGGGTGTCACGCATCGT-
>A. spicatum HQ593153
CTTATTACTCCAAAGAAATCAAATTCCATTTTTTCAACAAGTAATCCAAGATTTTTCTTGTTCCTATATAATTCTCATGTATATGAATATGAATCAATCTTCTTTTTTCTCCGTAACCAATCTTCTCATTTACGATCAACATCTTCAGGACTCCTTTTTGAGCGAATTTCTTTTTATGGAAAAGTAGAAGATCTTGTCCAAGTCTTTGTTAATGATTTTCAGGACAACTTATGGTTGTTCAAGCATCCTATCATGCATTATGTTAGATATCAAGGAAAATCCGTTCTGGCTTCAAAAGATATGCCTCTTCTGATGAATAAATGGAAATATTACCTTGTCAATTTATGGCAATGGCATTTTCACGTGTGGTCTCAACCCGGAAGGATTCATATAAACCACTTATACAAAGATTATATCGACTTTCTGGGCTATCTTTCCAGGGGGCGACTAAATACTTTGGTGGTGCGGAGTCAAATGCTAGAAAATGCATTTCTAATCGATAATGCTATGAAGCAGTTCGAGACAACCGTTCCAATTATTCCTCTGATTGGATCATTGACTACGGCGCGTTTTTG-TAACTCATTAGGGCATCCCATTAGTAAACCGACCTGGGCCGATTACTCAGATTCTTATATCCCCCCTTTGC-GGTTGGATCGACGGCACTTGC---CCTCGGTCCCTCGGCACAACAAC----GAACCCC-GGCGCGG--ACCGCGCCAAGGAAA-CTTAACAAGAGAG--CGTGCCC-TTGC-CGCCCCGGAAACGGTGTGTGTGCTTGTAGCATTGCCTTCTTT-CACT-ATTTAAAACGACTCTCGGCAACGGATATCTCGGCTCTCGCATCGATGAAGAACGTAGCGAAATGCGATACTTGGTGTGAATTGCAGAATCCCGTGAACCATCGAGTCTTTGAACGCAAGTTGCGCCCCAAGCCGTTAGGCCGAGGGCACGCCTGCCTGTGTGTCACGCATCGTT
>A. spicatum KJ592832
CTTATTACTCCAAAGAAATCAAATTCCATTTTTTCAACAAGTAATCCAAGATTTTTCTTGTTCCTATATAATTCTCATGTATATGAATATGAATCAATCTTCTTTTTTCTCCGTAACCAATCTTCTCATTTACGATCAACATCTTCAGGACTCCTTTTTGAGCGAATTTCTTTTTATGGAAAAGTAGAAGATCTTGTCCAAGTCTTTGTTAATGATTTTCAGGACAACTTATGGTTGTTCAAGCATCCTATCATGCATTATGTTAGATATCAAGGAAAATCCGTTCTGGCTTCAAAAGATATGCCTCTTCTGATGAATAAATGGAAATATTACCTTGTCAATTTATGGCAATGGCATTTTCACGTGTGGTCTCAACCCGGAAGGATTCATATAAACCACTTATACAAAGATTATATCGACTTTCTGGGCTATCTTTCCAGGGGGCGACTAAATACTTTGGTGGTGCGGAGTCAAATGCTAGAAAATGCATTTCTAATCGATAATGCTATGAAGCAGTTCGAGACAACCGTTCCAATTATTCCTCTGATTGGATCATTGACTACGGCGCGTTTTTG-TAACTCATTAGGGCATCCCATTAGTAAACCGACCTGGGCCGATTACTCAGATTCTTATATCCCCCCTTTGC-GGTTGGATCGACGGCACTTGC---CCTCGGTCCCTCGGCACAACAAC----GAACCCC-GGCGCGG--ACCGCGCCAAGGAAA-CTTAACAAGAGAG--CGTGCCC-TTGC-CGCCCCGGAAACGGTGTGTGTGCTTGTAGCATTGCCTTCTTT-CACT-ATTTAAAACGACTCTCGGCAACGGATATCTCGGCTCTCGCATCGATGAAGAACGTAGCGAAATGCGATACTTGGTGTGAATTGCAGAATCCCGTGAACCATCGAGTCTTTGAACGCAAGTTGCGCCCCAAGCCGTTAGGCCGAGGGCACGCCTGCCTGGGTGTCACGCATCGTT
>A. davidii JF952981
CTTATTACTCCAAAGAAATCAAATTCCATTTTTTCAACAAGTAATCCAAGATTTTTCTTGTTCCTATATAATTCTCATGTATATGAATATGAATCAACCTTCTTTTTTCTCCGTAACCAATCTTCTCATTTACGATCAACATCTTCAGGACTCCTTTTTGAGCGAATTTCTTTTTATGGAAAAGTAGAAGGTCTTGTCCAAGTCTTTGTTAATGATTTTCAGGACAACTTATGGTTGTTCAAGCATCCTATCATGCATTATGTTAGATATCAAGGAAAATCCGTTCTGGCTTCAAAAGATATGCCTCTTCTGATGAATAAATGGAAATATTACCTTGTCAATTTATGGCAATGGCATTTTCACGTGTGGTCTCAACCCGGAAGGATTCATATAAACCACTTATACAAAGATTATATCGACTTTCTGGGCTATCTTTCCAGGGGGCGACTAAATACTTTGGTGGTGCGGAGTCAAATGCTAGAAAATGCATTTCTAATCGATAATGCTATGAAGCAGTTCGAGACAATCGTTCCAATTATTCCTCTGATTGGATCATTGACTACGGCGCGTTTTTG-TAACTCATTAGGGCATCCCATTAGTAAGCCGACCTGGGCCGATTTCTCAGATTCTTATATTCCCCCTCTGC-AGTCGGATCGATGGCACCTG---CCCTCGCTCCCTCGGCACAACAAC----GAACCCC-GGCGCGG--ACCGCGCCAAGGAAA-CTTAACAGGAGAG--CGTGCCC-CTGC-TGCCCCGGAAACGGTGTGCGTGCCTGTGGCATCGCCTTCTTTTCATT-ATTTAAAACGACTCTCGGCAACGGATATCTCGGCTCTCGCATCGATGAAGAACGTAGCGAAATGCGATACTTGGTGTGAATTGCAGAATCCCGTGAACCATCGAGTCTTTGAACGCAAGTTGCGCCCCAAGCCGTTAGGCCGAGGGCACGCCTGCCTGGGTGTCACGCATCGTT
>A. tataricum JF952999
CTTATTACTTCAAAGAAATCAAATTCCATTTTTTCAACAAGTAATCCAAGATTTTTCTTGTTCCTATATAATTCTCATGTATATGAATATGAATCAATCTTCTTTTTTCTCCGTAACCAATCTTCTCATTTACGATCAACATCTTCCGGACTCCTTTTTGAGCGAATTTCTTTTTATGGAAAAGTAGAAGATCTTGTCCAAGTCTTTGTTAATGATTTTCAGGACAACTTATGGTTGTTCAAGCATCCTATCATGCATTATGTTAGATATCAAGGAAAATCCGTTCTGGCTTCAAAAGATATGCCTCTTCTGATGAATAAATGGAAATATTACCTTGTCAATTTATGGCAATGGCATTTTCACGTGTGGTCTCAACCCGGAAGGATTCATATAAACCACTTATACAAAGATTATATCGACTTTCTGGGCTATCTTTCCAGGGGGCGACTAAATACTTTGGTGGTGCGGAGTCAAATGCTAGAAAATGCATTTCTAATCGATAATGCTATGAAGCAGTTCGAGACAACCGTTCCAATTCTTCCTCTGATTGGATCATTGACTACGGCGCGTTTTTG-TAACTCATTAGGGCATCCCATTAGTAAGCCGACCTGGGCCGATTCCTCAGATTCTTATATTCCCCCTTTGC-AGTTGGATCGTTGGCACCTG---CCCTCGCTCCCTCGGCACAACAAC----GAACCCC-GGCGCGG--ACCGCGCCAAGGAAA-ACTAACAGGGGAG--CGTGCCC-TTGC-CGCCCCGGAAACGGTGTGCGTGCCTGTGGCATTGCCTTCTTT-CATTTATTTAAAACGACTCTCGGCAACGGATATCTCGGCTCTCGCATCGATGAAGAACGTAGCGAAATGCGATACTTGGTGTGAATTGCAGAATCCCGTGAACCATCGAGTCTTTGAACGCAAGTTGCGCCCCAAGCCGTTAGGCCGAGGGCACGCCTGCCTGGGTGTCACGCATCGTT
>A. argutum AB872505
CTTATTACTCCAAAGAAATCAAATTCCATTTTTTCAACAAGTAATCCAAGATTTTTCTTGTTCCTATATAATTCTCATGTATATGAATATGAATCAATCTTCTTTTTTCTCCGTAACCAATCTTCTCATTTACGATCAACATCTTCAGGACTCCTTTTTGAGCGAATTTCTTTTTATGGAAAAGTAGAAGATCTTGTCCAAGTCTTTGTTAATGATTTTCAGGACAACTTATGGTTGTTCAAGCACCCTATCATGCATTATGTTAGATATCAAGGAAAATCTGTTCTGGCTTCAAAAGATATGCCTCTTCTGATGAATAAATGGAAATATTACCTTGTCAATTTATGGCAATGGCATTTTCACGTGTGGTCTCAACCCGGAAGGATTCATATAAACCACTTATACAAAGATTATATCGACTTTCTGGGCTATCTTTCCAGGGGGCGACTAAATACTTTGGTGGTGCGGAGTCAAATGCTAGAAAATGCATTTCTAATCGATAATGCTATGAAGCAGTTCGAGACAACCGTTCCAATTATTCCTCTGATTGGATCATTGACTACGGCGCGTTTTTG-TAACTCATTAGGGCATCCCATTAGTAAGCCGACCTGGGCCGATTCCTCAGATTCTTATATTCCCCCTCCGC-AGTCGGATCGACGGCACTTG---CCATCGCTCCCTCGGCACAACAAC----GAACCCC-GGCGCGG--ACCGCGCCAAGGAAAACTTAACAAGAGAG--CGTGCCC-TCGC-CGCCCCGGAAACGGTGTGTGTGCTTGTAGCACTGCCTTCTTT-CACT-ATTTAAAACGACTCTCGGCAACGGATATCTCGGCTCTCGCATCGATGAAGAACGTAGCGAAATGCGATACTTGGTGTGAATTGCAGAATCCCGTGAACCATCGAGTCTTTGAACGCAAGTTGCGCCCCAAGCCGTTAGGCCGAGGGCACGCCTGCCTGGGTGTCACGCATCGTT
>A. crataegifolium AB872510
CTTATTACTCCAAAGAAATCAAATTCCATTTTTTCAACAAGTAATCCAAGATTTTTCTTGTTCCTATATAATTCTCATGTATATGAATATGAATCAATCTTCTTTTTTCTCCGTAACCAATCTTCTCATTTACGATCAACATCTTCAGGACTCCTTTTTGAGCGAATTTCTTTTTATGGAAAAGTAGAAGATCTTGTCCAAGTCTTTGTTAATGATTTTCAGGACAACTTATGGTTGTTCAAGCATCCTATCATGCATTATGTTAGATATCAAGGAAAATCCGTTCTGGCTTCAAAAGATATGCCTCTTCTGATGAATAAATGGAAATATTACCTTGTCAATTTATGGCAATGGCATTTTCACGTGTGGTCTCAACCCGGAAGGATTCATATAAACCACTTATACAAAGATTATATTGACTTTCTGGGCTATCTTTCCAGGGGGCGACTAAATACTTTGGTGGTGCGGAGTCAAATGCTAGAAAATGCATTTCTAATCGATAATGCTATGAAGCAGTTCGAGACAACCGTTCCAATTATTCCTCTGATTGGATCATTGAGTACGGCGCGTTTTTG-TAACTCATTAGGGCATCCCATTAGTAAGCCGACCTGGGCCGATTCCTCAGATTCTTATAT-CCCCCCTTGC-AGTCGGATCGATGGCGTCTG---CCCTCGCTCCCTCGGCACAACAAC----GAACCCC-GGCGCGG--ACCGCGCCAAGGAAA-CTTAACAGGAGAG--CGTGCCC-CTGC-TGCCCCGGAAACGGTGTGCGTGCTTGTGGCATTGCCTTCTTTTCATT-ATTTAATACGACTCTCGGCAACGGATATCTCGGCTCTCGCATCGATGAAGAACGTAGCGAAATGCGATACTTGGTGTGAATTGCAGAATCCCGTGAACCATCGAGTCTTTGAACGCAAGTTGCGCCCCAAGCCGTTAGGCCGAGGGCACGCCTGCCTGGGTGTCACGCATCGTT
>A. cissifolium AB872509
CTTATTACTCCAAAGAAATCAAATTCCATTTTTTCAACAAGTAATCCAAGATTTTTCTTGTTCCTATATAATTCTCATGTATATGAATATGAATCAATCTTCTTTTTTCTCCGTAACCAATCTTCTCATTTACGATCAACATCTTCAGGACTCCTTTTTGAGCGAATTTCTTTTTATGGAAAAGTAGAAGATCTTGTCCAAGTCTTTGTTAATGATTTTCAGGACAACTTATGGTTGTTCAAGCATCCTATCATGCATTATGTTAGATATCAAGGAAAATCCGTTCTGGCTTCAAAAGATATGCCTCTTCTGATGAATAAATGGAAATATTACCTTGTCAATTTATGGCAATGGCATTTTCACGTGTGGTCTCAACCCGGAAGGATTAATATAAACCACTTATACAAAGATTATATCGACTTTCTGGGCTATCTTTCCAGGGGGCGACTAAATACTTTGGTGGTGCGGAGTCAAATGCTAGAAAATGCATTTCTAATCGATAATGCTATGAAGCAGTTCGAGACAACCGTTCCAATTATTCCTCTGATTGGATCATTGACTACGGCGCGTTTTTG-TAACTCATTAGGGCATCCCATTAGTAAGCCGACCTGGGCCGATTCCTCAGATTCTTATAT-CCCCCTCTGC-AGTTGGATCGATGGCACTTT--GCCCTCGCTCCCTCGGCACAACAAC----GAACCCC-GGCGCGG--ACCGCGCCAAGGAAA-CTTAACAAGAGAG--CGTGCCC-TTGC-CGCCCCGGAAACGGTGTGCGTGCTTGTAGCACCGCCTTCTTT-CACT-ATTTAAAACGACTCTCGGCAACGGATATCTCGGCTCTCGCATCGATGAAGAACGTAGCGAAATGCGATACTTGGTGTGAATTGCAGAATCCCGTGAACCATCGAGTCTTTGAACGCAAGTTGCGCCCCAAGCCGTTAGGCCGAGGGCACGCCTGCCTGGGTGTCACGCATCGTT
>A. japonicum  AB872515
CTTATTACTCCAAAGAAATCAAATTCCATTTTTTCAACAAGCAATCCAAGATTTTTCTTGTTCCTATATAATTCTCATGTATATGAATATGAATCAATCTTCTTTTTTCTCCGTAACCAATCTTCTCATTTACGATCAACATCTTCAGGACTCCTTTTTGAGCGAATTTCTTTTTATGGAAAAGTAGAAGATCTTGTCCAAGTCTTTGTTAATGATTTTCAGGACAACTTATGGCTGTTCAAGCATCCTATCATGCATTATGTTAGATATCAAGGAAAATCCGTTCTGGCTTCAAAAGATATGCCTCTTCTGATGAATAAATGGAAATATTACCTTGTCAATTTATGGCAATGGCATTTTCACGTGTGGTCTCAACCCGGAAGGATTCATATAAACCACTTATACAAAGATTATATCAACTTTCTGGGCTATCTTTCCAGGGGGCGACTAAATACTTTGGTGGTGCGGAGTCAAATGCTAGAAAATGCATTTCTAATCGATAATGCTATGAAGCAGTTCGAGACAACCGTTCCAATTATTCCTCTGATTGGATCATTGACTATGGCGCGTTTTTG-TAACTCATTAGGGCATCCGATTAGTAAGCCGACCTGGGCCGATTCCTCAGATTCTTATAT-CCCCCTCCGC-AGTCGGATCGACGGCGCCTGC-GCCCTCGCTCCGTCGGCACAATAAC----GAACCCC-GGCGCGG--ACCGCGCCAAGGAAA-CTCAACAAGAGAG--CGTGCCC-TTGC-CTCCCCGGAAACGGTGTGTGCGCTTGTGGCATCGCCTTCTCT-CACT-ATTTAAAACGACTCTCGGCAACGGATATCTCGGCTCTCGCATCGATGAAGAACGTAGCGAAATGCGATACTTGGTGTGAATTGCAGAATCCCGTGAACCATCGAGTCTTTGAACGCAAGTTGCGCCCCAAGCCGTTAGGCCGAGGGCACGCCTGCCTGGGTGTCACGCATCGTT
>A. maximowiczianum AB872516
CTTATTACTCCAAAGAAATCAAATTCCATTTTTTCAACAAGTAATCCAAGATTTTTCTTGTTCCTATATAATTCTCATGTATATGAATATGAATCAATCTTCTTTTTTCTCCGTAACCAATCTTCTCATTTACGATCAACATCTTCAGGACTCCTTTTTGAGCGAATTTCTTTTTATGGAAAAGTAGAAGATCTTGTCCAAGTCTTTGTTAATGATTTTCAGGACTACTTATGGTTGTTCAAGCATCCTATCATGCATTATGTTAGATATCAAGGAAAATCCGTTCTGGCTTCAAAAGATATGCCTCTTCTGATGAATAAATGGAAATATTACCTTGTCAATTTATGGCAATGGCATTTTCACGTGTGGTCTCAACCCGGAAGGATTCATATAAACCACTTATACAAAGATTATATCGACTTTCTGGGCTATCTTTCCAGGGGGCGACTAAATACTTTTGTGGTGCGGAGTCAAATGCTAGAAAATGCATTTTTAATCGATAATGCTATGAAGCAGTTCGAGACAACCGTTCCAATTATTCCTCTGATTGGATCATTGACTACGGCGCGTTTTTG-TAACTCATTAGGGCATCCCATTAGTAAGCCGACCTGGGCCGATTCCTCAGATTCTTATAT-CCCCCTTTGC-GGTCGGATCGATGGCACCCGC---CCTCGCTCCCTCGGCAAAACAACAACGAAACCCC-GGCGCGG--ACCGCGCCAAGGAAG-CTTAACACAAGGGAGCGTGCCC-TTGC-CGCCCCGGAAACGGTGTGTGTGCTTGTGGCATTGCCTTCTTT-CATT-ATTTAAAACGACTCTCGGCAACGGATATCTCGGCTCTCGCATCGATGAAGAACGTAGCGAAATGCGATACTTGGTGTGAATTGCAGAATCCCGTGAACCATCGAGTCTTTGAACGCAAGTTGCGCCCCAAGCCGTTAGGCCGAGGGCACGCCTGCCTGGGTGTCACGCATCGTT
>A. rufinerve AB872527
CTTATTACTCCAAAGAAATCAAATTCCATTTTTTCAACAAGTAATCCAAGATTTTTCTTGTTCCTATATAATTCTCATGTATATGAATATGAATCAATCTTCTTTTTTCTCCGTAACCAATCTTCTCATTTACGATCAACATCTTCAGGACTCCTTTTTGAGCGAATTTCTTTTTATGGAAAAGTAGAAGATCTTGTCCAAGTCTTTGTTAATGATTTTCAGGACAACTTATGGTTGTTCAAGCATCCTATCATGCATTATGTTAGATATCAAGGAAAATCCGTTCTGGCTTCAAAAGATATGCCTCTTCTGATGAATAAATGGAAATATTACCTTGTCAATTTATGGCAATGGCATTTTCACGTGTGGTCTCAACCCGGAAGGATTCATATAAACCACTTATACAAAGATTATATCGACTTTCTGGGCTATCTTTCCAGGGGGCGACTAAATACTTTGGTGGTGCGGAGTCAAATGCTAGAAAATGCATTTCTAATCGATAATGCTATGAAGCAGTTCGAGACAACCGTTCCAATTATTCCTCTGATTGGATCATTGAGTACGGCGCGTTTTTG-TAACTCATTAGGGCATCCCATTAGTAAGCCGACCTGGGCCGATTCCTCAGATTCTTATATCCCCCTTTTGC-AGTCGGATCGATGGCACCTG---CCCTCGCTCCCTCGGCACAACAAC----GAACCCC-GGCGCGG--ACCGCGCCAAGGAAG-CTTAACAGGAGAG--CGTGCCC-CTGC-TGCCCCGGAAACGGTGTGCGTGCTTGTGGCATTGCCTTCTTTTCATT-ATTTAAAACGACTCTCGGCAACGGATATCTCGGCTCTCGCATCGATGAAGAACGTAGCGAAATGCGATACTTGGTGTGAATTGCAGAATCCCGTGAACCATCGAGTCTTTGAACGCAAGTTGCGCCCCAAGCCGTTAGGCCGAGGGCACGCCTGCCTGGGTGTCACGCATCGTT
>A. shirasawanum AB872528
CTTATTACTCCAAAGAAATCAAATTCCATTTTTTCAACAAGCAATCCAAGATTTTTCTTGTTCCTATATAATTCTCATGTATATGAATATGAATCAATCTTCTTTTTTCTCCGTAACCAATCTTCTCATTTACGATCAACATCTTCAGGACTCCTTTTTGAGCGAATTTCTTTTTATGGAAAAGTAGAAGATCTTGTCCAAGTCTTTGTTAATGATTTTCAGGACAACTTATGGCTGTTCAAGCATCCTATCATGCATTATGTTAGATATCAAGGAAAATCCGTTCTGGCTTCAAAAGATATGCCTCTTCTGATGAATAAATGGAAATATTACCTTGTCAATTTATGGCAATGGCATTTTCACGTGTGGTCTCAACCCGGAAGGATTCATATAAACCACTTATACAAAGATTATATCAACTTTCTGGGCTATCTTTCCAGGGGGCGACTAAATACTTTGGTGGTGCGGAGTCAAATGCTAGAAAATGCATTTCTAATCGATAATGCTATGAAGCAGTTCGAGACAACCGTTCCAATTATTCCTCTGATTGGATCATTGACTATGGCGCGTTTTTG-TAACTCATTAGGGCATCCGATTAGTAAGCCGACCTGGGCCGATTCCTCAGATTCTTATAT-CCCCCTCCGC-AGTCGGATCGACGGCGCCTGC-GCCCTCGCTCCGTCGGCACAACAAC----GAACCCC-GGCGCGG--ACCGCGCCAAGGAAA-CTCAACAAGAGAG--CGTGCCC-TTGC-CTCCCCGGAAACGGTGTGTGCGCTCGTAGCATCGCCTTCTCT-CACT-ATTTAAAACGACTCTCGGCAACGGATATCTCGGCTCTCGCATCGATGAAGAACGTAGCGAAATGCGATACTTGGTGTGAATTGCAGAATCCCGTGAACCATCGAGTCTTTGAACGCAAGTTGCGCCCCAAGCCGTTAGGCCGAGGGCACGCCTGCCTGGGTGTCACGCATCGTT
>A. pensylvanicum KP210354
CTTATTACTCCAAAGAAATCAAATTCCATTTTTTCAACAAGTAATCCAAGATTTTTCTTGTTCCTATATAATTCTCATGTATATGAATATGAATCAATCTTCTTTTTTCTCCGTAACCAATCTTCTCATTTACGATCAACATCTTCAGGACTCCTTTTTGAGCGAATTTCTTTTTATGGAAAAGTAGAAGATCTTGTCCAAGTCTTTGTTAATGATTTTCAGGACAACTTATGGTTGTTCAAGCATCCTATCATGCATTATGTTAGATATCAAGGAAAATCCGTTCTGGCTTCAAAAGATATGCCTCTTCTGATGAATAAATGGAAATATTACCTTGTCAATTTATGGCAATGGCATTTTCACGTGTGGTCTCAACCCGGAAGGATTCATATAAACCACTTATACAAAGATTATATCGACTTTCTGGGCTATCTTTCCAGGGGGCGACTAAATACTTTGGTGGTGCGGAGTCAAATGCTAGAAAATGCATTTCTAATCGATAATGCTATGAAGCAGTTCGAGACAACCGTTCCAATTATTCCTCTGATTGGATCATTGAGTACGGCGCGTTTTTG-TAACTCATTAGGGCATCCCATTAGTAAGCCGACCTGGGCCGATTCCTCAGATTCTTATAT-CCCCCTTTGC-AGTCGGATCGATGGCATCTGC---CCTCGCTCCCTCGGCACAACAAC----GAACCCC-GGCGCGG--ACCGCGCCAAGGAAA-CTTAACAGGAGAG--CGTGCCC-CTGT-TGCCCCGGAAACGGTGTGCGTGCTTGTGGCATTGCCTTCTTTTCATT-ATTTAAAACGACTCTCGGCAACGGATATCTCGGCTCTCGCATCGATGAAGAACGTAGCGAAATGCGATACTTGGTGTGAATTGCAGAATCCCGTGAACCATCGAGTCTTTGAACGCAAGTTGCGCCCCAAGCCGTTAGGCCGAGGGCACGCCTGCCTGGGTGTCACGCATCGTT
>A. pubinerve KP093823
CTTATTACTCCAAAGAAATCAAATTCCATTTTTTCAACAAGCAATCCAAGATTTTTCTTGTTCCTATATAATTCTCATGTATATGAATATGAATCAATCTTCTTTTTTCTCCGTAACCAATCTTCTCATTTACGATCAACATCTTCAGGACTCCTTTTTGAGCGAATTTCTTTTTATGGAAAAGTAGAAGATCTTGTCCAAGTCTTTGTTAATGATTTTCAGGACAACTTATGGCTGTTCAAGCATCCTATCATGCATTATGTTAGATATCAAGGAAAATCCGTTCTGGCTTCAAAAGATATGCCTCTTCTGATGAATAAATGGAAATATTACCTTGTCAATTTATGGCAATGGCATTTTCACGTGTGGTCTCAACCCGGAAGGATTCATATAAACCACTTATACAAAGATTATATCAACTTTCTGGGCTATCTTTCCAGGGGGCGACTAAATACTTTGGTGGTGCGGAGTCAAATGCTAGAAAATGCATTTCTAATCGATAATGCTATGAAGCAGTTCGAGACAACCGTTCCAATTATTCCTCTGATTGGATCATTGACTATGGCGCGTTTTTG-TAACTCATTAGGGCATCCGATTAGTAAGCCGACCTGGGCCGATTCCTCAGATTCTTATAT-CCCCCTCCGC-AGTCGGATCGACGGCGCCTGC-GCCCTCGCTCCGTCGGCACAATAAC----GAACCCC-GGCGCGG--ACCGCGCCAAGGAAA-CATAACAAGAGAG--CGTGCCC-TTGC-CTCCCCGGAAACGGTGTGTGCGCTTGTAGCATCGCCTTCTCT-CACT-ATTTAAAACGACTCTCGGCAACGGATATCTCGGCTCTCGCATCGATGAAGAACGTAGCGAAATGCGATACTTGGTGTGAATTGCAGAATCCCGTGAACCATCGAGTCTTTGAACGCAAGTTGCGCCCCAAGCCGTTAGGCCGAGGGCACGCCTGCCTGGGTGTCACGCATCGTT
>A._palmatum_LIZH-2015023-02
CTTATTACTCCAAAGAAATCAAATTCCATTTTTTCAACAAGCAATCCAAGATTTTTCTTGTTCCTATATAATTCTCATGTATATGAATATGAATCAATCTTCTTTTTTCTCCGTAACCAATCTTCTCATTTACGATCAACATCTTCAGGACTCCTTTTTGAGCGAATTTCTTTTTATGGAAAAGTAGAAGATCTTGTCCAAGTCTTTGTTAATGATTTTCAGGACAACTTATGGCTGTTCAAGCATCCTATCATGCATTATGTTAGATATCAAGGAAAATCCGTTCTGGCTTCAAAAGATATGCCTCTTCTGATGAATAAATGGAAATATTACCTTGTCAATTTATGGCAATGGCATTTTCACGTGTGGTCTCAACCCGGAAGGATTCATATAAACCACTTATACAAAGATTATATCAACTTTCTGGGCTATCTTTCCAGGGGGCGACTAAATACTTTGGTGGTGCGGAGTCAAATGCTAGAAAATGCATTTCTAATCGATAATGCTATGAAGCAGTTCGAGACAACCGTTCCAATTATTCCTCTGATTGGATCATTGACTACGGCGCGTTTTTGGTAACTCATTAGGGCATCCGATTAGTAAGCCGACCTGGGCCGATTCCTCAGATTCTTATATTCCCCCTCCGC-GGTCGGATCGACGGCGCCTGC-GCCCTCGCTCCGTCGGCACAATAAC----GAACCCC-GGCGCGG--ACCGCGCCAAGGAAA-CTTAACAAGAGAG--CGTGCCC-TTGC-CTCCCCGGAAACGGTGTGTGCGCTTGTAGCATCGCCTTCTCT-CACT-ATTTAAAACGACTCTCGGCAACGGATATCTCGGCTCTCGCATCGATGAAGAACGTAGCGAAATGCGATACTTGGTGTGAATTGCAGAATCCCGTGAACCATCGAGTCTTTGAACGCAAGTTGCGCCCCAAGCCGTTAGGCCGAGGGCACGCCTGCCTGGGTGTCACGCATCGTT
>A._Palmatum_var._palmatum_LIZH-2015001-01
CTTATTACTCCAAAGAAATCAAATTCCATTTTTTCAACAAGCAATCCAAGATTTTTCTTGTTCCTATATAATTCTCATGTATATGAATATGAATCAATCTTCTTTTTTCTCCGTAACCAATCTTCTCATTTACGATCAACATCTTCAGGACTCCTTTTTGAGCGAATTTCTTTTTATGGAAAAGTAGAAGATCTTGTCCAAGTCTTTGTTAATGATTTTCAGGACAACTTATGGCTGTTCAAGCATCCTATCATGCATTATGTTAGATATCAAGGAAAATCCGTTCTGGCTTCAAAAGATATGCCTCTTCTGATGAATAAATGGAAATATTACCTTGTCAATTTATGGCAATGGCATTTTCACGTGTGGTCTCAACCCGGAAGGATTCATATAAACCACTTATACAAAGATTATATCAACTTTCTGGGCTATCTTTCCAGGGGGCGACTAAATACTTTGGTGGTGCGGAGTCAAATGCTAGAAAATGCATTTCTAATCGATAATGCTATGAAGCAGTTCGAGACAACCGTTCCAATTATTCCTCTGATTGGATCATTGACTATGGCGCGTTTTTG-TAACTCATTAGGGCATCCGATTAGTAAGCCGACCTGGGCCGATTCCTCAGATTCTTATATTCCCCCTCCGC-AGTCGGATCGACGGCGCCTGC-GCCCTCGCTCCGTCGGCACAATAAC----GAACCCC-GGCGCGG--ACCGCGCCAAGGAAA-CTTAACAAGAGAG--CGTGCCC-TTGC-CTCCCCGGAAACGGTGTGTGCGCTTGTAGCATCGCCTTCTCT-CACT-ATTTAAAACGACTCTCGGCAACGGATATCTCGGCTCTCGCATCGATGAAGAACGTAGCGAAATGCGATACTTGGTGTGAATTGCAGAATCCCGTGAACCATCGAGTCTTTGAACGCAAGTTGCGCCCCAAGCCGTTAGGCCGAGGGCACGCCTGCCTGGGTGTCACGCATCGTT
>A._Palmatum_var._palmatum_LIZH-2015001-02
CTTATTACTCCAAAGAAATCAAATTCCATTTTTTCAACAAGCAATCCAAGATTTTTCTTGTTCCTATATAATTCTCATGTATATGAATATGAATCAATCTTCTTTTTTCTCCGTAACCAATCTTCTCATTTACGATCAACATCTTCAGGACTCCTTTTTGAGCGAATTTCTTTTTATGGAAAAGTAGAAGATCTTGTCCAAGTCTTTGTTAATGATTTTCAGGACAACTTATGGCTGTTCAAGCATCCTATCATGCATTATGTTAGATATCAAGGAAAATCCGTTCTGGCTTCAAAAGATATGCCTCTTCTGATGAATAAATGGAAATATTACCTTGTCAATTTATGGCAATGGCATTTTCACGTGTGGTCTCAACCCGGAAGGATTCATATAAACCACTTATACAAAGATTATATCAACTTTCTGGGCTATCTTTCCAGGGGGCGACTAAATACTTTGGTGGTGCGGAGTCAAATGCTAGAAAATGCATTTCTAATCGATAATGCTATGAAGCAGTTCGAGACAACCGTTCCAATTATTCCTCTGATTGGATCATTGACTATGGCGCGTTTTTG-TAACTCATTAGGGCATCCGATTAGTAAGCCGACCTGGGCCGATTCCTCAGATTCTTATATTCCCCCTCCGC-AGTCGGATCGACGGCGCCTGC-GCCCTCGCTCCGTCGGCACAATAAC----GAACCCC-GGCGCGG--ACCGCGCCAAGGAAA-CTTAACAAGAGAG--CGTGCCC-TTGC-CTCCCCGGAAACGGTGTGTGCGCTTGTAGCATCGCCTTCTCT-CACT-ATTTAAAACGACTCTCGGCAACGGATATCTCGGCTCTCGCATCGATGAAGAACGTAGCGAAATGCGATACTTGGTGTGAATTGCAGAATCCCGTGAACCATCGAGTCTTTGAACGCAAGTTGCGCCCCAAGCCGTTAGGCCGAGGGCACGCCTGCCTGGGTGTCACGCATCGTT
>A._Palmatum_var._palmatum_LIZH-2015001-03
CTTATTACTCCAAAGAAATCAAATTCCATTTTTTCAACAAGCAATCCAAGATTTTTCTTGTTCCTATATAATTCTCATGTATATGAATATGAATCAATCTTCTTTTTTCTCCGTAACCAATCTTCTCATTTACGATCAACATCTTCAGGACTCCTTTTTGAGCGAATTTCTTTTTATGGAAAAGTAGAAGATCTTGTCCAAGTCTTTGTTAATGATTTTCAGGACAACTTATGGCTGTTCAAGCATCCTATCATGCATTATGTTAGATATCAAGGAAAATCCGTTCTGGCTTCAAAAGATATGCCTCTTCTGATGAATAAATGGAAATATTACCTTGTCAATTTATGGCAATGGCATTTTCACGTGTGGTCTCAACCCGGAAGGATTCATATAAACCACTTATACAAAGATTATATCAACTTTCTGGGCTATCTTTCCAGGGGGCGACTAAATACTTTGGTGGTGCGGAGTCAAATGCTAGAAAATGCATTTCTAATCGATAATGCTATGAAGCAGTTCGAGACAACCGTTCCAATTATTCCTCTGATTGGATCATTGACTATGGCGCGTTTTTG-TAACTCATTAGGGCATCCGATTAGTAAGCCGACCTGGGCCGATTCCTCAGATTCTTATATTCCCCCTCCGC-AGTCGGATCGACGGCGCCTGC-GCCCTCGCTCCGTCGGCACAATAAC----GAACCCC-GGCGCGG--ACCGCGCCAAGGAAA-CTTAACAAGAGAG--CGTGCCC-TTGC-CTCCCCGGAAACGGTGTGTGCGCTTGTAGCATCGCCTTCTCT-CACT-ATTTAAAACGACTCTCGGCAACGGATATCTCGGCTCTCGCATCGATGAAGAACGTAGCGAAATGCGATACTTGGTGTGAATTGCAGAATCCCGTGAACCATCGAGTCTTTGAACGCAAGTTGCGCCCCAAGCCGTTAGGCCGAGGGCACGCCTGCCTGGGTGTCACGCATCGTT
>A._Palmatum_var._palmatum_LIZH-2015001-04
CTTATTACTCCAAAGAAATCAAATTCCATTTTTTCAACAAGCAATCCAAGATTTTTCTTGTTCCTATATAATTCTCATGTATATGAATATGAATCAATCTTCTTTTTTCTCCGTAACCAATCTTCTCATTTACGATCAACATCTTCAGGACTCCTTTTTGAGCGAATTTCTTTTTATGGAAAAGTAGAAGATCTTGTCCAAGTCTTTGTTAATGATTTTCAGGACAACTTATGGCTGTTCAAGCATCCTATCATGCATTATGTTAGATATCAAGGAAAATCCGTTCTGGCTTCAAAAGATATGCCTCTTCTGATGAATAAATGGAAATATTACCTTGTCAATTTATGGCAATGGCATTTTCACGTGTGGTCTCAACCCGGAAGGATTCATATAAACCACTTATACAAAGATTATATCAACTTTCTGGGCTATCTTTCCAGGGGGCGACTAAATACTTTGGTGGTGCGGAGTCAAATGCTAGAAAATGCATTTCTAATCGATAATGCTATGAAGCAGTTCGAGACAACCGTTCCAATTATTCCTCTGATTGGATCATTGACTATGGCGCGTTTTTG-TAACTCATTAGGGCATCCGATTAGTAAGCCGACCTGGGCCGATTCCTCAGATTCTTATATTCCCCCTCCGC-AGTCGGATCGACGGCGCCTGC-GCCCTCGCTCCGTCGGCACAATAAC----GAACCCC-GGCGCGG--ACCGCGCCAAGGAAA-CTTAACAAGAGAG--CGTGCCC-TTGC-CTCCCCGGAAACGGTGTGTGCGCTTGTAGCATCGCCTTCTCT-CACT-ATTTAAAACGACTCTCGGCAACGGATATCTCGGCTCTCGCATCGATGAAGAACGTAGCGAAATGCGATACTTGGTGTGAATTGCAGAATCCCGTGAACCATCGAGTCTTTGAACGCAAGTTGCGCCCCAAGCCGTTAGGCCGAGGGCACGCCTGCCTGGGTGTCACGCATCGTT
>A._Palmatum_var._palmatum_LIZH-2015001-05
CTTATTACTCCAAAGAAATCAAATTCCATTTTTTCAACAAGCAATCCAAGATTTTTCTTGTTCCTATATAATTCTCATGTATATGAATATGAATCAATCTTCTTTTTTCTCCGTAACCAATCTTCTCATTTACGATCAACATCTTCAGGACTCCTTTTTGAGCGAATTTCTTTTTATGGAAAAGTAGAAGATCTTGTCCAAGTCTTTGTTAATGATTTTCAGGACAACTTATGGCTGTTCAAGCATCCTATCATGCATTATGTTAGATATCAAGGAAAATCCGTTCTGGCTTCAAAAGATATGCCTCTTCTGATGAATAAATGGAAATATTACCTTGTCAATTTATGGCAATGGCATTTTCACGTGTGGTCTCAACCCGGAAGGATTCATATAAACCACTTATACAAAGATTATATCAACTTTCTGGGCTATCTTTCCAGGGGGCGACTAAATACTTTGGTGGTGCGGAGTCAAATGCTAGAAAATGCATTTCTAATCGATAATGCTATGAAGCAGTTCGAGACAACCGTTCCAATTATTCCTCTGATTGGATCATTGACTATGGCGCGTTTTTG-TAACTCATTAGGGCATCCGATTAGTAAGCCGACCTGGGCCGATTCCTCAGATTCTTATATTCCCCCTCCGC-AGTCGGATCGACGGCGCCTGC-GCCCTCGCTCCGTCGGCACAATAAC----GAACCCC-GGCGCGG--ACCGCGCCAAGGAAA-CTTAACAAGAGAG--CGTGCCC-TTGC-CTCCCCGGAAACGGTGTGTGCGCTTGTAGCATCGCCTTCTCT-CACT-ATTTAAAACGACTCTCGGCAACGGATATCTCGGCTCTCGCATCGATGAAGAACGTAGCGAAATGCGATACTTGGTGTGAATTGCAGAATCCCGTGAACCATCGAGTCTTTGAACGCAAGTTGCGCCCCAAGCCGTTAGGCCGAGGGCACGCCTGCCTGGGTGTCACGCATCGTT
>A._robustum_LIZH-2015052-01
CTTATTACTCCAAAGAAATCAAATTCCATTTTTTCAACAAGCAATCCAAGATTTTTCTTGTTCCTATATAATTCTCATGTATATGAATATGAATCAATCTTCTTTTTTCTCCGTAACCAATCTTCTCATTTACGATCAACATCTTCAGGACTCCTTTTTGAGCGAATTTCTTTTTATGGAAAAGTAGAAGATCTTGTCCAAGTCTTTGTTAATGATTTTCAGGACAACTTATGGCTGTTCAAGCATCCTATCATGCATTATGTTAGATATCAAGGAAAATCCGTTCTGGCTTCAAAAGATATGCCTCTTCTGATGAATAAATGGAAATATTACCTTGTCAATTTATGGCAATGGCATTTTCACGTGTGGTCTCAACCCGGAAGGATTCATATAAACCACTTATACAAAGATTATATCAACTTTCTGGGCTATCTTTCCAGGGGGCGACTAAATACTTTGGTGGTGCGGAGTCAAATGCTAGAAAATGCATTTCTAATCGATAATGCTATGAAGCAGTTCGAGACGACCGTTCCAATTATTCCTCTGATTGGATCATTGACTACGGCGCGTTTTTTGTAACTCATTAGGGCATCCGATTAGTAAGCCGACCTGGGCCGATTCCTCAAATTCTTATATTCCCCCTCCGC-GGTCGGATCGACGGCGCCTGC-GCCCTCGCTCCGTCGGCACAATAAC----GAACCCC-GGCGCGG--ACCGCGCCAAGGAAA-CTTAACAAGAGAG--CGTGCCC-TTGC-CTCCCCGGAAACGGTGTGTGCGCTTGTAGCATCGCCTTCTCT-CACT-ATTCAAAACGACTCTCGGCAACGGATATCTCGGCTCTCGCATCGATGAAGAACGTAGCGAAATGCGATACTTGGTGTGAATTGCAGAATCCCGTGAACCATCGAGTCTTTGAACGCAAGTTGCGCCCCAAGCCGTTAGGCCGAGGGCACGCCTGCCTGGGTGTCACGCATCGTT
>A._robustum_LIZH-2015052-02
CTTATTACTCCAAAGAAATCAAATTCCATTTTTTCAACAAGCAATCCAAGATTTTTCTTGTTCCTATATAATTCTCATGTATATGAATATGAATCAATCTTCTTTTTTCTCCGTAACCAATCTTCTCATTTACGATCAACATCTTCAGGACTCCTTTTTGAGCGAATTTCTTTTTATGGAAAAGTAGAAGATCTTGTCCAAGTCTTTGTTAATGATTTTCAGGACAACTTATGGCTGTTCAAGCATCCTATCATGCATTATGTTAGATATCAAGGAAAATCCGTTCTGGCTTCAAAAGATATGCCTCTTCTGATGAATAAATGGAAATATTACCTTGTCAATTTATGGCAATGGCATTTTCACGTGTGGTCTCAACCCGGAAGGATTCATATAAACCACTTATACAAAGATTATATCAACTTTCTGGGCTATCTTTCCAGGGGGCGACTAAATACTTTGGTGGTGCGGAGTCAAATGCTAGAAAATGCATTTCTAATCGATAATGCTATGAAGCAGTTCGAGACGACCGTTCCAATTATTCCTCTGATTGGATCATTGACTACGGCGCGTTTTTTGTAACTCATTAGGGCATCCGATTAGTAAGCCGACCTGGGCCGATTCCTCAAATTCTTATATTCCCCCTCCGC-GGTCGGATCGACGGCGCCTGC-GCCCTCGCTCCGTCGGCACAATAAC----GAACCCC-GGCGCGG--ACCGCGCCAAGGAAA-CTTAACAAGAGAG--CGTGCCC-TTGC-CTCCCCGGAAACGGTGTGTGCGCTTGTAGCATCGCCTTCTCT-CACT-ATTCAAAACGACTCTCGGCAACGGATATCTCGGCTCTCGCATCGATGAAGAACGTAGCGAAATGCGATACTTGGTGTGAATTGCAGAATCCCGTGAACCATCGAGTCTTTGAACGCAAGTTGCGCCCCAAGCCGTTAGGCCGAGGGCACGCCTGCCTGGGTGTCACGCATCGTT
>A._robustum_LIZH-2015052-03
CTTATTACTCCAAAGAAATCAAATTCCATTTTTTCAACAAGCAATCCAAGATTTTTCTTGTTCCTATATAATTCTCATGTATATGAATATGAATCAATCTTCTTTTTTCTCCGTAACCAATCTTCTCATTTACGATCAACATCTTCAGGACTCCTTTTTGAGCGAATTTCTTTTTATGGAAAAGTAGAAGATCTTGTCCAAGTCTTTGTTAATGATTTTCAGGACAACTTATGGCTGTTCAAGCATCCTATCATGCATTATGTTAGATATCAAGGAAAATCCGTTCTGGCTTCAAAAGATATGCCTCTTCTGATGAATAAATGGAAATATTACCTTGTCAATTTATGGCAATGGCATTTTCACGTGTGGTCTCAACCCGGAAGGATTCATATAAACCACTTATACAAAGATTATATCAACTTTCTGGGCTATCTTTCCAGGGGGCGACTAAATACTTTGGTGGTGCGGAGTCAAATGCTAGAAAATGCATTTCTAATCGATAATGCTATGAAGCAGTTCGAGACGACCGTTCCAATTATTCCTCTGATTGGATCATTGACTACGGCGCGTTTTTTGTAACTCATTAGGGCATCCGATTAGTAAGCCGACCTGGGCCGATTCCTCAAATTCTTATATTCCCCCTCCGC-GGTCGGATCGACGGCGCCTGC-GCCCTCGCTCCGTCGGCACAATAAC----GAACCCC-GGCGCGG--ACCGCGCCAAGGAAA-CTTAACAAGAGAG--CGTGCCC-TTGC-CTCCCCGGAAACGGTGTGTGCGCTTGTAGCATCGCCTTCTCT-CACT-ATTCAAAACGACTCTCGGCAACGGATATCTCGGCTCTCGCATCGATGAAGAACGTAGCGAAATGCGATACTTGGTGTGAATTGCAGAATCCCGTGAACCATCGAGTCTTTGAACGCAAGTTGCGCCCCAAGCCGTTAGGCCGAGGGCACGCCTGCCTGGGTGTCACGCATCGTT
>A._robustum_LIZH-2015052-04
CTTATTACTCCAAAGAAATCAAATTCCATTTTTTCAACAAGCAATCCAAGATTTTTCTTGTTCCTATATAATTCTCATGTATATGAATATGAATCAATCTTCTTTTTTCTCCGTAACCAATCTTCTCATTTACGATCAACATCTTCAGGACTCCTTTTTGAGCGAATTTCTTTTTATGGAAAAGTAGAAGATCTTGTCCAAGTCTTTGTTAATGATTTTCAGGACAACTTATGGCTGTTCAAGCATCCTATCATGCATTATGTTAGATATCAAGGAAAATCCGTTCTGGCTTCAAAAGATATGCCTCTTCTGATGAATAAATGGAAATATTACCTTGTCAATTTATGGCAATGGCATTTTCACGTGTGGTCTCAACCCGGAAGGATTCATATAAACCACTTATACAAAGATTATATCAACTTTCTGGGCTATCTTTCCAGGGGGCGACTAAATACTTTGGTGGTGCGGAGTCAAATGCTAGAAAATGCATTTCTAATCGATAATGCTATGAAGCAGTTCGAGACGACCGTTCCAATTATTCCTCTGATTGGATCATTGACTACGGCGCGTTTTTTGTAACTCATTAGGGCATCCGATTAGTAAGCCGACCTGGGCCGATTCCTCAAATTCTTATATTCCCCCTCCGC-GGTCGGATCGACGGCGCCTGC-GCCCTCGCTCCGTCGGCACAATAAC----GAACCCC-GGCGCGG--ACCGCGCCAAGGAAA-CTTAACAAGAGAG--CGTGCCC-TTGC-CTCCCCGGAAACGGTGTGTGCGCTTGTAGCATCGCCTTCTCT-CACT-ATTCAAAACGACTCTCGGCAACGGATATCTCGGCTCTCGCATCGATGAAGAACGTAGCGAAATGCGATACTTGGTGTGAATTGCAGAATCCCGTGAACCATCGAGTCTTTGAACGCAAGTTGCGCCCCAAGCCGTTAGGCCGAGGGCACGCCTGCCTGGGTGTCACGCATCGTT
>A._robustum_LIZH-2015052-05
CTTATTACTCCAAAGAAATCAAATTCCATTTTTTCAACAAGCAATCCAAGATTTTTCTTGTTCCTATATAATTCTCATGTATATGAATATGAATCAATCTTCTTTTTTCTCCGTAACCAATCTTCTCATTTACGATCAACATCTTCAGGACTCCTTTTTGAGCGAATTTCTTTTTATGGAAAAGTAGAAGATCTTGTCCAAGTCTTTGTTAATGATTTTCAGGACAACTTATGGCTGTTCAAGCATCCTATCATGCATTATGTTAGATATCAAGGAAAATCCGTTCTGGCTTCAAAAGATATGCCTCTTCTGATGAATAAATGGAAATATTACCTTGTCAATTTATGGCAATGGCATTTTCACGTGTGGTCTCAACCCGGAAGGATTCATATAAACCACTTATACAAAGATTATATCAACTTTCTGGGCTATCTTTCCAGGGGGCGACTAAATACTTTGGTGGTGCGGAGTCAAATGCTAGAAAATGCATTTCTAATCGATAATGCTATGAAGCAGTTCGAGACGACCGTTCCAATTATTCCTCTGATTGGATCATTGACTACGGCGCGTTTTTTGTAACTCATTAGGGCATCCGATTAGTAAGCCGACCTGGGCCGATTCCTCAAATTCTTATATTCCCCCTCCGC-GGTCGGATCGACGGCGCCTGC-GCCCTCGCTCCGTCGGCACAATAAC----GAACCCC-GGCGCGG--ACCGCGCCAAGGAAA-CTTAACAAGAGAG--CGTGCCC-TTGC-CTCCCCGGAAACGGTGTGTGCGCTTGTAGCATCGCCTTCTCT-CACT-ATTCAAAACGACTCTCGGCAACGGATATCTCGGCTCTCGCATCGATGAAGAACGTAGCGAAATGCGATACTTGGTGTGAATTGCAGAATCCCGTGAACCATCGAGTCTTTGAACGCAAGTTGCGCCCCAAGCCGTTAGGCCGAGGGCACGCCTGCCTGGGTGTCACGCATCGTT
>A._mono_LIZH-2014036-01
CTTATTACTCCAAAGAAATCAAATTCCATTTTTTCAACAAGTAATCCAAGATTTTTCTTGTTCCTATATAATTCTCATGTATATGAATACGAATCAATCTTCTTTTTTCTCCGTAACCAATCCTCTCATTTACGATCAACATCTTCAGGACTCCTTTTTGAGCGAATTTCTTTTTATGGAAAAGTAGAAGATCTTGTCCAAGTCTTTGTTAATGATTTTCAGGACAACTTATGGTTGTTCAAGCATCCTATCATGCATTATGTTAGATATCAAGGAAAATCCGTTCTGGCTTCAAAAGATATGCCTCTTCTGATGAATAAATGGAAATATTACCTTGTCAATTTATGGCAATGGCATTTTCACGTGTGGTCTCAACCCGGAAGGATTCATATAAACCACTTATACAAAGATTATATCGACTTTCTGGGCTATCTTTCCAGGGGGCGATTAAATACTTTGGTGGTGCGGAGTCAAATGCTAGAAAATGCATTTCTAATCGATAATGCTATGAAGCAGTTCGAGACAACCGTTCCAATTATTCCTCTGATTGGATCATTGACTACGGCGCGTTTTTG-TAACTCATTAGGGCATCCCATTAGTAAGCCGACCTGGGCCGATTCCTCAGATTCTTATATTCCTCCTCCGC-AGTTGGATCGATGGCACCCGC---CGTCGCTCCCTCGGCACAACAAC----GAACCCC-GGCGCGG--ACCGCGCCAAGGAAT-CTTAACGAGAGAG--CGTGCCC-CTGC-CGCCCCGGAAACGGTGTGTGTGCTTGTGGCGTCGCCTTCTTC-CATT-ATTTAAAACGACTCTCGGCAACGGATATCTCGGCTCTCGCATCGATGAAGAACGTAGCGAAATGCGATACTTGGTGTGAATTGCAGAATCCCGTGAACCATCGAGTCTTTGAACGCAAGTTGCGCCCCAAGCCGTTAGGCCGAGGGCACGCCTGCCTGGGTGTCACGCATCGTC
>A._mono_LIZH-2014036-02
CTTATTACTCCAAAGAAATCAAATTCCATTTTTTCAACAAGTAATCCAAGATTTTTCTTGTTCCTATATAATTCTCATGTATATGAATACGAATCAATCTTCTTTTTTCTCCGTAACCAATCCTCTCATTTACGATCAACATCTTCAGGACTCCTTTTTGAGCGAATTTCTTTTTATGGAAAAGTAGAAGATCTTGTCCAAGTCTTTGTTAATGATTTTCAGGACAACTTATGGTTGTTCAAGCATCCTATCATGCATTATGTTAGATATCAAGGAAAATCCGTTCTGGCTTCAAAAGATATGCCTCTTCTGATGAATAAATGGAAATATTACCTTGTCAATTTATGGCAATGGCATTTTCACGTGTGGTCTCAACCCGGAAGGATTCATATAAACCACTTATACAAAGATTATATCGACTTTCTGGGCTATCTTTCCAGGGGGCGATTAAATACTTTGGTGGTGCGGAGTCAAATGCTAGAAAATGCATTTCTAATCGATAATGCTATGAAGCAGTTCGAGACAACCGTTCCAATTATTCCTCTGATTGGATCATTGACTACGGCGCGTTTTTG-TAACTCATTAGGGCATCCCATTAGTAAGCCGACCTGGGCCGATTCCTCAGATTCTTATATTCCTCCTCCGC-AGTTGGATCGATGGCACCCGC---CGTCGCTCCCTCGGCACAACAAC----GAACCCC-GGCGCGG--ACCGCGCCAAGGAAT-CTTAACGAGAGAG--CGTGCCC-CTGC-CGCCCCGGAAACGGTGTGTGTGCTTGTGGCGTCGCCTTCTTC-CATT-ATTTAAAACGACTCTCGGCAACGGATATCTCGGCTCTCGCATCGATGAAGAACGTAGCGAAATGCGATACTTGGTGTGAATTGCAGAATCCCGTGAACCATCGAGTCTTTGAACGCAAGTTGCGCCCCAAGCCGTTAGGCCGAGGGCACGCCTGCCTGGGTGTCACGCATCGTC
>A._mono_LIZH-2014058
CTTATTACTCCAAAGAAATCAAATTCCATTTTTTCAACAAGTAATCCAAGATTTTTCTTGTTCCTATATAATTCTCATGTATATGAATACGAATCAATCTTCTTTTTTCTCCGTAACCAATCCTCTCATTTACGATCAACATCTTCAGGACTCCTTTTTGAGCGAATTTCTTTTTATGGAAAAGTAGAAGATCTTGTCCAAGTCTTTGTTAATGATTTTCAGGACAACTTATGGTTGTTCAAGCATCCTATCATGCATTATGTTAGATATCAAGGAAAATCCGTTCTGGCTTCAAAAGATATGCCTCTTCTGATGAATAAATGGAAATATTACCTTGTCAATTTATGGCAATGGCATTTTCACGTGTGGTCTCAACCCGGAAGGATTCATATAAACCACTTATACAAAGATTATATCGACTTTCTGGGCTATCTTTCCAGGGGGCGATTAAATACTTTGGTGGTGCGGAGTCAAATGCTAGAAAATGCATTTCTAATCGATAATGCTATGAAGCAGTTCGAGACAACCGTTCCAATTATTCCTCTGATTGGATCATTGACTACGGCGCGTTTTTG-TAACTCATTAGGGCATCCCATTAGTAAGCCGACCTGGGCCGATTCCTCAGATTCTTATATTCCTCCTCCGC-AGTTGGATCGATGGCACCCGC---CGTCGCTCCCTCGGCACAACAAC----GAACCCC-GGCGCGG--ACCGCGCCAAGGAAT-CTTAACGAGAGAG--CGTGCCC-CTGC-CGCCCCGGAAACGGTGTGTGTGCTTGTGGCGTCGCCTTCTTC-CATT-ATTTAAAACGACTCTCGGCAACGGATATCTCGGCTCTCGCATCGATGAAGAACGTAGCGAAATGCGATACTTGGTGTGAATTGCAGAATCCCGTGAACCATCGAGTCTTTGAACGCAAGTTGCGCCCCAAGCCGTTAGGCCGAGGGCACGCCTGCCTGGGTGTCACGCATCGTC
>A._oblongum_LIZH-2014033-01
CTTATTACTCCAAAGAAATCAAATTCCATTTTTTCAACAAGTAATCCAAGATTTTTCTTGTTCCTATATAATTCTCATGTATATGAATATGAATCAATCTTCTTTTTTCTCCGTAACCAATCTTCTCATTTACGATCAACATCTTCAGGACTCCTTTTTGAGCGAATTTCTTTTTATGGAAAAGTAGAAGATCTTGTCCAAGTCTTTGTTAATGATTTTCAGGACTACTTATGGTTGTTCAAGCATCCTATCATGCATTATGTTAGATATCAAGGAAAATCCGTTCTGGCTTCAAAAGATATGCCTCTTCTGATGAATAAATGGAAATATTACCTTGTCAATTTATGGCAATGGCATTTTCACGTGTGGTCTCAACCCGGAAGGATTCATATAAACCACTTATACAAAGATTATATCGACTTTCTGGGCTATCTTTCCAGGGGGCGACTAAATACTTTGGTGGTGCGGAGTCAAATGCTAGAAAATGCATTTTTAATCGATAATGCTATGAAGCAGTTCGAGACAACCGTTCCAATTATTCCTCTGATTGGATCATTGACTACGGCGCGTTTTTG-TAACTCATTAGGGCATCCCATTAGTAAGCCGACCTGGGCCGATTCCTCAGATTCTTATATTCCCCCTTTGC-CGTCGGATCGATGGCACCAGC---CCTCGCTCCCACGGCACAACAAC----GAACCCC-GGCGCGG--ACCGCGCCAAGGAAG-CTTAACACGAGGGAGCGTGCCC-TTGC-CGCCCCGGAAACGGTGTGTGTGCTTGTGGCATTGCCTTCTTT-CATT-ATTTAAAACGACTCTCGGCAACGGATATCTCGGCTCTCGCATCGATGAAGAACGTAGCGAAATGCGATACTTGGTGTGAATTGCAGAATCCCGTGAACCATCGAGTCTTTGAACGCAAGTTGCGCCCCAAGCCGTTAGGCCGAGGGCACGCCTGCCTGGGTGTCACGCATCGTT
>A._oblongum_LIZH-2014033-02
CTTATTACTCCAAAGAAATCAAATTCCATTTTTTCAACAAGTAATCCAAGATTTTTCTTGTTCCTATATAATTCTCATGTATATGAATATGAATCAATCTTCTTTTTTCTCCGTAACCAATCTTCTCATTTACGATCAACATCTTCAGGACTCCTTTTTGAGCGAATTTCTTTTTATGGAAAAGTAGAAGATCTTGTCCAAGTCTTTGTTAATGATTTTCAGGACTACTTATGGTTGTTCAAGCATCCTATCATGCATTATGTTAGATATCAAGGAAAATCCGTTCTGGCTTCAAAAGATATGCCTCTTCTGATGAATAAATGGAAATATTACCTTGTCAATTTATGGCAATGGCATTTTCACGTGTGGTCTCAACCCGGAAGGATTCATATAAACCACTTATACAAAGATTATATCGACTTTCTGGGCTATCTTTCCAGGGGGCGACTAAATACTTTGGTGGTGCGGAGTCAAATGCTAGAAAATGCATTTTTAATCGATAATGCTATGAAGCAGTTCGAGACAACCGTTCCAATTATTCCTCTGATTGGATCATTGACTACGGCGCGTTTTTG-TAACTCATTAGGGCATCCCATTAGTAAGCCGACCTGGGCCGATTCCTCAGATTCTTATATTCCCCCTTTGC-CGTCGGATCGATGGCACCAGC---CCTCGCTCCCACGGCACAACAAC----GAACCCC-GGCGCGG--ACCGCGCCAAGGAAG-CTTAACACGAGGGAGCGTGCCC-TTGC-CGCCCCGGAAACGGTGTGTGTGCTTGTGGCATTGCCTTCTTT-CATT-ATTTAAAACGACTCTCGGCAACGGATATCTCGGCTCTCGCATCGATGAAGAACGTAGCGAAATGCGATACTTGGTGTGAATTGCAGAATCCCGTGAACCATCGAGTCTTTGAACGCAAGTTGCGCCCCAAGCCGTTAGGCCGAGGGCACGCCTGCCTGGGTGTCACGCATCGTT
>A._oblongum_LIZH-2014033-03
CTTATTACTCCAAAGAAATCAAATTCCATTTTTTCAACAAGTAATCCAAGATTTTTCTTGTTCCTATATAATTCTCATGTATATGAATATGAATCAATCTTCTTTTTTCTCCGTAACCAATCTTCTCATTTACGATCAACATCTTCAGGACTCCTTTTTGAGCGAATTTCTTTTTATGGAAAAGTAGAAGATCTTGTCCAAGTCTTTGTTAATGATTTTCAGGACTACTTATGGTTGTTCAAGCATCCTATCATGCATTATGTTAGATATCAAGGAAAATCCGTTCTGGCTTCAAAAGATATGCCTCTTCTGATGAATAAATGGAAATATTACCTTGTCAATTTATGGCAATGGCATTTTCACGTGTGGTCTCAACCCGGAAGGATTCATATAAACCACTTATACAAAGATTATATCGACTTTCTGGGCTATCTTTCCAGGGGGCGACTAAATACTTTGGTGGTGCGGAGTCAAATGCTAGAAAATGCATTTTTAATCGATAATGCTATGAAGCAGTTCGAGACAACCGTTCCAATTATTCCTCTGATTGGATCATTGACTACGGCGCGTTTTTG-TAACTCATTAGGGCATCCCATTAGTAAGCCGACCTGGGCCGATTCCTCAGATTCTTATATTCCCCCTTTGC-CGTCGGATCGATGGCACCAGC---CCTCGCTCCCACGGCACAACAAC----GAACCCC-GGCGCGG--ACCGCGCCAAGGAAG-CTTAACACGAGGGAGCGTGCCC-TTGC-CGCCCCGGAAACGGTGTGTGTGCTTGTGGCATTGCCTTCTTT-CATT-ATTTAAAACGACTCTCGGCAACGGATATCTCGGCTCTCGCATCGATGAAGAACGTAGCGAAATGCGATACTTGGTGTGAATTGCAGAATCCCGTGAACCATCGAGTCTTTGAACGCAAGTTGCGCCCCAAGCCGTTAGGCCGAGGGCACGCCTGCCTGGGTGTCACGCATCGTT
>A._oblongum_LIZH-2014033-04
CTTATTACTCCAAAGAAATCAAATTCCATTTTTTCAACAAGTAATCCAAGATTTTTCTTGTTCCTATATAATTCTCATGTATATGAATATGAATCAATCTTCTTTTTTCTCCGTAACCAATCTTCTCATTTACGATCAACATCTTCAGGACTCCTTTTTGAGCGAATTTCTTTTTATGGAAAAGTAGAAGATCTTGTCCAAGTCTTTGTTAATGATTTTCAGGACTACTTATGGTTGTTCAAGCATCCTATCATGCATTATGTTAGATATCAAGGAAAATCCGTTCTGGCTTCAAAAGATATGCCTCTTCTGATGAATAAATGGAAATATTACCTTGTCAATTTATGGCAATGGCATTTTCACGTGTGGTCTCAACCCGGAAGGATTCATATAAACCACTTATACAAAGATTATATCGACTTTCTGGGCTATCTTTCCAGGGGGCGACTAAATACTTTGGTGGTGCGGAGTCAAATGCTAGAAAATGCATTTTTAATCGATAATGCTATGAAGCAGTTCGAGACAACCGTTCCAATTATTCCTCTGATTGGATCATTGACTACGGCGCGTTTTTG-TAACTCATTAGGGCATCCCATTAGTAAGCCGACCTGGGCCGATTCCTCAGATTCTTATATTCCCCCTTTGC-CGTCGGATCGATGGCACCAGC---CCTCGCTCCCACGGCACAACAAC----GAACCCC-GGCGCGG--ACCGCGCCAAGGAAG-CTTAACACGAGGGAGCGTGCCC-TTGC-CGCCCCGGAAACGGTGTGTGTGCTTGTGGCATTGCCTTCTTT-CATT-ATTTAAAACGACTCTCGGCAACGGATATCTCGGCTCTCGCATCGATGAAGAACGTAGCGAAATGCGATACTTGGTGTGAATTGCAGAATCCCGTGAACCATCGAGTCTTTGAACGCAAGTTGCGCCCCAAGCCGTTAGGCCGAGGGCACGCCTGCCTGGGTGTCACGCATCGTT
>A._oblongum_LIZH-2014033-05
CTTATTACTCCAAAGAAATCAAATTCCATTTTTTCAACAAGTAATCCAAGATTTTTCTTGTTCCTATATAATTCTCATGTATATGAATATGAATCAATCTTCTTTTTTCTCCGTAACCAATCTTCTCATTTACGATCAACATCTTCAGGACTCCTTTTTGAGCGAATTTCTTTTTATGGAAAAGTAGAAGATCTTGTCCAAGTCTTTGTTAATGATTTTCAGGACTACTTATGGTTGTTCAAGCATCCTATCATGCATTATGTTAGATATCAAGGAAAATCCGTTCTGGCTTCAAAAGATATGCCTCTTCTGATGAATAAATGGAAATATTACCTTGTCAATTTATGGCAATGGCATTTTCACGTGTGGTCTCAACCCGGAAGGATTCATATAAACCACTTATACAAAGATTATATCGACTTTCTGGGCTATCTTTCCAGGGGGCGACTAAATACTTTGGTGGTGCGGAGTCAAATGCTAGAAAATGCATTTTTAATCGATAATGCTATGAAGCAGTTCGAGACAACCGTTCCAATTATTCCTCTGATTGGATCATTGACTACGGCGCGTTTTTG-TAACTCATTAGGGCATCCCATTAGTAAGCCGACCTGGGCCGATTCCTCAGATTCTTATATTCCCCCTTTGC-CGTCGGATCGATGGCACCAGC---CCTCGCTCCCACGGCACAACAAC----GAACCCC-GGCGCGG--ACCGCGCCAAGGAAG-CTTAACACGAGGGAGCGTGCCC-TTGC-CGCCCCGGAAACGGTGTGTGTGCTTGTGGCATTGCCTTCTTT-CATT-ATTTAAAACGACTCTCGGCAACGGATATCTCGGCTCTCGCATCGATGAAGAACGTAGCGAAATGCGATACTTGGTGTGAATTGCAGAATCCCGTGAACCATCGAGTCTTTGAACGCAAGTTGCGCCCCAAGCCGTTAGGCCGAGGGCACGCCTGCCTGGGTGTCACGCATCGTT
>A._negundo_LIZH-2014196-01
CTTATTACTCCAAAGAAATCAAATTCCATTTTTTCAACAAGTAATCCAAGATTTTTCTTGTTCCTATATAATTCTCATGTATATGAATATGAATCAATCTTCTTTTTTCTCCGTAACCAATCTTCTCATTTACGATCAACATTTTCAGGACTCCTTTTTGAGCGAATTTCTTTTTATGGAAAAGTAGAAGATCTTGTCCAAGTCTTTGTTAATGATTTTCAGGACAACTTATGGTTGTTCAAGCATCCTATCATGCATTATGTTAGATATCAAGGAAAATCCGTTCTGGCTTCAAAAGATATGCCTCTTCTGATGAATAAATGGAAATATTACCTTGTCAATTTATGGCAATGGCATTTTCGCGTGTGGTCTCAACCCGGAAGGATTCATATAAACCACTTATACAAAGATTATATCGACTTTCTGGGCTATCTTTCCAGGGGGCGACTAAATACTTTGGTGGTGCGGAGTCAAATGCTAGAAAATGCATTTCTAATCGATAATGCTATGAAGCAGTTCGAGACAACCGTTCCAATTATTCCTCTGATTGGATCATTGACTACGGCACGTTTTTG-TAACTCATTAGGGCATCCCATTAGTAAGCCGACCTGGGCCGATTCCTCAGATTCTTATATTCCCCCTCCGC-AGTCGGATCGATGGCACTTGC---CCTCGGTCCCTCGGCACAACAAC----GAACCCC-GGCGCGG--ACCGCGCCAAGGAAA-CTTAACAAGAGAG--CGTGCCC-TTGC-CGCCCCGGAAACGGTGTGTGTGCTTGCAGCATTGCCTTCTTT-CACT-ATTTAAAACGACTCTCGGCAACGGATATCTCGGCTCTCGCATCGATGAAGAACGTAGCGAAATGCGATACTTGGTGTGAATTGCAGAATCCCGTGAACCATCGAGTCTTTGAACGCAAGTTGCGCCCCAAGCCGTTAGGCCGAGGGCACGCCTGCCTGGGTGTCACGCATCGTT
>A._negundo_LIZH-2014196-02
CTTATTACTCCAAAGAAATCAAATTCCATTTTTTCAACAAGTAATCCAAGATTTTTCTTGTTCCTATATAATTCTCATGTATATGAATATGAATCAATCTTCTTTTTTCTCCGTAACCAATCTTCTCATTTACGATCAACATTTTCAGGACTCCTTTTTGAGCGAATTTCTTTTTATGGAAAAGTAGAAGATCTTGTCCAAGTCTTTGTTAATGATTTTCAGGACAACTTATGGTTGTTCAAGCATCCTATCATGCATTATGTTAGATATCAAGGAAAATCCGTTCTGGCTTCAAAAGATATGCCTCTTCTGATGAATAAATGGAAATATTACCTTGTCAATTTATGGCAATGGCATTTTCGCGTGTGGTCTCAACCCGGAAGGATTCATATAAACCACTTATACAAAGATTATATCGACTTTCTGGGCTATCTTTCCAGGGGGCGACTAAATACTTTGGTGGTGCGGAGTCAAATGCTAGAAAATGCATTTCTAATCGATAATGCTATGAAGCAGTTCGAGACAACCGTTCCAATTATTCCTCTGATTGGATCATTGACTACGGCACGTTTTTG-TAACTCATTAGGGCATCCCATTAGTAAGCCGACCTGGGCCGATTCCTCAGATTCTTATATTCCCCCTCCGC-AGTCGGATCGATGGCACTTGC---CCTCGGTCCCTCGGCACAACAAC----GAACCCC-GGCGCGG--ACCGCGCCAAGGAAA-CTTAACAAGAGAG--CGTGCCC-TTGC-CGCCCCGGAAACGGTGTGTGTGCTTGCAGCATTGCCTTCTTT-CACT-ATTTAAAACGACTCTCGGCAACGGATATCTCGGCTCTCGCATCGATGAAGAACGTAGCGAAATGCGATACTTGGTGTGAATTGCAGAATCCCGTGAACCATCGAGTCTTTGAACGCAAGTTGCGCCCCAAGCCGTTAGGCCGAGGGCACGCCTGCCTGGGTGTCACGCATCGTT
>A._negundo_LIZH-2014196-03
CTTATTACTCCAAAGAAATCAAATTCCATTTTTTCAACAAGTAATCCAAGATTTTTCTTGTTCCTATATAATTCTCATGTATATGAATATGAATCAATCTTCTTTTTTCTCCGTAACCAATCTTCTCATTTACGATCAACATTTTCAGGACTCCTTTTTGAGCGAATTTCTTTTTATGGAAAAGTAGAAGATCTTGTCCAAGTCTTTGTTAATGATTTTCAGGACAACTTATGGTTGTTCAAGCATCCTATCATGCATTATGTTAGATATCAAGGAAAATCCGTTCTGGCTTCAAAAGATATGCCTCTTCTGATGAATAAATGGAAATATTACCTTGTCAATTTATGGCAATGGCATTTTCGCGTGTGGTCTCAACCCGGAAGGATTCATATAAACCACTTATACAAAGATTATATCGACTTTCTGGGCTATCTTTCCAGGGGGCGACTAAATACTTTGGTGGTGCGGAGTCAAATGCTAGAAAATGCATTTCTAATCGATAATGCTATGAAGCAGTTCGAGACAACCGTTCCAATTATTCCTCTGATTGGATCATTGACTACGGCACGTTTTTG-TAACTCATTAGGGCATCCCATTAGTAAGCCGACCTGGGCCGATTCCTCAGATTCTTATATTCCCCCTCCGC-AGTCGGATCGATGGCACTTGC---CCTCGCTCCCTCGGCACAACAAC----GAACCCC-GGCGCGG--ACCGCGCCAAGGAAA-CTTAACAAGAGAG--CGTGCCC-TTGC-CGCCCCGGAAACGGTGTGTGTGCTTGCAGCATTGCCTTCTTT-CACT-ATTTAAAACGACTCTCGGCAACGGATATCTCGGCTCTCGCATCGATGAAGAACGTAGCGAAATGCGATACTTGGTGTGAATTGCAGAATCCCGTGAACCATCGAGTCTTTGAACGCAAGTTGCGCCCCAAGCCGTTAGGCCGAGGGCACGCCTGCCTGGGTGTCACGCATCGTT
>A._negundo_LIZH-2014196-04
CTTATTACTCCAAAGAAATCAAATTCCATTTTTTCAACAAGTAATCCAAGATTTTTCTTGTTCCTATATAATTCTCATGTATATGAATATGAATCAATCTTCTTTTTTCTCCGTAACCAATCTTCTCATTTACGATCAACATTTTCAGGACTCCTTTTTGAGCGAATTTCTTTTTATGGAAAAGTAGAAGATCTTGTCCAAGTCTTTGTTAATGATTTTCAGGACAACTTATGGTTGTTCAAGCATCCTATCATGCATTATGTTAGATATCAAGGAAAATCCGTTCTGGCTTCAAAAGATATGCCTCTTCTGATGAATAAATGGAAATATTACCTTGTCAATTTATGGCAATGGCATTTTCGCGTGTGGTCTCAACCCGGAAGGATTCATATAAACCACTTATACAAAGATTATATCGACTTTCTGGGCTATCTTTCCAGGGGGCGACTAAATACTTTGGTGGTGCGGAGTCAAATGCTAGAAAATGCATTTCTAATCGATAATGCTATGAAGCAGTTCGAGACAACCGTTCCAATTATTCCTCTGATTGGATCATTGACTACGGCACGTTTTTG-TAACTCATTAGGGCATCCCATTAGTAAGCCGACCTGGGCCGATTCCTCAGATTCTTATATTCCCCCTCCGC-AGTCGGATCGATGGCACTTGC---CCTCGCTCCCTCGGCACAACAAC----GAACCCC-GGCGCGG--ACCGCGCCAAGGAAA-CTTAACAAGAGAG--CGTGCCC-TTGC-CGCCCCGGAAACGGTGTGTGTGCTTGCAGCATTGCCTTCTTT-CACT-ATTTAAAACGACTCTCGGCAACGGATATCTCGGCTCTCGCATCGATGAAGAACGTAGCGAAATGCGATACTTGGTGTGAATTGCAGAATCCCGTGAACCATCGAGTCTTTGAACGCAAGTTGCGCCCCAAGCCGTTAGGCCGAGGGCACGCCTGCCTGGGTGTCACGCATCGTT
>D._sinensis_LIZH-ZT-201501-01
CTTATTACTCCAAAGAAATCAAATTCCATTTTTTCAACAAGTAATCCAAGATTTTTCTTGTTCCTATATAATTCTCATGTATATGAATATGAATCAATCTTCTTTTTTCTCCGTAATCAATCTTCTCATTTACGATCAACATCTTCAGGACTCCTTTTTGAGCGAATTTCTTTTTATGGAAAAGTAGAAGATCTTGTCCAAGTCTTTGTTAATGATTTTCAGGACAACTTATGGTTGTTCAAGCATCCTATTATGCATTATGTTAGATATCAAGGAAAATCCGTTCTGGCTTCAAAAGATATGCCTCTTCTGATGAACAAATGGAAATATTACCTTGTCAATTTATGGCAATGGCATTTTCACGTGTGGTCTCAACCCGGAAGGATTCATATAAACCACTTATACAAAGATTATATCGACTTTCTGGGCTATCTTTCCAGGGGGCGACTAAATACTTTGGTGGTGCGGAGTCAAATGCTAGAAAATGCATTTCTAATCGATAATGCTATGAAGCAGTTCGAGACAACCATTCCAATTATTCCTCTGATTGGATCATTGACTGCGGCGCGTTTTTG-TAACTCATTAGGGCATCCCATTAGTAAGCCGACCTGGGCCGATTCTTCAGATTCTTATATTCCCCCTTTGC-AGTCGGATCGAGGGCGCCCGC---CCTTGCTCCCTCGGCACAACAAC----GAACCCC-GGCGCGG--ACCGCGCCAAGGAAA-TTTAACAAGAGAG--CGTGCAC-TTGC-CGCCCCTAAAACGGTGCGCGTGCTCGTAGCACTGCCTTCTTT-CATT-ATTTAAAACGACTCTCGGCAACGGATATCTCGGCTCTCGCATCGATGAAGAACGTAGCGAAATGCGATACTTGGTGTGAATTGCAGAATCCCGTGAACCATCGAGTCTTTGAACGCAAGTTGCGCCCCAAGCCGTTAGGCCGAGGGCACGCCTGCCTGGGTGTCACGCATCGTT
>D._sinensis_LIZH-ZT-201501-02
CTTATTACTCCAAAGAAATCAAATTCCATTTTTTCAACAAGTAATCCAAGATTTTTCTTGTTCCTATATAATTCTCATGTATATGAATATGAATCAATCTTCTTTTTTCTCCGTAATCAATCTTCTCATTTACGATCAACATCTTCAGGACTCCTTTTTGAGCGAATTTCTTTTTATGGAAAAGTAGAAGATCTTGTCCAAGTCTTTGTTAATGATTTTCAGGACAACTTATGGTTGTTCAAGCATCCTATTATGCATTATGTTAGATATCAAGGAAAATCCGTTCTGGCTTCAAAAGATATGCCTCTTCTGATGAACAAATGGAAATATTACCTTGTCAATTTATGGCAATGGCATTTTCACGTGTGGTCTCAACCCGGAAGGATTCATATAAACCACTTATACAAAGATTATATCGACTTTCTGGGCTATCTTTCCAGGGGGCGACTAAATACTTTGGTGGTGCGGAGTCAAATGCTAGAAAATGCATTTCTAATCGATAATGCTATGAAGCAGTTCGAGACAACCATTCCAATTATTCCTCTGATTGGATCATTGACTGCGGCGCGTTTTTG-TAACTCATTAGGGCATCCCATTAGTAAGCCGACCTGGGCCGATTCTTCAGATTCTTATATTCCCCCTTTGC-AGTCGGATCGAGGGCGCCCGC---CCTTGCTCCCTCGGCACAACAAC----GAACCCC-GGCGCGG--ACCGCGCCAAGGAAA-TTTAACAAGAGAG--CGTGCAC-TTGC-CGCCCCTAAAACGGTGCGCGTGCTCGTAGCACTGCCTTCTTT-CATT-ATTTAAAACGACTCTCGGCAACGGATATCTCGGCTCTCGCATCGATGAAGAACGTAGCGAAATGCGATACTTGGTGTGAATTGCAGAATCCCGTGAACCATCGAGTCTTTGAACGCAAGTTGCGCCCCAAGCCGTTAGGCCGAGGGCACGCCTGCCTGGGTGTCACGCATCGTT
>A._tetramerum_var._betulifolium_LIZH-2013022-01
CTTATTACTCCAAAGAAATCAAATTCCATTTTTTCAACAAGTAATCCAAGATTTTTCTTGTTCCTATATAATTCTCATGTATATGAATATGAATCAATCTTCTTTTTTCTCCGTAACCAATCTTCTCATTTACGATCAACATTTTCAGGACTCCTTTTTGAGCGAATTTCTTTTTATGGAAAAGTAGAAGATCTTGTCCAAGTCTTTGTTAATGATTTTCAGGACAACTTATGGTTGTTCAAGCATCCTATCATGCATTATGTTAGATATCAAGGAAAATCCGTTCTGGCTTCAAAAGATATGCCTCTTCTGATGAATAAATGGAAATATTACCTTGTCAATTTATGGCAATGGCATTTTCGCGTGTGGTCTCAACCCGGAAGGATTCATATAAACCACTTATACAAAGATTATATCGACTTTCTGGGCTATCTTTCCAGGGGGCGACTAAATACTTTGGTGGTGCGGAGTCAAATGCTAGAAAATGCATTTCTAATCGATAATGCTATGAAGCAGTTCGAGACAACCGTTCCAATTATTCCTCTGATTGGATCATTGACTACGGCACGTTTTTG-TAACTCATTAGGGCATCCCATTAGTAAGCCGACCTGGGCCGATTCCTCAGATTCTTATATTCCCCCTCCGC-AGTCGGATCGATGGCACTTGC---CCTCGCTCCTTCGGCACAACAAC----GAACCCC-GGCGCGG--ACCGCGCCAAGGAAA-CTTAACAAGAGAG--CGTGCCC-TTGC-CGCCCCGGAAACGGTGTGTGTGCTTGCAGCATTGCCTTCTTT-CACT-ATTTAAAACGACTCTCGGCAACGGATATCTCGGCTCTCGCATCGATGAAGAACGTAGCGAAATGCGATACTTGGTGTGAATTGCAGAATCCCGTGAACCATCGAGTCTTTGAACGCAAGTTGCGCCCCAAGCCGTTAGGCCGAGGGCACGCCTGCCTGGGTGTCACGCATCGTT
>A._tetramerum_var._betulifolium_LIZH-2013022-02
CTTATTACTCCAAAGAAATCAAATTCCATTTTTTCAACAAGTAATCCAAGATTTTTCTTGTTCCTATATAATTCTCATGTATATGAATATGAATCAATCTTCTTTTTTCTCCGTAACCAATCTTCTCATTTACGATCAACATTTTCAGGACTCCTTTTTGAGCGAATTTCTTTTTATGGAAAAGTAGAAGATCTTGTCCAAGTCTTTGTTAATGATTTTCAGGACAACTTATGGTTGTTCAAGCATCCTATCATGCATTATGTTAGATATCAAGGAAAATCCGTTCTGGCTTCAAAAGATATGCCTCTTCTGATGAATAAATGGAAATATTACCTTGTCAATTTATGGCAATGGCATTTTCGCGTGTGGTCTCAACCCGGAAGGATTCATATAAACCACTTATACAAAGATTATATCGACTTTCTGGGCTATCTTTCCAGGGGGCGACTAAATACTTTGGTGGTGCGGAGTCAAATGCTAGAAAATGCATTTCTAATCGATAATGCTATGAAGCAGTTCGAGACAACCGTTCCAATTATTCCTCTGATTGGATCATTGACTACGGCACGTTTTTG-TAACTCATTAGGGCATCCCATTAGTAAGCCGACCTGGGCCGATTCCTCAGATTCTTATATTCCCCCTCCGC-AGTCGGATCGATGGCACTTGC---CCTCGCTCCTTCGGCACAACAAC----GAACCCC-GGCGCGG--ACCGCGCCAAGGAAA-CTTAACAAGAGAG--CGTGCCC-TTGC-CGCCCCGGAAACGGTGTGTGTGCTTGCAGCATTGCCTTCTTT-CACT-ATTTAAAACGACTCTCGGCAACGGATATCTCGGCTCTCGCATCGATGAAGAACGTAGCGAAATGCGATACTTGGTGTGAATTGCAGAATCCCGTGAACCATCGAGTCTTTGAACGCAAGTTGCGCCCCAAGCCGTTAGGCCGAGGGCACGCCTGCCTGGGTGTCACGCATCGTT
>A._tetramerum_var._betulifolium_LIZH-2013022-03
CTTATTACTCCAAAGAAATCAAATTCCATTTTTTCAACAAGTAATCCAAGATTTTTCTTGTTCCTATATAATTCTCATGTATATGAATATGAATCAATCTTCTTTTTTCTCCGTAACCAATCTTCTCATTTACGATCAACATTTTCAGGACTCCTTTTTGAGCGAATTTCTTTTTATGGAAAAGTAGAAGATCTTGTCCAAGTCTTTGTTAATGATTTTCAGGACAACTTATGGTTGTTCAAGCATCCTATCATGCATTATGTTAGATATCAAGGAAAATCCGTTCTGGCTTCAAAAGATATGCCTCTTCTGATGAATAAATGGAAATATTACCTTGTCAATTTATGGCAATGGCATTTTCGCGTGTGGTCTCAACCCGGAAGGATTCATATAAACCACTTATACAAAGATTATATCGACTTTCTGGGCTATCTTTCCAGGGGGCGACTAAATACTTTGGTGGTGCGGAGTCAAATGCTAGAAAATGCATTTCTAATCGATAATGCTATGAAGCAGTTCGAGACAACCGTTCCAATTATTCCTCTGATTGGATCATTGACTACGGCACGTTTTTG-TAACTCATTAGGGCATCCCATTAGTAAGCCGACCTGGGCCGATTCCTCAGATTCTTATATTCCCCCTCCGC-AGTCGGATCGATGGCACTTGC---CCTCGCTCCTTCGGCACAACAAC----GAACCCC-GGCGCGG--ACCGCGCCAAGGAAA-CTTAACAAGAGAG--CGTGCCC-TTGC-CGCCCCGGAAACGGTGTGTGTGCTTGCAGCATTGCCTTCTTT-CACT-ATTTAAAACGACTCTCGGCAACGGATATCTCGGCTCTCGCATCGATGAAGAACGTAGCGAAATGCGATACTTGGTGTGAATTGCAGAATCCCGTGAACCATCGAGTCTTTGAACGCAAGTTGCGCCCCAAGCCGTTAGGCCGAGGGCACGCCTGCCTGGGTGTCACGCATCGTT
>A._tetramerum_var._betulifolium_LIZH-2013022-04
CTTATTACTCCAAAGAAATCAAATTCCATTTTTTCAACAAGTAATCCAAGATTTTTCTTGTTCCTATATAATTCTCATGTATATGAATATGAATCAATCTTCTTTTTTCTCCGTAACCAATCTTCTCATTTACGATCAACATTTTCAGGACTCCTTTTTGAGCGAATTTCTTTTTATGGAAAAGTAGAAGATCTTGTCCAAGTCTTTGTTAATGATTTTCAGGACAACTTATGGTTGTTCAAGCATCCTATCATGCATTATGTTAGATATCAAGGAAAATCCGTTCTGGCTTCAAAAGATATGCCTCTTCTGATGAATAAATGGAAATATTACCTTGTCAATTTATGGCAATGGCATTTTCGCGTGTGGTCTCAACCCGGAAGGATTCATATAAACCACTTATACAAAGATTATATCGACTTTCTGGGCTATCTTTCCAGGGGGCGACTAAATACTTTGGTGGTGCGGAGTCAAATGCTAGAAAATGCATTTCTAATCGATAATGCTATGAAGCAGTTCGAGACAACCGTTCCAATTATTCCTCTGATTGGATCATTGACTACGGCACGTTTTTG-TAACTCATTAGGGCATCCCATTAGTAAGCCGACCTGGGCCGATTCCTCAGATTCTTATATTCCCCCTCCGC-AGTCGGATCGATGGCACTTGC---CCTCGCTCCTTCGGCACAACAAC----GAACCCC-GGCGCGG--ACCGCGCCAAGGAAA-CTTAACAAGAGAG--CGTGCCC-TTGC-CGCCCCGGAAACGGTGTGTGTGCTTGCAGCATTGCCTTCTTT-CACT-ATTTAAAACGACTCTCGGCAACGGATATCTCGGCTCTCGCATCGATGAAGAACGTAGCGAAATGCGATACTTGGTGTGAATTGCAGAATCCCGTGAACCATCGAGTCTTTGAACGCAAGTTGCGCCCCAAGCCGTTAGGCCGAGGGCACGCCTGCCTGGGTGTCACGCATCGTT
>A._tetramerum_var._betulifolium_LIZH-2013022-05
CTTATTACTCCAAAGAAATCAAATTCCATTTTTTCAACAAGTAATCCAAGATTTTTCTTGTTCCTATATAATTCTCATGTATATGAATATGAATCAATCTTCTTTTTTCTCCGTAACCAATCTTCTCATTTACGATCAACATTTTCAGGACTCCTTTTTGAGCGAATTTCTTTTTATGGAAAAGTAGAAGATCTTGTCCAAGTCTTTGTTAATGATTTTCAGGACAACTTATGGTTGTTCAAGCATCCTATCATGCATTATGTTAGATATCAAGGAAAATCCGTTCTGGCTTCAAAAGATATGCCTCTTCTGATGAATAAATGGAAATATTACCTTGTCAATTTATGGCAATGGCATTTTCGCGTGTGGTCTCAACCCGGAAGGATTCATATAAACCACTTATACAAAGATTATATCGACTTTCTGGGCTATCTTTCCAGGGGGCGACTAAATACTTTGGTGGTGCGGAGTCAAATGCTAGAAAATGCATTTCTAATCGATAATGCTATGAAGCAGTTCGAGACAACCGTTCCAATTATTCCTCTGATTGGATCATTGACTACGGCACGTTTTTG-TAACTCATTAGGGCATCCCATTAGTAAGCCGACCTGGGCCGATTCCTCAGATTCTTATATTCCCCCTCCGC-AGTCGGATCGATGGCACTTGC---CCTCGCTCCTTCGGCACAACAAC----GAACCCC-GGCGCGG--ACCGCGCCAAGGAAA-CTTAACAAGAGAG--CGTGCCC-TTGC-CGCCCCGGAAACGGTGTGTGTGCTTGCAGCATTGCCTTCTTT-CACT-ATTTAAAACGACTCTCGGCAACGGATATCTCGGCTCTCGCATCGATGAAGAACGTAGCGAAATGCGATACTTGGTGTGAATTGCAGAATCCCGTGAACCATCGAGTCTTTGAACGCAAGTTGCGCCCCAAGCCGTTAGGCCGAGGGCACGCCTGCCTGGGTGTCACGCATCGTT
>A._henryi_LIZH-2013002-01
CTTATTACTCCAAAGAAATCAAATTCCATTTTTTCAACAAGTAATCCAAGATTTTTCTTGTTCCTATATAATTCTCATGTATATGAATATGAATCAATCTTCTTTTTTCTCCGTAACCAATCTTCTCATTTACGATCAACATCTTCAGGACTCCTTTTTGAGCGAATTTCTTTTTATGGAAAAGTAGAAGATCTTGTCCAAGTCTTTGTTAATGATTTTCAGGACAACTTATGGTTGTTCAAGCATCCTATCATGCATTATGTTAGATATCAAGGAAAATCCGTTCTGGCTTCAAAAGATATGCCTCTTCTGATGAATAAATGGAAATATTACCTTGTCAATTTATGGCAATGGCATTTTCACGTGTGGTCTCAACCCGGAAGGATTAATATAAACCACTTATACAAAGATTATATCGACTTTCTGGGCTATCTTTCCAGGGGGCGACTAAATACTTTGGTGGTGCGGAGTCAAATGCTAGAAAATGCATTTCTAATCGATAATGCTATGAAGCAGTTCGAGACAACCGTTCCAATTATTCCTCTGATTGGATCATTGACTACGGCGCGTTTTTG-TAACTCATTAGGGCATCCCATTAGTAAGCCGACCTGGGCCGATTCCTCAGATTCTTATATTCCCCCTCCGC-AGTTGGATCGATGGCACTTTG--CCCTCGCTCCCTCGGCACAACAAC----GAACCCC-GGCGCGG--ACCGCGCCAAGGAAA-CTTAACAAGAGAG--CGTGCCC-TTGC-CGCCCCGGAAACGGTGTGCGTGCTTGTAGCACCGCCTTCTTT-CACT-ATTTAAAACGACTCTCGGCAACGGATATCTCGGCTCTCGCATCGATGAAGAACGTAGCGAAATGCGATACTTGGTGTGAATTGCAGAATCCCGTGAACCATCGAGTCTTTGAACGCAAGTTGCGCCCCAAGCCGTTAGGCCGAGGGCACGCCTGCCTGGGTGTCACGCATCGTT
>A._henryi_LIZH-2013002-02
CTTATTACTCCAAAGAAATCAAATTCCATTTTTTCAACAAGTAATCCAAGATTTTTCTTGTTCCTATATAATTCTCATGTATATGAATATGAATCAATCTTCTTTTTTCTCCGTAACCAATCTTCTCATTTACGATCAACATCTTCAGGACTCCTTTTTGAGCGAATTTCTTTTTATGGAAAAGTAGAAGATCTTGTCCAAGTCTTTGTTAATGATTTTCAGGACAACTTATGGTTGTTCAAGCATCCTATCATGCATTATGTTAGATATCAAGGAAAATCCGTTCTGGCTTCAAAAGATATGCCTCTTCTGATGAATAAATGGAAATATTACCTTGTCAATTTATGGCAATGGCATTTTCACGTGTGGTCTCAACCCGGAAGGATTAATATAAACCACTTATACAAAGATTATATCGACTTTCTGGGCTATCTTTCCAGGGGGCGACTAAATACTTTGGTGGTGCGGAGTCAAATGCTAGAAAATGCATTTCTAATCGATAATGCTATGAAGCAGTTCGAGACAACCGTTCCAATTATTCCTCTGATTGGATCATTGACTACGGCGCGTTTTTG-TAACTCATTAGGGCATCCCATTAGTAAGCCGACCTGGGCCGATTCCTCAGATTCTTATATTCCCCCTCCGC-AGTTGGATCGATGGCACTTTG--CCCTCGCTCCCTCGGCACAACAAC----GAACCCC-GGCGCGG--ACCGCGCCAAGGAAA-CTTAACAAGAGAG--CGTGCCC-TTGC-CGCCCCGGAAACGGTGTGCGTGCTTGTAGCACCGCCTTCTTT-CACT-ATTTAAAACGACTCTCGGCAACGGATATCTCGGCTCTCGCATCGATGAAGAACGTAGCGAAATGCGATACTTGGTGTGAATTGCAGAATCCCGTGAACCATCGAGTCTTTGAACGCAAGTTGCGCCCCAAGCCGTTAGGCCGAGGGCACGCCTGCCTGGGTGTCACGCATCGTT
>A._henryi_LIZH-2013002-03
CTTATTACTCCAAAGAAATCAAATTCCATTTTTTCAACAAGTAATCCAAGATTTTTCTTGTTCCTATATAATTCTCATGTATATGAATATGAATCAATCTTCTTTTTTCTCCGTAACCAATCTTCTCATTTACGATCAACATCTTCAGGACTCCTTTTTGAGCGAATTTCTTTTTATGGAAAAGTAGAAGATCTTGTCCAAGTCTTTGTTAATGATTTTCAGGACAACTTATGGTTGTTCAAGCATCCTATCATGCATTATGTTAGATATCAAGGAAAATCCGTTCTGGCTTCAAAAGATATGCCTCTTCTGATGAATAAATGGAAATATTACCTTGTCAATTTATGGCAATGGCATTTTCACGTGTGGTCTCAACCCGGAAGGATTAATATAAACCACTTATACAAAGATTATATCGACTTTCTGGGCTATCTTTCCAGGGGGCGACTAAATACTTTGGTGGTGCGGAGTCAAATGCTAGAAAATGCATTTCTAATCGATAATGCTATGAAGCAGTTCGAGACAACCGTTCCAATTATTCCTCTGATTGGATCATTGACTACGGCGCGTTTTTG-TAACTCATTAGGGCATCCCATTAGTAAGCCGACCTGGGCCGATTCCTCAGATTCTTATATTCCCCCTCCGC-AGTTGGATCGATGGCACTTTG--CCCTCGCTCCCTCGGCACAACAAC----GAACCCC-GGCGCGG--ACCGCGCCAAGGAAA-CTTAACAAGAGAG--CGTGCCC-TTGC-CGCCCCGGAAACGGTGTGCGTGCTTGTAGCACCGCCTTCTTT-CACT-ATTTAAAACGACTCTCGGCAACGGATATCTCGGCTCTCGCATCGATGAAGAACGTAGCGAAATGCGATACTTGGTGTGAATTGCAGAATCCCGTGAACCATCGAGTCTTTGAACGCAAGTTGCGCCCCAAGCCGTTAGGCCGAGGGCACGCCTGCCTGGGTGTCACGCATCGTT
>A._henryi_LIZH-2013002-04
CTTATTACTCCAAAGAAATCAAATTCCATTTTTTCAACAAGTAATCCAAGATTTTTCTTGTTCCTATATAATTCTCATGTATATGAATATGAATCAATCTTCTTTTTTCTCCGTAACCAATCTTCTCATTTACGATCAACATCTTCAGGACTCCTTTTTGAGCGAATTTCTTTTTATGGAAAAGTAGAAGATCTTGTCCAAGTCTTTGTTAATGATTTTCAGGACAACTTATGGTTGTTCAAGCATCCTATCATGCATTATGTTAGATATCAAGGAAAATCCGTTCTGGCTTCAAAAGATATGCCTCTTCTGATGAATAAATGGAAATATTACCTTGTCAATTTATGGCAATGGCATTTTCACGTGTGGTCTCAACCCGGAAGGATTAATATAAACCACTTATACAAAGATTATATCGACTTTCTGGGCTATCTTTCCAGGGGGCGACTAAATACTTTGGTGGTGCGGAGTCAAATGCTAGAAAATGCATTTCTAATCGATAATGCTATGAAGCAGTTCGAGACAACCGTTCCAATTATTCCTCTGATTGGATCATTGACTACGGCGCGTTTTTG-TAACTCATTAGGGCATCCCATTAGTAAGCCGACCTGGGCCGATTCCTCAGATTCTTATATTCCCCCTCCGC-AGTTGGATCGATGGCACTTTG--CCCTCGCTCCCTCGGCACAACAAC----GAACCCC-GGCGCGG--ACCGCGCCAAGGAAA-CTTAACAAGAGAG--CGTGCCC-TTGC-CGCCCCGGAAACGGTGTGCGTGCTTGTAGCACCGCCTTCTTT-CACT-ATTTAAAACGACTCTCGGCAACGGATATCTCGGCTCTCGCATCGATGAAGAACGTAGCGAAATGCGATACTTGGTGTGAATTGCAGAATCCCGTGAACCATCGAGTCTTTGAACGCAAGTTGCGCCCCAAGCCGTTAGGCCGAGGGCACGCCTGCCTGGGTGTCACGCATCGTT
>A._henryi_LIZH-2013002-05
CTTATTACTCCAAAGAAATCAAATTCCATTTTTTCAACAAGTAATCCAAGATTTTTCTTGTTCCTATATAATTCTCATGTATATGAATATGAATCAATCTTCTTTTTTCTCCGTAACCAATCTTCTCATTTACGATCAACATCTTCAGGACTCCTTTTTGAGCGAATTTCTTTTTATGGAAAAGTAGAAGATCTTGTCCAAGTCTTTGTTAATGATTTTCAGGACAACTTATGGTTGTTCAAGCATCCTATCATGCATTATGTTAGATATCAAGGAAAATCCGTTCTGGCTTCAAAAGATATGCCTCTTCTGATGAATAAATGGAAATATTACCTTGTCAATTTATGGCAATGGCATTTTCACGTGTGGTCTCAACCCGGAAGGATTAATATAAACCACTTATACAAAGATTATATCGACTTTCTGGGCTATCTTTCCAGGGGGCGACTAAATACTTTGGTGGTGCGGAGTCAAATGCTAGAAAATGCATTTCTAATCGATAATGCTATGAAGCAGTTCGAGACAACCGTTCCAATTATTCCTCTGATTGGATCATTGACTACGGCGCGTTTTTG-TAACTCATTAGGGCATCCCATTAGTAAGCCGACCTGGGCCGATTCCTCAGATTCTTATATTCCCCCTCCGC-AGTTGGATCGATGGCACTTTG--CCCTCGCTCCCTCGGCACAACAAC----GAACCCC-GGCGCGG--ACCGCGCCAAGGAAA-CTTAACAAGAGAG--CGTGCCC-TTGC-CGCCCCGGAAACGGTGTGCGTGCTTGTAGCACCGCCTTCTTT-CACT-ATTTAAAACGACTCTCGGCAACGGATATCTCGGCTCTCGCATCGATGAAGAACGTAGCGAAATGCGATACTTGGTGTGAATTGCAGAATCCCGTGAACCATCGAGTCTTTGAACGCAAGTTGCGCCCCAAGCCGTTAGGCCGAGGGCACGCCTGCCTGGGTGTCACGCATCGTT
>A._ginnala_subsp._theiferum_LIZH-2014035-01
CTTATTACTTCAAAGAAATCAAATTCCATTTTTTCAACAAGTAATCCAAGATTTTTCTTGTTCCTATATAATTCTCATGTATATGAATATGAATCAATCTTCTTTTTTCTCCGTAACCAATCTTCTCATTTACGATCAACATCTTCCGGACTCCTTTTTGAGCGAATTTCTTTTTATGGAAAAGTAGAAGATCTTGTCCAAGTCTTTGTTAATGATTTTCAGGACAACTTATGGTTGTTCAAGCATCCTATCATGCATTATGTTAGATATCAAGGAAAATCCGTTCTGGCTTCAAAAGATATGCCTCTTCTGATGAATAAATGGAAATATTACCTTGTCAATTTATGGCAATGGCATTTTCACGTGTGGTCTCAACCCGGAAGGATTCATATAAACCACTTATACAAAGATTATATCGACTTTCTGGGCTATCTTTCCAGGGGGCGACTAAATACTTTGGTGGTGCGGAGTCAAATGCTAGAAAATGCATTTCTAATCGATAATGCTATGAAGCAGTTCGAGACAACCGTTCCAATTCTTCCTCTGATTGGATCATTGACTACGGCGCGTTTTTG-TAACTCATTAGGGCATCCCATTAGTAAGCCGACCTGGGCCGATTCCTCAGATTCTTATATTCCCCCTCTGC-AGTTGGATCGTTGGCACCTG---CCCTCGCTCCCTCGGCACAACAAC----GAACCCC-GGCGCGG--ACCGCGCCAAGGAAA-ACTAACAGGGGAG--CGTGCCC-TTGC-CGCCCCGGAAACGGTGTGCGTGCCTGTGGCATTGCCTTCTTT-CATT-ATTTAAAACGACTCTCGGCAACGGATATCTCGGCTCTCGCATCGATGAAGAACGTAGCGAAATGCGATACTTGGTGTGAATTGCAGAATCCCGTGAACCATCGAGTCTTTGAACGCAAGTTGCGCCCCAAGCCGTTAGGCCGAGGGCACGCCTGCCTGGGTGTCACGCATCGTT
>A._ginnala_subsp._theiferum_LIZH-2014035-02
CTTATTACTTCAAAGAAATCAAATTCCATTTTTTCAACAAGTAATCCAAGATTTTTCTTGTTCCTATATAATTCTCATGTATATGAATATGAATCAATCTTCTTTTTTCTCCGTAACCAATCTTCTCATTTACGATCAACATCTTCCGGACTCCTTTTTGAGCGAATTTCTTTTTATGGAAAAGTAGAAGATCTTGTCCAAGTCTTTGTTAATGATTTTCAGGACAACTTATGGTTGTTCAAGCATCCTATCATGCATTATGTTAGATATCAAGGAAAATCCGTTCTGGCTTCAAAAGATATGCCTCTTCTGATGAATAAATGGAAATATTACCTTGTCAATTTATGGCAATGGCATTTTCACGTGTGGTCTCAACCCGGAAGGATTCATATAAACCACTTATACAAAGATTATATCGACTTTCTGGGCTATCTTTCCAGGGGGCGACTAAATACTTTGGTGGTGCGGAGTCAAATGCTAGAAAATGCATTTCTAATCGATAATGCTATGAAGCAGTTCGAGACAACCGTTCCAATTCTTCCTCTGATTGGATCATTGACTACGGCGCGTTTTTG-TAACTCATTAGGGCATCCCATTAGTAAGCCGACCTGGGCCGATTCCTCAGATTCTTATATTCCCCCTCTGC-AGTTGGATCGTTGGCACCTG---CCCTCGCTCCCTCGGCACAACAAC----GAACCCC-GGCGCGG--ACCGCGCCAAGGAAA-ACTAACAGGGGAG--CGTGCCC-TTGC-CGCCCCGGAAACGGTGTGCGTGCCTGTGGCATTGCCTTCTTT-CATT-ATTTAAAACGACTCTCGGCAACGGATATCTCGGCTCTCGCATCGATGAAGAACGTAGCGAAATGCGATACTTGGTGTGAATTGCAGAATCCCGTGAACCATCGAGTCTTTGAACGCAAGTTGCGCCCCAAGCCGTTAGGCCGAGGGCACGCCTGCCTGGGTGTCACGCATCGTT
>A._ginnala_subsp._theiferum_LIZH-2014035-03
CTTATTACTTCAAAGAAATCAAATTCCATTTTTTCAACAAGTAATCCAAGATTTTTCTTGTTCCTATATAATTCTCATGTATATGAATATGAATCAATCTTCTTTTTTCTCCGTAACCAATCTTCTCATTTACGATCAACATCTTCCGGACTCCTTTTTGAGCGAATTTCTTTTTATGGAAAAGTAGAAGATCTTGTCCAAGTCTTTGTTAATGATTTTCAGGACAACTTATGGTTGTTCAAGCATCCTATCATGCATTATGTTAGATATCAAGGAAAATCCGTTCTGGCTTCAAAAGATATGCCTCTTCTGATGAATAAATGGAAATATTACCTTGTCAATTTATGGCAATGGCATTTTCACGTGTGGTCTCAACCCGGAAGGATTCATATAAACCACTTATACAAAGATTATATCGACTTTCTGGGCTATCTTTCCAGGGGGCGACTAAATACTTTGGTGGTGCGGAGTCAAATGCTAGAAAATGCATTTCTAATCGATAATGCTATGAAGCAGTTCGAGACAACCGTTCCAATTCTTCCTCTGATTGGATCATTGACTACGGCGCGTTTTTG-TAACTCATTAGGGCATCCCATTAGTAAGCCGACCTGGGCCGATTCCTCAGATTCTTATATTCCCCCTCTGC-AGTTGGATCGTTGGCACCTG---CCCTCGCTCCCTCGGCACAACAAC----GAACCCC-GGCGCGG--ACCGCGCCAAGGAAA-ACTAACAGGGGAG--CGTGCCC-TTGC-CGCCCCGGAAACGGTGTGCGTGCCTGTGGCATTGCCTTCTTT-CATT-ATTTAAAACGACTCTCGGCAACGGATATCTCGGCTCTCGCATCGATGAAGAACGTAGCGAAATGCGATACTTGGTGTGAATTGCAGAATCCCGTGAACCATCGAGTCTTTGAACGCAAGTTGCGCCCCAAGCCGTTAGGCCGAGGGCACGCCTGCCTGGGTGTCACGCATCGTT
>A._ginnala_subsp._theiferum_LIZH-2014035-04
CTTATTACTTCAAAGAAATCAAATTCCATTTTTTCAACAAGTAATCCAAGATTTTTCTTGTTCCTATATAATTCTCATGTATATGAATATGAATCAATCTTCTTTTTTCTCCGTAACCAATCTTCTCATTTACGATCAACATCTTCCGGACTCCTTTTTGAGCGAATTTCTTTTTATGGAAAAGTAGAAGATCTTGTCCAAGTCTTTGTTAATGATTTTCAGGACAACTTATGGTTGTTCAAGCATCCTATCATGCATTATGTTAGATATCAAGGAAAATCCGTTCTGGCTTCAAAAGATATGCCTCTTCTGATGAATAAATGGAAATATTACCTTGTCAATTTATGGCAATGGCATTTTCACGTGTGGTCTCAACCCGGAAGGATTCATATAAACCACTTATACAAAGATTATATCGACTTTCTGGGCTATCTTTCCAGGGGGCGACTAAATACTTTGGTGGTGCGGAGTCAAATGCTAGAAAATGCATTTCTAATCGATAATGCTATGAAGCAGTTCGAGACAACCGTTCCAATTCTTCCTCTGATTGGATCATTGACTACGGCGCGTTTTTG-TAACTCATTAGGGCATCCCATTAGTAAGCCGACCTGGGCCGATTCCTCAGATTCTTATATTCCCCCTCTGC-AGTTGGATCGTTGGCACCTG---CCCTCGCTCCCTCGGCACAACAAC----GAACCCC-GGCGCGG--ACCGCGCCAAGGAAA-ACTAACAGGGGAG--CGTGCCC-TTGC-CGCCCCGGAAACGGTGTGCGTGCCTGTGGCATTGCCTTCTTT-CATT-ATTTAAAACGACTCTCGGCAACGGATATCTCGGCTCTCGCATCGATGAAGAACGTAGCGAAATGCGATACTTGGTGTGAATTGCAGAATCCCGTGAACCATCGAGTCTTTGAACGCAAGTTGCGCCCCAAGCCGTTAGGCCGAGGGCACGCCTGCCTGGGTGTCACGCATCGTT
>A._ginnala_subsp._theiferum_LIZH-2014035-05
CTTATTACTTCAAAGAAATCAAATTCCATTTTTTCAACAAGTAATCCAAGATTTTTCTTGTTCCTATATAATTCTCATGTATATGAATATGAATCAATCTTCTTTTTTCTCCGTAACCAATCTTCTCATTTACGATCAACATCTTCCGGACTCCTTTTTGAGCGAATTTCTTTTTATGGAAAAGTAGAAGATCTTGTCCAAGTCTTTGTTAATGATTTTCAGGACAACTTATGGTTGTTCAAGCATCCTATCATGCATTATGTTAGATATCAAGGAAAATCCGTTCTGGCTTCAAAAGATATGCCTCTTCTGATGAATAAATGGAAATATTACCTTGTCAATTTATGGCAATGGCATTTTCACGTGTGGTCTCAACCCGGAAGGATTCATATAAACCACTTATACAAAGATTATATCGACTTTCTGGGCTATCTTTCCAGGGGGCGACTAAATACTTTGGTGGTGCGGAGTCAAATGCTAGAAAATGCATTTCTAATCGATAATGCTATGAAGCAGTTCGAGACAACCGTTCCAATTCTTCCTCTGATTGGATCATTGACTACGGCGCGTTTTTG-TAACTCATTAGGGCATCCCATTAGTAAGCCGACCTGGGCCGATTCCTCAGATTCTTATATTCCCCCTCTGC-AGTTGGATCGTTGGCACCTG---CCCTCGCTCCCTCGGCACAACAAC----GAACCCC-GGCGCGG--ACCGCGCCAAGGAAA-ACTAACAGGGGAG--CGTGCCC-TTGC-CGCCCCGGAAACGGTGTGCGTGCCTGTGGCATTGCCTTCTTT-CATT-ATTTAAAACGACTCTCGGCAACGGATATCTCGGCTCTCGCATCGATGAAGAACGTAGCGAAATGCGATACTTGGTGTGAATTGCAGAATCCCGTGAACCATCGAGTCTTTGAACGCAAGTTGCGCCCCAAGCCGTTAGGCCGAGGGCACGCCTGCCTGGGTGTCACGCATCGTT
>A._ginnala_LIZH-2014068-01
CTTATTACTTCAAAGAAATCAAATTCCATTTTTTCAACAAGTAATCCAAGATTTTTCTTGTTCCTATATAATTCTCATGTATATGAATATGAATCAATCTTCTTTTTTCTCCGTAACCAATCTTCTCATTTACGATCAACATCTTCCGGACTCCTTTTTGAGCGAATTTCTTTTTATGGAAAAGTAGAAGATCTTGTCCAAGTCTTTGTTAATGATTTTCAGGACAACTTATGGTTGTTCAAGCATCCTATCATGCATTATGTTAGATATCAAGGAAAATCCGTTCTGGCTTCAAAAGATATGCCTCTTCTGATGAATAAATGGAAATATTACCTTGTCAATTTATGGCAATGGCATTTTCACGTGTGGTCTCAACCCGGAAGGATTCATATAAACCACTTATACAAAGATTATATCGACTTTCTGGGCTATCTTTCCAGGGGGCGACTAAATACTTTGGTGGTGCGGAGTCAAATGCTAGAAAATGCATTTCTAATCGATAATGCTATGAAGCAGTTCGAGACAACCGTTCCAATTCTTCCTCTGATTGGATCATTGACTACGGCGCGTTTTTG-TAACTCATTAGGGCATCCCATTAGTAAGCCGACCTGGGCCGATTCCTCAGATTCTTATATTCCCCCTTTGC-AGTTGGACCGTTGGCACCTG---CCCTCGCTCCCTCGGCACAACAAC----GAACCCC-GGCGCGG--ACCGCGCCAAGGAAA-ACTATCAGGGGAG--CGTGCCC-TTGC-CGCCCCGGAAACGGTGTGCGTGCTTGTGGCATTGCCTTCTTT-CATTTATTTAAAACGACTCTCGGCAACGGATATCTCGGCTCTCGCATCGATGAAGAACGTAGCGAAATGCGATACTTGGTGTGAATTGCAGAATCCCGTGAACCATCGAGTCTTTGAACGCAAGTTGCGCCCCAAGCCGTTAGGCCGAGGGCACGCCTGCCTGGGTGTCACGCATCGTT
>A._ginnala_LIZH-2014068-02
CTTATTACTTCAAAGAAATCAAATTCCATTTTTTCAACAAGTAATCCAAGATTTTTCTTGTTCCTATATAATTCTCATGTATATGAATATGAATCAATCTTCTTTTTTCTCCGTAACCAATCTTCTCATTTACGATCAACATCTTCCGGACTCCTTTTTGAGCGAATTTCTTTTTATGGAAAAGTAGAAGATCTTGTCCAAGTCTTTGTTAATGATTTTCAGGACAACTTATGGTTGTTCAAGCATCCTATCATGCATTATGTTAGATATCAAGGAAAATCCGTTCTGGCTTCAAAAGATATGCCTCTTCTGATGAATAAATGGAAATATTACCTTGTCAATTTATGGCAATGGCATTTTCACGTGTGGTCTCAACCCGGAAGGATTCATATAAACCACTTATACAAAGATTATATCGACTTTCTGGGCTATCTTTCCAGGGGGCGACTAAATACTTTGGTGGTGCGGAGTCAAATGCTAGAAAATGCATTTCTAATCGATAATGCTATGAAGCAGTTCGAGACAACCGTTCCAATTCTTCCTCTGATTGGATCATTGACTACGGCGCGTTTTTG-TAACTCATTAGGGCATCCCATTAGTAAGCCGACCTGGGCCGATTCCTCAGATTCTTATATTCCCCCTTTGC-AGTTGGACCGTTGGCACCTG---CCCTCGCTCCCTCGGCACAACAAC----GAACCCC-GGCGCGG--ACCGCGCCAAGGAAA-ACTATCAGGGGAG--CGTGCCC-TTGC-CGCCCCGGAAACGGTGTGCGTGCTTGTGGCATTGCCTTCTTT-CATTTATTTAAAACGACTCTCGGCAACGGATATCTCGGCTCTCGCATCGATGAAGAACGTAGCGAAATGCGATACTTGGTGTGAATTGCAGAATCCCGTGAACCATCGAGTCTTTGAACGCAAGTTGCGCCCCAAGCCGTTAGGCCGAGGGCACGCCTGCCTGGGTGTCACGCATCGTT
>A._miaotaiense_LIZH-2014059-01
CTTATTACTCCAAAGAAATCAAATTCCATTTTTTCAACAAGTAATCCAAGATTTTTCTTGTTCCTATATAATTCTCATGTATATGAATACGAATCAATCTTCTTTTTTCTCCGTAACCAATCCTCTCATTTACGATCAACATCTTCAGGACTCCTTTTTGAGCGAATTTCTTTTTATGGAAAAGTAGAAGATCTTGTCCAAGTCTTTGTTAATGATTTTCAGGACAACTTATGGTTGTTCAAGCATCCTATCATGCATTATGTTAGATATCAAGGAAAATCCGTTCTGGCTTCAAAAGATATGCCTCTTCTGATGAATAAATGGAAATATTACCTTGTCAATTTATGGCAATGGCATTTTCACGTGTGGTCTCAACCCGGAAGGATTCATATAAACCACTTATACAAAGATTATATCGACTTTCTGGGCTATCTTTCCAGGGGGCGATTAAATACTTTGGTGGTGCGGAGTCAAATGCTAGAAAATGCATTTCTAATCGATAATGCTATGAAGCAGTTCGAGACAACCGTTCCAATTATTCCTCTGATTGGATCATTGACTACGGCGCGTTTTTG-TAACTCATTAGGGCATCCCATTAGTAAGCCGACCTGGGCCGATTCCTCAGATTCTTATATTCCTCCTCTGC-AGTCGGATCGTCGGCACCCG---CCGTCGCTCCCTCGGCACAACAAC----GAACCCC-GGCGCGG--ACCGCGCCAAGGAAT-CTGAACGAGAGAG--CGTGCCC-TTGC-CGCCCCGGAAACGGTGTGTGTGCCTGTGGCGTTGCCTTCTTC-CATT-ATTTAAAACGACTCTCGGCAACGGATATCTCGGCTCTCGCATCGATGAAGAACGTAGCGAAATGCGATACTTGGTGTGAATTGCAGAATCCCGTGAACCATCGAGTCTTTGAACGCAAGTTGCGCCCCAAGCCGTTAGGCCGAGGGCACGCCTGCCTGGGTGTCACGCATCGTT
>A._miaotaiense_LIZH-2014059-02
CTTATTACTCCAAAGAAATCAAATTCCATTTTTTCAACAAGTAATCCAAGATTTTTCTTGTTCCTATATAATTCTCATGTATATGAATACGAATCAATCTTCTTTTTTCTCCGTAACCAATCCTCTCATTTACGATCAACATCTTCAGGACTCCTTTTTGAGCGAATTTCTTTTTATGGAAAAGTAGAAGATCTTGTCCAAGTCTTTGTTAATGATTTTCAGGACAACTTATGGTTGTTCAAGCATCCTATCATGCATTATGTTAGATATCAAGGAAAATCCGTTCTGGCTTCAAAAGATATGCCTCTTCTGATGAATAAATGGAAATATTACCTTGTCAATTTATGGCAATGGCATTTTCACGTGTGGTCTCAACCCGGAAGGATTCATATAAACCACTTATACAAAGATTATATCGACTTTCTGGGCTATCTTTCCAGGGGGCGATTAAATACTTTGGTGGTGCGGAGTCAAATGCTAGAAAATGCATTTCTAATCGATAATGCTATGAAGCAGTTCGAGACAACCGTTCCAATTATTCCTCTGATTGGATCATTGACTACGGCGCGTTTTTG-TAACTCATTAGGGCATCCCATTAGTAAGCCGACCTGGGCCGATTCCTCAGATTCTTATATTCCTCCTCTGC-AGTCGGATCGTCGGCACCCG---CCGTCGCTCCCTCGGCACAACAAC----GAACCCC-GGCGCGG--ACCGCGCCAAGGAAT-CTGAACGAGAGAG--CGTGCCC-TTGC-CGCCCCGGAAACGGTGTGTGTGCCTGTGGCGTTGCCTTCTTC-CATT-ATTTAAAACGACTCTCGGCAACGGATATCTCGGCTCTCGCATCGATGAAGAACGTAGCGAAATGCGATACTTGGTGTGAATTGCAGAATCCCGTGAACCATCGAGTCTTTGAACGCAAGTTGCGCCCCAAGCCGTTAGGCCGAGGGCACGCCTGCCTGGGTGTCACGCATCGTT
>A._miaotaiense_LIZH-2014059-03
CTTATTACTCCAAAGAAATCAAATTCCATTTTTTCAACAAGTAATCCAAGATTTTTCTTGTTCCTATATAATTCTCATGTATATGAATACGAATCAATCTTCTTTTTTCTCCGTAACCAATCCTCTCATTTACGATCAACATCTTCAGGACTCCTTTTTGAGCGAATTTCTTTTTATGGAAAAGTAGAAGATCTTGTCCAAGTCTTTGTTAATGATTTTCAGGACAACTTATGGTTGTTCAAGCATCCTATCATGCATTATGTTAGATATCAAGGAAAATCCGTTCTGGCTTCAAAAGATATGCCTCTTCTGATGAATAAATGGAAATATTACCTTGTCAATTTATGGCAATGGCATTTTCACGTGTGGTCTCAACCCGGAAGGATTCATATAAACCACTTATACAAAGATTATATCGACTTTCTGGGCTATCTTTCCAGGGGGCGATTAAATACTTTGGTGGTGCGGAGTCAAATGCTAGAAAATGCATTTCTAATCGATAATGCTATGAAGCAGTTCGAGACAACCGTTCCAATTATTCCTCTGATTGGATCATTGACTACGGCGCGTTTTTG-TAACTCATTAGGGCATCCCATTAGTAAGCCGACCTGGGCCGATTCCTCAGATTCTTATATTCCTCCTCTGC-AGTCGGATCGTCGGCACCCG---CCGTCGCTCCCTCGGCACAACAAC----GAACCCC-GGCGCGG--ACCGCGCCAAGGAAT-CTGAACGAGAGAG--CGTGCCC-TTGC-CGCCCCGGAAACGGTGTGTGTGCCTGTGGCGTTGCCTTCTTC-CATT-ATTTAAAACGACTCTCGGCAACGGATATCTCGGCTCTCGCATCGATGAAGAACGTAGCGAAATGCGATACTTGGTGTGAATTGCAGAATCCCGTGAACCATCGAGTCTTTGAACGCAAGTTGCGCCCCAAGCCGTTAGGCCGAGGGCACGCCTGCCTGGGTGTCACGCATCGTT
>A._miaotaiense_LIZH-2014059-04
CTTATTACTCCAAAGAAATCAAATTCCATTTTTTCAACAAGTAATCCAAGATTTTTCTTGTTCCTATATAATTCTCATGTATATGAATACGAATCAATCTTCTTTTTTCTCCGTAACCAATCCTCTCATTTACGATCAACATCTTCAGGACTCCTTTTTGAGCGAATTTCTTTTTATGGAAAAGTAGAAGATCTTGTCCAAGTCTTTGTTAATGATTTTCAGGACAACTTATGGTTGTTCAAGCATCCTATCATGCATTATGTTAGATATCAAGGAAAATCCGTTCTGGCTTCAAAAGATATGCCTCTTCTGATGAATAAATGGAAATATTACCTTGTCAATTTATGGCAATGGCATTTTCACGTGTGGTCTCAACCCGGAAGGATTCATATAAACCACTTATACAAAGATTATATCGACTTTCTGGGCTATCTTTCCAGGGGGCGATTAAATACTTTGGTGGTGCGGAGTCAAATGCTAGAAAATGCATTTCTAATCGATAATGCTATGAAGCAGTTCGAGACAACCGTTCCAATTATTCCTCTGATTGGATCATTGACTACGGCGCGTTTTTG-TAACTCATTAGGGCATCCCATTAGTAAGCCGACCTGGGCCGATTCCTCAGATTCTTATATTCCTCCTCTGC-AGTCGGATCGTCGGCACCCG---CCGTCGCTCCCTCGGCACAACAAC----GAACCCC-GGCGCGG--ACCGCGCCAAGGAAT-CTGAACGAGAGAG--CGTGCCC-TTGC-CGCCCCGGAAACGGTGTGTGTGCCTGTGGCGTTGCCTTCTTC-CATT-ATTTAAAACGACTCTCGGCAACGGATATCTCGGCTCTCGCATCGATGAAGAACGTAGCGAAATGCGATACTTGGTGTGAATTGCAGAATCCCGTGAACCATCGAGTCTTTGAACGCAAGTTGCGCCCCAAGCCGTTAGGCCGAGGGCACGCCTGCCTGGGTGTCACGCATCGTT
>A._morrisonense_LIZH-2014132-01
CTTATTACTCAAAATAAATCAAATTCCATTTTTTCAACAAGTAATCCAAGATTTTTCTTGTTCCTATATAATTCTCATGTATATGAATATGAATCAATCTTCTTTTTTCTTCGTAACCAATCTTCTCATTTACGATCAACATCTTCAGGACTCCTTTTTGAGCGAATTTCTTTTTATGGAAAAGTAGAAGATCTTGTCCAAGTCTTTGTTAATGATTTTCAGGACAACTTATGGTTGTTCAAGCATACTATCATGCATTATGTTAGATATCAAGGAAAATCCGTTCTGGCTTCAAAAGATATGCCTCTTCTGATGAATAAATGGAAATATTACCTTGTCAATTTATGGCAATGGCATTTTCACGTGTGGTCTCAACCCGGAAGGATTCATATAAACCACTTATACAAAGATTATATCGACTTTCTGGGCTATCTTTCCAGGGGGCGACTAAATACTTTGGTGGTGCGGAGTCGAATGCTAGAAAATGCATTTCTAATCGATAATGCTATGAAGCAGTTTGAGACAACCGTTCCAATTATTCCTCTGATTGGATCATTGACTACGGCGCGTTTTTG-TAACTCATTAGGGCATCCCATTAGTAAGCCGACCTGGGCCGATTCCTCAGATTCTTATATTCCCCCTTTGC-AGTCGGATCGATGGCATCTG---CCCTCGCTCCCTCGGCACAACAAC----GAACCCC-GGCGCGG--ACCGCGCCAAGGAAA-CTTAACAGGAGAG--CGTGCCG-CTGC-TGCCCCGGAAACGGTGTGCTTGCTTGTGGCATTGCCTTCTTTTCATT-ATTTAAAACGACTCTCGGCAACGGATATCTCGGCTCTCGCATCGATGAAGAACGTAGCGAAATGCGATACTTGGTGTGAATTGCAGAATCCCGTGAACCATCGAGTCTTTGAACGCAAGTTGCGCCCCAAGCCGTTAGGCCGAGGGCACGCCTGCCTGGGTGTCACGCATCGTT
>A._morrisonense_LIZH-2014132-02
CTTATTACTCAAAATAAATCAAATTCCATTTTTTCAACAAGTAATCCAAGATTTTTCTTGTTCCTATATAATTCTCATGTATATGAATATGAATCAATCTTCTTTTTTCTTCGTAACCAATCTTCTCATTTACGATCAACATCTTCAGGACTCCTTTTTGAGCGAATTTCTTTTTATGGAAAAGTAGAAGATCTTGTCCAAGTCTTTGTTAATGATTTTCAGGACAACTTATGGTTGTTCAAGCATACTATCATGCATTATGTTAGATATCAAGGAAAATCCGTTCTGGCTTCAAAAGATATGCCTCTTCTGATGAATAAATGGAAATATTACCTTGTCAATTTATGGCAATGGCATTTTCACGTGTGGTCTCAACCCGGAAGGATTCATATAAACCACTTATACAAAGATTATATCGACTTTCTGGGCTATCTTTCCAGGGGGCGACTAAATACTTTGGTGGTGCGGAGTCGAATGCTAGAAAATGCATTTCTAATCGATAATGCTATGAAGCAGTTTGAGACAACCGTTCCAATTATTCCTCTGATTGGATCATTGACTACGGCGCGTTTTTG-TAACTCATTAGGGCATCCCATTAGTAAGCCGACCTGGGCCGATTCCTCAGATTCTTATATTCCCCCTTTGC-AGTCGGATCGATGGCATCTG---CCCTCGCTCCCTCGGCACAACAAC----GAACCCC-GGCGCGG--ACCGCGCCAAGGAAA-CTTAACAGGAGAG--CGTGCCG-CTGC-TGCCCCGGAAACGGTGTGCTTGCTTGTGGCATTGCCTTCTTTTCATT-ATTTAAAACGACTCTCGGCAACGGATATCTCGGCTCTCGCATCGATGAAGAACGTAGCGAAATGCGATACTTGGTGTGAATTGCAGAATCCCGTGAACCATCGAGTCTTTGAACGCAAGTTGCGCCCCAAGCCGTTAGGCCGAGGGCACGCCTGCCTGGGTGTCACGCATCGTT
>A._morrisonense_LIZH-2014132-03
CTTATTACTCAAAATAAATCAAATTCCATTTTTTCAACAAGTAATCCAAGATTTTTCTTGTTCCTATATAATTCTCATGTATATGAATATGAATCAATCTTCTTTTTTCTTCGTAACCAATCTTCTCATTTACGATCAACATCTTCAGGACTCCTTTTTGAGCGAATTTCTTTTTATGGAAAAGTAGAAGATCTTGTCCAAGTCTTTGTTAATGATTTTCAGGACAACTTATGGTTGTTCAAGCATACTATCATGCATTATGTTAGATATCAAGGAAAATCCGTTCTGGCTTCAAAAGATATGCCTCTTCTGATGAATAAATGGAAATATTACCTTGTCAATTTATGGCAATGGCATTTTCACGTGTGGTCTCAACCCGGAAGGATTCATATAAACCACTTATACAAAGATTATATCGACTTTCTGGGCTATCTTTCCAGGGGGCGACTAAATACTTTGGTGGTGCGGAGTCGAATGCTAGAAAATGCATTTCTAATCGATAATGCTATGAAGCAGTTTGAGACAACCGTTCCAATTATTCCTCTGATTGGATCATTGACTACGGCGCGTTTTTG-TAACTCATTAGGGCATCCCATTAGTAAGCCGACCTGGGCCGATTCCTCAGATTCTTATATTCCCCCTTTGC-AGTCGGATCGATGGCATCTG---CCCTCGCTCCCTCGGCACAACAAC----GAACCCC-GGCGCGG--ACCGCGCCAAGGAAA-CTTAACAGGAGAG--CGTGCCG-CTGC-TGCCCCGGAAACGGTGTGCTTGCTTGTGGCATTGCCTTCTTTTCATT-ATTTAAAACGACTCTCGGCAACGGATATCTCGGCTCTCGCATCGATGAAGAACGTAGCGAAATGCGATACTTGGTGTGAATTGCAGAATCCCGTGAACCATCGAGTCTTTGAACGCAAGTTGCGCCCCAAGCCGTTAGGCCGAGGGCACGCCTGCCTGGGTGTCACGCATCGTT
>A._morrisonense_LIZH-2014132-04
CTTATTACTCAAAATAAATCAAATTCCATTTTTTCAACAAGTAATCCAAGATTTTTCTTGTTCCTATATAATTCTCATGTATATGAATATGAATCAATCTTCTTTTTTCTTCGTAACCAATCTTCTCATTTACGATCAACATCTTCAGGACTCCTTTTTGAGCGAATTTCTTTTTATGGAAAAGTAGAAGATCTTGTCCAAGTCTTTGTTAATGATTTTCAGGACAACTTATGGTTGTTCAAGCATACTATCATGCATTATGTTAGATATCAAGGAAAATCCGTTCTGGCTTCAAAAGATATGCCTCTTCTGATGAATAAATGGAAATATTACCTTGTCAATTTATGGCAATGGCATTTTCACGTGTGGTCTCAACCCGGAAGGATTCATATAAACCACTTATACAAAGATTATATCGACTTTCTGGGCTATCTTTCCAGGGGGCGACTAAATACTTTGGTGGTGCGGAGTCGAATGCTAGAAAATGCATTTCTAATCGATAATGCTATGAAGCAGTTTGAGACAACCGTTCCAATTATTCCTCTGATTGGATCATTGACTACGGCGCGTTTTTG-TAACTCATTAGGGCATCCCATTAGTAAGCCGACCTGGGCCGATTCCTCAGATTCTTATATTCCCCCTTTGC-AGTCGGATCGATGGCATCTG---CCCTCGCTCCCTCGGCACAACAAC----GAACCCC-GGCGCGG--ACCGCGCCAAGGAAA-CTTAACAGGAGAG--CGTGCCG-CTGC-TGCCCCGGAAACGGTGTGCTTGCTTGTGGCATTGCCTTCTTTTCATT-ATTTAAAACGACTCTCGGCAACGGATATCTCGGCTCTCGCATCGATGAAGAACGTAGCGAAATGCGATACTTGGTGTGAATTGCAGAATCCCGTGAACCATCGAGTCTTTGAACGCAAGTTGCGCCCCAAGCCGTTAGGCCGAGGGCACGCCTGCCTGGGTGTCACGCATCGTT
>A._morrisonense_LIZH-2014132-05
CTTATTACTCAAAATAAATCAAATTCCATTTTTTCAACAAGTAATCCAAGATTTTTCTTGTTCCTATATAATTCTCATGTATATGAATATGAATCAATCTTCTTTTTTCTTCGTAACCAATCTTCTCATTTACGATCAACATCTTCAGGACTCCTTTTTGAGCGAATTTCTTTTTATGGAAAAGTAGAAGATCTTGTCCAAGTCTTTGTTAATGATTTTCAGGACAACTTATGGTTGTTCAAGCATACTATCATGCATTATGTTAGATATCAAGGAAAATCCGTTCTGGCTTCAAAAGATATGCCTCTTCTGATGAATAAATGGAAATATTACCTTGTCAATTTATGGCAATGGCATTTTCACGTGTGGTCTCAACCCGGAAGGATTCATATAAACCACTTATACAAAGATTATATCGACTTTCTGGGCTATCTTTCCAGGGGGCGACTAAATACTTTGGTGGTGCGGAGTCGAATGCTAGAAAATGCATTTCTAATCGATAATGCTATGAAGCAGTTTGAGACAACCGTTCCAATTATTCCTCTGATTGGATCATTGACTACGGCGCGTTTTTG-TAACTCATTAGGGCATCCCATTAGTAAGCCGACCTGGGCCGATTCCTCAGATTCTTATATTCCCCCTTTGC-AGTCGGATCGATGGCATCTG---CCCTCGCTCCCTCGGCACAACAAC----GAACCCC-GGCGCGG--ACCGCGCCAAGGAAA-CTTAACAGGAGAG--CGTGCCG-CTGC-TGCCCCGGAAACGGTGTGCTTGCTTGTGGCATTGCCTTCTTTTCATT-ATTTAAAACGACTCTCGGCAACGGATATCTCGGCTCTCGCATCGATGAAGAACGTAGCGAAATGCGATACTTGGTGTGAATTGCAGAATCCCGTGAACCATCGAGTCTTTGAACGCAAGTTGCGCCCCAAGCCGTTAGGCCGAGGGCACGCCTGCCTGGGTGTCACGCATCGTT
>A._mandshuricum_subsp._kansuense_LIZH-2014045-01
CTTATTACTCCAAAGAAATCAAATTCCATTTTTTCAACAAGTAATCCAAGATTTTTCTTGTTCCTATATAATTCTCATGTATATGAATATGAATCAATCTTCTTTTTTCTCCGTAACCAATCTTCTCATTTACGATCAACATCTTCAGGACTCCTTTTTGAGCGAATTTCTTTTTATGGAAAAGTAGAAGATCTTGTCCAAGTCTTTGTTAATGATTTTCAGGACAACTTATGGTTGTTCAAGCATCCTATCATGCATTATGTTAGATATCAAGGAAAATCCGTTCTGGCTTCAAAAGATATGCCTCTTCTGATGAATAAATGGAAATATTACCTTGTCAATTTATGGCAATGGCATTTTCACGTGTGGTCTCAACCCGGAAGGATTAATATAAACCACTTATACAAAGATTATATCGACTTTCTGGGCTATCTTTCCAGGGGGCGACTAAATACTTTGGTGGTGCGGAGTCAAATGCTAGAAAATGCATTTCTAATCGATAATGCTATGAAGCAGTTCGAGACAACCGTTCCAATTATTCCTCTGATTGGATCATTGACTACGGCGCGTTTTTG-TAACTCATTAGGGCATCCCATTAGTAAGCCGACCTGGGCCGATTCCTCAGATTCTTATATTCCCCCTCCGCCAGTCGGATCGATGGCACTTT--GCCCTCGCTCCCTCGGCACAACAAC----GAACCCC-GGCGCGG--ACCGCGCCAAGGAAA-CTTAACAAGAGAG--CGTGCCC-TTGC-CGCCCCGGAAACGGTGTGCGTGCTTGTAGCACCGCCTTCTTT-CACT-ATTTAAAACGACTCTCGGCAACGGATATCTCGGCTCTCGCATCGATGAAGAACGTAGCGAAATGCGATACTTGGTGTGAATTGCAGAATCCCGTGAACCATCGAGTCTTTGAACGCAAGTTGCGCCCCAAGCCGTTAGGCCGAGGGCACGCCTGCCTGGGTGTCACGCATCGTT
>A._mandshuricum_subsp._kansuense_LIZH-2014045-02
CTTATTACTCCAAAGAAATCAAATTCCATTTTTTCAACAAGTAATCCAAGATTTTTCTTGTTCCTATATAATTCTCATGTATATGAATATGAATCAATCTTCTTTTTTCTCCGTAACCAATCTTCTCATTTACGATCAACATCTTCAGGACTCCTTTTTGAGCGAATTTCTTTTTATGGAAAAGTAGAAGATCTTGTCCAAGTCTTTGTTAATGATTTTCAGGACAACTTATGGTTGTTCAAGCATCCTATCATGCATTATGTTAGATATCAAGGAAAATCCGTTCTGGCTTCAAAAGATATGCCTCTTCTGATGAATAAATGGAAATATTACCTTGTCAATTTATGGCAATGGCATTTTCACGTGTGGTCTCAACCCGGAAGGATTAATATAAACCACTTATACAAAGATTATATCGACTTTCTGGGCTATCTTTCCAGGGGGCGACTAAATACTTTGGTGGTGCGGAGTCAAATGCTAGAAAATGCATTTCTAATCGATAATGCTATGAAGCAGTTCGAGACAACCGTTCCAATTATTCCTCTGATTGGATCATTGACTACGGCGCGTTTTTG-TAACTCATTAGGGCATCCCATTAGTAAGCCGACCTGGGCCGATTCCTCAGATTCTTATATTCCCCCTCCGCCAGTCGGATCGATGGCACTTT--GCCCTCGCTCCCTCGGCACAACAAC----GAACCCC-GGCGCGG--ACCGCGCCAAGGAAA-CTTAACAAGAGAG--CGTGCCC-TTGC-CGCCCCGGAAACGGTGTGCGTGCTTGTAGCACCGCCTTCTTT-CACT-ATTTAAAACGACTCTCGGCAACGGATATCTCGGCTCTCGCATCGATGAAGAACGTAGCGAAATGCGATACTTGGTGTGAATTGCAGAATCCCGTGAACCATCGAGTCTTTGAACGCAAGTTGCGCCCCAAGCCGTTAGGCCGAGGGCACGCCTGCCTGGGTGTCACGCATCGTT
>A._mandshuricum_subsp._kansuense_LIZH-2014045-03
CTTATTACTCCAAAGAAATCAAATTCCATTTTTTCAACAAGTAATCCAAGATTTTTCTTGTTCCTATATAATTCTCATGTATATGAATATGAATCAATCTTCTTTTTTCTCCGTAACCAATCTTCTCATTTACGATCAACATCTTCAGGACTCCTTTTTGAGCGAATTTCTTTTTATGGAAAAGTAGAAGATCTTGTCCAAGTCTTTGTTAATGATTTTCAGGACAACTTATGGTTGTTCAAGCATCCTATCATGCATTATGTTAGATATCAAGGAAAATCCGTTCTGGCTTCAAAAGATATGCCTCTTCTGATGAATAAATGGAAATATTACCTTGTCAATTTATGGCAATGGCATTTTCACGTGTGGTCTCAACCCGGAAGGATTAATATAAACCACTTATACAAAGATTATATCGACTTTCTGGGCTATCTTTCCAGGGGGCGACTAAATACTTTGGTGGTGCGGAGTCAAATGCTAGAAAATGCATTTCTAATCGATAATGCTATGAAGCAGTTCGAGACAACCGTTCCAATTATTCCTCTGATTGGATCATTGACTACGGCGCGTTTTTG-TAACTCATTAGGGCATCCCATTAGTAAGCCGACCTGGGCCGATTCCTCAGATTCTTATATTCCCCCTCCGCCAGTCGGATCGATGGCACTTT--GCCCTCGCTCCCTCGGCACAACAAC----GAACCCC-GGCGCGG--ACCGCGCCAAGGAAA-CTTAACAAGAGAG--CGTGCCC-TTGC-CGCCCCGGAAACGGTGTGCGTGCTTGTAGCACCGCCTTCTTT-CACT-ATTTAAAACGACTCTCGGCAACGGATATCTCGGCTCTCGCATCGATGAAGAACGTAGCGAAATGCGATACTTGGTGTGAATTGCAGAATCCCGTGAACCATCGAGTCTTTGAACGCAAGTTGCGCCCCAAGCCGTTAGGCCGAGGGCACGCCTGCCTGGGTGTCACGCATCGTT
>A._davidii_LIZH-2015042
CTTATTACTCCAAAGAAATCAAATTCCATTTTTTCAACAAGTAATCCAAGATTTTTCTTGTTCCTATATAATTCTCATGTATATGAATATGAATCAACCTTCTTTTTTCTCCGTAACCAATCTTCTCATTTACGATCAACATCTTCAGGACTCCTTTTTGAGCGAATTTCTTTTTATGGAAAAGTAGAAGATCTTGTCCAAGTCTTTGTTAATGATTTTCAGGACAACTTATGGTTGTTCAAGCATCCTATCATGCATTATGTTAGATATCAAGGAAAATCCGTTCTGGCTTCAAAAGATATGCCTCTTCTGATGAATAAATGGAAATATTACCTTGTCAATTTATGGCAATGGCATTTTCACGTGTGGTCTCAACCCGGAAGGATTCATATAAACCACTTATACAAAGATTATATCGACTTTCTGGGCTATCTTTCCAGGGGGCGACTAAATACTTTGGTGGTGCGGAGTCAAATGCTAGAAAATGCATTTCTAATCGATAATGCTATGAAGCAGTTCGAGACAACCGTTCCAATTATTCCTCTGATTGGATCATTGACTACGGCGCGTTTTTG-TAACTCATTAGGGCATCCCATTAGTAAGCCGACCTGGGCCGATTCCTCAGATTCTTATATTCCCCCTCTGC-AGTCGGATCGATGGCACCTG---CCCTCGCTCCCTCGGCACAACAAC----GAACCCC-GGCGCGG--ACCGCGCCAAGGAAA-CTTAACAGGAGAG--CGTGCCC-CTGC-TGCCCCGGAAACGGTGTGCGTGCCTGTGGCATCGCCTTCTTT-CATT-ATTTAAAACGACTCTCGGCAACGGATATCTCGGCTCTCGCATCGATGAAGAACGTAGCGAAATGCGATACTTGGTGTGAATTGCAGAATCCCGTGAACCATCGAGTCTTTGAACGCAAGTTGCGCCCCAAGCCGTTAGGCCGAGGGCACGCCTGCCTGGGTGTCACGCATCGTT
>A._davidii_LIZH-2015030
CTTATTACTCCAAAGAAATCAAATTCCATTTTTTCAACAAGTAATCCAAGATTTTTCTTGTTCCTATATAATTCTCATGTATATGAATATGAATCAACCTTCTTTTTTCTCCGTAACCAATCTTCTCATTTACGATCAACATCTTCAGGACTCCTTTTTGAGCGAATTTCTTTTTATGGAAAAGTAGAAGATCTTGTCCAAGTCTTTGTTAATGATTTTCAGGACAACTTATGGTTGTTCAAGCATCCTATCATGCATTATGTTAGATATCAAGGAAAATCCGTTCTGGCTTCAAAAGATATGCCTCTTCTGATGAATAAATGGAAATATTACCTTGTCAATTTATGGCAATGGCATTTTCACGTGTGGTCTCAACCCGGAAGGATTCATATAAACCACTTATACAAAGATTATATCGACTTTCTGGGCTATCTTTCCAGGGGGCGACTAAATACTTTGGTGGTGCGGAGTCAAATGCTAGAAAATGCATTTCTAATCGATAATGCTATGAAGCAGTTCGAGACAACCGTTCCAATTATTCCTCTGATTGGATCATTGACTACGGCGCGTTTTTG-TAACTCATTAGGGCATCCCATTAGTAAGCCGACCTGGGCCGATTCCTCAGATTCTTATATTCCCCCTCTGC-AGTCGGATCGATGGCACCTG---CCCTCGCTCCCTCGGCACAACAAC----GAACCCC-GGCGCGG--ACCGCGCCAAGGAAA-CTTAACAGGAGAG--CGTGCCC-CTGC-TGCCCCGGAAACGGTGTGCGTGCCTGTGGCATCGCCTTCTTT-CATT-ATTTAAAACGACTCTCGGCAACGGATATCTCGGCTCTCGCATCGATGAAGAACGTAGCGAAATGCGATACTTGGTGTGAATTGCAGAATCCCGTGAACCATCGAGTCTTTGAACGCAAGTTGCGCCCCAAGCCGTTAGGCCGAGGGCACGCCTGCCTGGGTGTCACGCATCGTT
>A._davidii_LIZH-2014114
CTTATTACTCCAAAGAAATCAAATTCCATTTTTTCAACAAGTAATCCAAGATTTTTCTTGTTCCTATATAATTCTCATGTATATGAATATGAATCAACCTTCTTTTTTCTCCGTAACCAATCTTCTCATTTACGATCAACATCTTCAGGACTCCTTTTTGAGCGAATTTCTTTTTATGGAAAAGTAGAAGATCTTGTCCAAGTCTTTGTTAATGATTTTCAGGACAACTTATGGTTGTTCAAGCATCCTATCATGCATTATGTTAGATATCAAGGAAAATCCGTTCTGGCTTCAAAAGATATGCCTCTTCTGATGAATAAATGGAAATATTACCTTGTCAATTTATGGCAATGGCATTTTCACGTGTGGTCTCAACCCGGAAGGATTCATATAAACCACTTATACAAAGATTATATCGACTTTCTGGGCTATCTTTCCAGGGGGCGACTAAATACTTTGGTGGTGCGGAGTCAAATGCTAGAAAATGCATTTCTAATCGATAATGCTATGAAGCAGTTCGAGACAACCGTTCCAATTATTCCTCTGATTGGATCATTGACTACGGCGCGTTTTTG-TAACTCATTAGGGCATCCCATTAGTAAGCCGACCTGGGCCGATTCCTCAGATTCTTATATTCCCCCTCTGC-AGTCGGATCGATGGCACCTG---CCCTCGCTCCCTCGGCACAACAAC----GAACCCC-GGCGCGG--ACCGCGCCAAGGAAA-CTTAACAGGAGAG--CGTGCCC-CTGC-TGCCCCGGAAACGGTGTGCGTGCCTGTGGCATCGCCTTCTTT-CATT-ATTTAAAACGACTCTCGGCAACGGATATCTCGGCTCTCGCATCGATGAAGAACGTAGCGAAATGCGATACTTGGTGTGAATTGCAGAATCCCGTGAACCATCGAGTCTTTGAACGCAAGTTGCGCCCCAAGCCGTTAGGCCGAGGGCACGCCTGCCTGGGTGTCACGCATCGTT
>A._davidii_LIZH-2015005
CTTATTACTCCAAAGAAATCAAATTCCATTTTTTCAACAAGTAATCCAAGATTTTTCTTGTTCCTATATAATTCTCATGTATATGAATATGAATCAACCTTCTTTTTTCTCCGTAACCAATCTTCTCATTTACGATCAACATCTTCAGGACTCCTTTTTGAGCGAATTTCTTTTTATGGAAAAGTAGAAGATCTTGTCCAAGTCTTTGTTAATGATTTTCAGGACAACTTATGGTTGTTCAAGCATCCTATCATGCATTATGTTAGATATCAAGGAAAATCCGTTCTGGCTTCAAAAGATATGCCTCTTCTGATGAATAAATGGAAATATTACCTTGTCAATTTATGGCAATGGCATTTTCACGTGTGGTCTCAACCCGGAAGGATTCATATAAACCACTTATACAAAGATTATATCGACTTTCTGGGCTATCTTTCCAGGGGGCGACTAAATACTTTGGTGGTGCGGAGTCAAATGCTAGAAAATGCATTTCTAATCGATAATGCTATGAAGCAGTTCGAGACAACCGTTCCAATTATTCCTCTGATTGGATCATTGACTACGGCGCGTTTTTG-TAACTCATTAGGGCATCCCATTAGTAAGCCGACCTGGGCCGATTCCTCAGATTCTTATATTCCCCCTCTGC-AGTCGGATCGATGGCACCTG---CCCTCGCTCCCTCGGCACAACAAC----GAACCCC-GGCGCGG--ACCGCGCCAAGGAAA-CTTAACAGGAGAG--CGTGCCC-CTGC-TGCCCCGGAAACGGTGTGCGTGCCTGTGGCATCGCCTTCTCTTCATT-ATTTAAAACGACTCTCGGCAACGGATATCTCGGCTCTCGCATCGATGAAGAACGTAGCGAAATGCGATACTTGGTGTGAATTGCAGAATCCCGTGAACCATCGAGTCTTTGAACGCAAGTTGCGCCCCAAGCCGTTAGGCCGAGGGCACGCCTGCCTGGGTGTCACGCATCGTT
>A._kawakamii_LIZH-2015054-01
CTTATTACTCCAAAGAAATCAAATTCCATTTTTTCAACAAGTAATCCAAGATTTTTCTTGTTCCTATATAATTCTCATGTATATGAATATGAATCAATCTTCTTTTTTCTCCGTAACCAATCTTCTCATTTACGATCAACATCTTCAGGACTCCTTTTTGAGCGAATTTCTTTTTATGGAAAAGTAGAAGATCTTGTCCAAGTCTTTGTTAATGATTTTCAGGACAACTTATGGTTGTTCAAGCATCCTATCATGCATTATGTTAGATATCAAGGAAAATCCGTTCTGGCTTCAAAAGATATGCCTCTTCTGATGAATAAATGGAAATATTACCTTGTCAATTTATGGCAATGGCATTTTCACGTGTGGTCTCAACCCGGAAGGATTCATATAAACCACTTATACAAAGATTATATCGACTTTCTGGGCTATCTTTCCAGGGGGCGACTAAATACTTTGGTGGTGCGGAGTCAAATGCTAGAAAATGCATTTCTAATCGATAATGCTATGAAGCAGTTCGAGACAACCGTTCCAATTATTCCTCTGATTGGATCATTGAGTACGGCGCGTTTTTG-TAACTCATTAGGGCATCCCATTAGTAAGCCGACCTGGGCCGATTCCTCAGATTCTTATATTCCCCCCTTGC-AGTCGGATCGATGGCGTCTG---CCCTCGCTCCCTCGGCACAACAAC----GAACCCC-GGCGCGG--ACCGCGCCAAGGAAA-CTTAACAGGAGAG--CGTGCCC-CTGC-TGCCCCGGAAACGGTGTGCGTGCTTGTGGCATTGCCTTCTTTCCATT-ATTCAATACGACTCTCGGCAACGGATATCTCGGCTCTCGCATCGATGAAGAACGTAGCGAAATGCGATACTTGGTGTGAATTGCAGAATCCCGTGAACCATCGAGTCTTTGAACGCAAGTTGCGCCCCAAGCCGTTAGGCCGAGGGCACGCCTGCCTGGGTGTCACGCATCGTT
>A._kawakamii_LIZH-2015054-02
CTTATTACTCCAAAGAAATCAAATTCCATTTTTTCAACAAGTAATCCAAGATTTTTCTTGTTCCTATATAATTCTCATGTATATGAATATGAATCAATCTTCTTTTTTCTCCGTAACCAATCTTCTCATTTACGATCAACATCTTCAGGACTCCTTTTTGAGCGAATTTCTTTTTATGGAAAAGTAGAAGATCTTGTCCAAGTCTTTGTTAATGATTTTCAGGACAACTTATGGTTGTTCAAGCATCCTATCATGCATTATGTTAGATATCAAGGAAAATCCGTTCTGGCTTCAAAAGATATGCCTCTTCTGATGAATAAATGGAAATATTACCTTGTCAATTTATGGCAATGGCATTTTCACGTGTGGTCTCAACCCGGAAGGATTCATATAAACCACTTATACAAAGATTATATCGACTTTCTGGGCTATCTTTCCAGGGGGCGACTAAATACTTTGGTGGTGCGGAGTCAAATGCTAGAAAATGCATTTCTAATCGATAATGCTATGAAGCAGTTCGAGACAACCGTTCCAATTATTCCTCTGATTGGATCATTGAGTACGGCGCGTTTTTG-TAACTCATTAGGGCATCCCATTAGTAAGCCGACCTGGGCCGATTCCTCAGATTCTTATATTCCCCCCTTGC-AGTCGGATCGATGGCGTCTG---CCCTCGCTCCCTCGGCACAACAAC----GAACCCC-GGCGCGG--ACCGCGCCAAGGAAA-CTTAACAGGAGAG--CGTGCCC-CTGC-TGCCCCGGAAACGGTGTGCGTGCTTGTGGCATTGCCTTCTTTCCATT-ATTCAATACGACTCTCGGCAACGGATATCTCGGCTCTCGCATCGATGAAGAACGTAGCGAAATGCGATACTTGGTGTGAATTGCAGAATCCCGTGAACCATCGAGTCTTTGAACGCAAGTTGCGCCCCAAGCCGTTAGGCCGAGGGCACGCCTGCCTGGGTGTCACGCATCGTT
>A._kawakamii_LIZH-2015054-03
CTTATTACTCCAAAGAAATCAAATTCCATTTTTTCAACAAGTAATCCAAGATTTTTCTTGTTCCTATATAATTCTCATGTATATGAATATGAATCAATCTTCTTTTTTCTCCGTAACCAATCTTCTCATTTACGATCAACATCTTCAGGACTCCTTTTTGAGCGAATTTCTTTTTATGGAAAAGTAGAAGATCTTGTCCAAGTCTTTGTTAATGATTTTCAGGACAACTTATGGTTGTTCAAGCATCCTATCATGCATTATGTTAGATATCAAGGAAAATCCGTTCTGGCTTCAAAAGATATGCCTCTTCTGATGAATAAATGGAAATATTACCTTGTCAATTTATGGCAATGGCATTTTCACGTGTGGTCTCAACCCGGAAGGATTCATATAAACCACTTATACAAAGATTATATCGACTTTCTGGGCTATCTTTCCAGGGGGCGACTAAATACTTTGGTGGTGCGGAGTCAAATGCTAGAAAATGCATTTCTAATCGATAATGCTATGAAGCAGTTCGAGACAACCGTTCCAATTATTCCTCTGATTGGATCATTGAGTACGGCGCGTTTTTG-TAACTCATTAGGGCATCCCATTAGTAAGCCGACCTGGGCCGATTCCTCAGATTCTTATATTCCCCCCTTGC-AGTCGGATCGATGGCGTCTG---CCCTCGCTCCCTCGGCACAACAAC----GAACCCC-GGCGCGG--ACCGCGCCAAGGAAA-CTTAACAGGAGAG--CGTGCCC-CTGC-TGCCCCGGAAACGGTGTGCGTGCTTGTGGCATTGCCTTCTTTCCATT-ATTCAATACGACTCTCGGCAACGGATATCTCGGCTCTCGCATCGATGAAGAACGTAGCGAAATGCGATACTTGGTGTGAATTGCAGAATCCCGTGAACCATCGAGTCTTTGAACGCAAGTTGCGCCCCAAGCCGTTAGGCCGAGGGCACGCCTGCCTGGGTGTCACGCATCGTT
>A._kawakamii_LIZH-2015054-04
CTTATTACTCCAAAGAAATCAAATTCCATTTTTTCAACAAGTAATCCAAGATTTTTCTTGTTCCTATATAATTCTCATGTATATGAATATGAATCAATCTTCTTTTTTCTCCGTAACCAATCTTCTCATTTACGATCAACATCTTCAGGACTCCTTTTTGAGCGAATTTCTTTTTATGGAAAAGTAGAAGATCTTGTCCAAGTCTTTGTTAATGATTTTCAGGACAACTTATGGTTGTTCAAGCATCCTATCATGCATTATGTTAGATATCAAGGAAAATCCGTTCTGGCTTCAAAAGATATGCCTCTTCTGATGAATAAATGGAAATATTACCTTGTCAATTTATGGCAATGGCATTTTCACGTGTGGTCTCAACCCGGAAGGATTCATATAAACCACTTATACAAAGATTATATCGACTTTCTGGGCTATCTTTCCAGGGGGCGACTAAATACTTTGGTGGTGCGGAGTCAAATGCTAGAAAATGCATTTCTAATCGATAATGCTATGAAGCAGTTCGAGACAACCGTTCCAATTATTCCTCTGATTGGATCATTGAGTACGGCGCGTTTTTG-TAACTCATTAGGGCATCCCATTAGTAAGCCGACCTGGGCCGATTCCTCAGATTCTTATATTCCCCCCTTGC-AGTCGGATCGATGGCGTCTG---CCCTCGCTCCCTCGGCACAACAAC----GAACCCC-GGCGCGG--ACCGCGCCAAGGAAA-CTTAACAGGAGAG--CGTGCCC-CTGC-TGCCCCGGAAACGGTGTGCGTGCTTGTGGCATTGCCTTCTTTCCATT-ATTCAATACGACTCTCGGCAACGGATATCTCGGCTCTCGCATCGATGAAGAACGTAGCGAAATGCGATACTTGGTGTGAATTGCAGAATCCCGTGAACCATCGAGTCTTTGAACGCAAGTTGCGCCCCAAGCCGTTAGGCCGAGGGCACGCCTGCCTGGGTGTCACGCATCGTT
>A._kawakamii_LIZH-2015054-05
CTTATTACTCCAAAGAAATCAAATTCCATTTTTTCAACAAGTAATCCAAGATTTTTCTTGTTCCTATATAATTCTCATGTATATGAATATGAATCAATCTTCTTTTTTCTCCGTAACCAATCTTCTCATTTACGATCAACATCTTCAGGACTCCTTTTTGAGCGAATTTCTTTTTATGGAAAAGTAGAAGATCTTGTCCAAGTCTTTGTTAATGATTTTCAGGACAACTTATGGTTGTTCAAGCATCCTATCATGCATTATGTTAGATATCAAGGAAAATCCGTTCTGGCTTCAAAAGATATGCCTCTTCTGATGAATAAATGGAAATATTACCTTGTCAATTTATGGCAATGGCATTTTCACGTGTGGTCTCAACCCGGAAGGATTCATATAAACCACTTATACAAAGATTATATCGACTTTCTGGGCTATCTTTCCAGGGGGCGACTAAATACTTTGGTGGTGCGGAGTCAAATGCTAGAAAATGCATTTCTAATCGATAATGCTATGAAGCAGTTCGAGACAACCGTTCCAATTATTCCTCTGATTGGATCATTGAGTACGGCGCGTTTTTG-TAACTCATTAGGGCATCCCATTAGTAAGCCGACCTGGGCCGATTCCTCAGATTCTTATATTCCCCCCTTGC-AGTCGGATCGATGGCGTCTG---CCCTCGCTCCCTCGGCACAACAAC----GAACCCC-GGCGCGG--ACCGCGCCAAGGAAA-CTTAACAGGAGAG--CGTGCCC-CTGC-TGCCCCGGAAACGGTGTGCGTGCTTGTGGCATTGCCTTCTTTCCATT-ATTCAATACGACTCTCGGCAACGGATATCTCGGCTCTCGCATCGATGAAGAACGTAGCGAAATGCGATACTTGGTGTGAATTGCAGAATCCCGTGAACCATCGAGTCTTTGAACGCAAGTTGCGCCCCAAGCCGTTAGGCCGAGGGCACGCCTGCCTGGGTGTCACGCATCGTT
>A._buergerianum_LIZH-2015153-01
CTTATTACTCCAAAGAAATCAAATTCCATTTTTTCAACAAGTAATCCAAGATTTTTCTTGTTCCTATATAATTCTCATGTATATGAATATGAATCAATCTTCTTTTTTCTCCGTAACCAATCTTCTCATTTACGATCAACATCTTCAGGACTCCTTTTTGAGCGAATTTCTTTTTATGGAAAAGTAGAAGATCTTGTCCAAGTCTTTGTTAATGATTTTCAGGACTACTTATGGTTGTTCAAGCATCCTATCATGCATTATGTTAGATATCAAGGAAAATCCGTTCTGGCTTCAAAAGATATGCCTCTTCTGATGAATAAATGGAAATATTACCTTGTCAATTTATGGCAATGGCATTTTCACGTGTGGTCTCAACCCGGAAGGATTCATATAAACCACTTATACAAAGATTATATCGACTTTCTGGGCTATCTTTCCAGGGGGCGACTAAATACTTTGGTGGTGCGGAGTCAAATGCTAGAAAATGCATTTTTAATCGATAATGCTATGAAGCAGTTCGAGACAACCGTTCCAATTATTCCTCTGATTGGATCATTGACTACGGCGCGTTTTTG-TAACTCATTAGGGCATCCCATTAGTAAGCCGACCTGGGCCGATTCCTCAGATTCTTATATCCCCCCTTTGC-CGTCGGATCGATGGCACCCG---CCCTCGCTCCCACGGCACAACAAC----GAACCCC-GGCGCGG--ACCGCGCCAAGGAAG-CTTAACACGAGGGAGCGTGCCT-TTGC-CGCCCCGGAAACGGTGTGTGTGCTTGTGGCATTGCCTTCTTT-CATT-ATTTAAAACGACTCTCGGCAACGGATATCTCGGCTCTCGCATCGATGAAGAACGTAGCGAAATGCGATACTTGGTGTGAATTGCAGAATCCCGTGAACCATCGAGTCTTTGAACGCAAGTTGCGCCCCAAGCCGTTAGGCCGAGGGCACGCCTGCCTGGGTGTCACGCATCGTT
>A._buergerianum_LIZH-2015153-02
CTTATTACTCCAAAGAAATCAAATTCCATTTTTTCAACAAGTAATCCAAGATTTTTCTTGTTCCTATATAATTCTCATGTATATGAATATGAATCAATCTTCTTTTTTCTCCGTAACCAATCTTCTCATTTACGATCAACATCTTCAGGACTCCTTTTTGAGCGAATTTCTTTTTATGGAAAAGTAGAAGATCTTGTCCAAGTCTTTGTTAATGATTTTCAGGACTACTTATGGTTGTTCAAGCATCCTATCATGCATTATGTTAGATATCAAGGAAAATCCGTTCTGGCTTCAAAAGATATGCCTCTTCTGATGAATAAATGGAAATATTACCTTGTCAATTTATGGCAATGGCATTTTCACGTGTGGTCTCAACCCGGAAGGATTCATATAAACCACTTATACAAAGATTATATCGACTTTCTGGGCTATCTTTCCAGGGGGCGACTAAATACTTTGGTGGTGCGGAGTCAAATGCTAGAAAATGCATTTTTAATCGATAATGCTATGAAGCAGTTCGAGACAACCGTTCCAATTATTCCTCTGATTGGATCATTGACTACGGCGCGTTTTTG-TAACTCATTAGGGCATCCCATTAGTAAGCCGACCTGGGCCGATTCCTCAGATTCTTATATCCCCCCTTTGC-CGTCGGATCGATGGCACCCG---CCCTCGCTCCCACGGCACAACAAC----GAACCCC-GGCGCGG--ACCGCGCCAAGGAAG-CTTAACACGAGGGAGCGTGCCT-TTGC-CGCCCCGGAAACGGTGTGTGTGCTTGTGGCATTGCCTTCTTT-CATT-ATTTAAAACGACTCTCGGCAACGGATATCTCGGCTCTCGCATCGATGAAGAACGTAGCGAAATGCGATACTTGGTGTGAATTGCAGAATCCCGTGAACCATCGAGTCTTTGAACGCAAGTTGCGCCCCAAGCCGTTAGGCCGAGGGCACGCCTGCCTGGGTGTCACGCATCGTT
>A._buergerianum_LIZH-2015153-03
CTTATTACTCCAAAGAAATCAAATTCCATTTTTTCAACAAGTAATCCAAGATTTTTCTTGTTCCTATATAATTCTCATGTATATGAATATGAATCAATCTTCTTTTTTCTCCGTAACCAATCTTCTCATTTACGATCAACATCTTCAGGACTCCTTTTTGAGCGAATTTCTTTTTATGGAAAAGTAGAAGATCTTGTCCAAGTCTTTGTTAATGATTTTCAGGACTACTTATGGTTGTTCAAGCATCCTATCATGCATTATGTTAGATATCAAGGAAAATCCGTTCTGGCTTCAAAAGATATGCCTCTTCTGATGAATAAATGGAAATATTACCTTGTCAATTTATGGCAATGGCATTTTCACGTGTGGTCTCAACCCGGAAGGATTCATATAAACCACTTATACAAAGATTATATCGACTTTCTGGGCTATCTTTCCAGGGGGCGACTAAATACTTTGGTGGTGCGGAGTCAAATGCTAGAAAATGCATTTTTAATCGATAATGCTATGAAGCAGTTCGAGACAACCGTTCCAATTATTCCTCTGATTGGATCATTGACTACGGCGCGTTTTTG-TAACTCATTAGGGCATCCCATTAGTAAGCCGACCTGGGCCGATTCCTCAGATTCTTATATCCCCCCTTTGC-CGTCGGATCGATGGCACCCG---CCCTCGCTCCCACGGCACAACAAC----GAACCCC-GGCGCGG--ACCGCGCCAAGGAAG-CTTAACACGAGGGAGCGTGCCT-TTGC-CGCCCCGGAAACGGTGTGTGTGCTTGTGGCATTGCCTTCTTT-CATT-ATTTAAAACGACTCTCGGCAACGGATATCTCGGCTCTCGCATCGATGAAGAACGTAGCGAAATGCGATACTTGGTGTGAATTGCAGAATCCCGTGAACCATCGAGTCTTTGAACGCAAGTTGCGCCCCAAGCCGTTAGGCCGAGGGCACGCCTGCCTGGGTGTCACGCATCGTT
>A._buergerianum_LIZH-2015153-04
CTTATTACTCCAAAGAAATCAAATTCCATTTTTTCAACAAGTAATCCAAGATTTTTCTTGTTCCTATATAATTCTCATGTATATGAATATGAATCAATCTTCTTTTTTCTCCGTAACCAATCTTCTCATTTACGATCAACATCTTCAGGACTCCTTTTTGAGCGAATTTCTTTTTATGGAAAAGTAGAAGATCTTGTCCAAGTCTTTGTTAATGATTTTCAGGACTACTTATGGTTGTTCAAGCATCCTATCATGCATTATGTTAGATATCAAGGAAAATCCGTTCTGGCTTCAAAAGATATGCCTCTTCTGATGAATAAATGGAAATATTACCTTGTCAATTTATGGCAATGGCATTTTCACGTGTGGTCTCAACCCGGAAGGATTCATATAAACCACTTATACAAAGATTATATCGACTTTCTGGGCTATCTTTCCAGGGGGCGACTAAATACTTTGGTGGTGCGGAGTCAAATGCTAGAAAATGCATTTTTAATCGATAATGCTATGAAGCAGTTCGAGACAACCGTTCCAATTATTCCTCTGATTGGATCATTGACTACGGCGCGTTTTTG-TAACTCATTAGGGCATCCCATTAGTAAGCCGACCTGGGCCGATTCCTCAGATTCTTATATCCCCCCTTTGC-CGTCGGATCGATGGCACCCG---CCCTCGCTCCCACGGCACAACAAC----GAACCCC-GGCGCGG--ACCGCGCCAAGGAAG-CTTAACACGAGGGAGCGTGCCT-TTGC-CGCCCCGGAAACGGTGTGTGTGCTTGTGGCATTGCCTTCTTT-CATT-ATTTAAAACGACTCTCGGCAACGGATATCTCGGCTCTCGCATCGATGAAGAACGTAGCGAAATGCGATACTTGGTGTGAATTGCAGAATCCCGTGAACCATCGAGTCTTTGAACGCAAGTTGCGCCCCAAGCCGTTAGGCCGAGGGCACGCCTGCCTGGGTGTCACGCATCGTT
>A._buergerianum_LIZH-2015153-05
CTTATTACTCCAAAGAAATCAAATTCCATTTTTTCAACAAGTAATCCAAGATTTTTCTTGTTCCTATATAATTCTCATGTATATGAATATGAATCAATCTTCTTTTTTCTCCGTAACCAATCTTCTCATTTACGATCAACATCTTCAGGACTCCTTTTTGAGCGAATTTCTTTTTATGGAAAAGTAGAAGATCTTGTCCAAGTCTTTGTTAATGATTTTCAGGACTACTTATGGTTGTTCAAGCATCCTATCATGCATTATGTTAGATATCAAGGAAAATCCGTTCTGGCTTCAAAAGATATGCCTCTTCTGATGAATAAATGGAAATATTACCTTGTCAATTTATGGCAATGGCATTTTCACGTGTGGTCTCAACCCGGAAGGATTCATATAAACCACTTATACAAAGATTATATCGACTTTCTGGGCTATCTTTCCAGGGGGCGACTAAATACTTTGGTGGTGCGGAGTCAAATGCTAGAAAATGCATTTTTAATCGATAATGCTATGAAGCAGTTCGAGACAACCGTTCCAATTATTCCTCTGATTGGATCATTGACTACGGCGCGTTTTTG-TAACTCATTAGGGCATCCCATTAGTAAGCCGACCTGGGCCGATTCCTCAGATTCTTATATCCCCCCTTTGC-CGTCGGATCGATGGCACCCG---CCCTCGCTCCCACGGCACAACAAC----GAACCCC-GGCGCGG--ACCGCGCCAAGGAAG-CTTAACACGAGGGAGCGTGCCT-TTGC-CGCCCCGGAAACGGTGTGTGTGCTTGTGGCATTGCCTTCTTT-CATT-ATTTAAAACGACTCTCGGCAACGGATATCTCGGCTCTCGCATCGATGAAGAACGTAGCGAAATGCGATACTTGGTGTGAATTGCAGAATCCCGTGAACCATCGAGTCTTTGAACGCAAGTTGCGCCCCAAGCCGTTAGGCCGAGGGCACGCCTGCCTGGGTGTCACGCATCGTT
>A._oliverianum_LIZH-2015235-01
CTTATTACTCCAAAGAAATCAAATTCCATTTTTTCAACAAGCAATCCAAGATTTTTCTTGTTCCTATATAATTCTCATGTATATGAATATGAATCAATCTTCTTTTTTCTCCGTAACCAATCTTCTCATTTACGATCAACATCTTCAGGACTCCTTTTTGAGCGAATTTCTTTTTATGGAAAAGTAGAAGATCTTGTCCAAGTCTTTGTTAATGATTTTCAGGACAACTTATGGCTGTTCAAGCATCCTATCATGCATTATGTTAGATATCAAGGAAAATCCGTTCTGGCTTCAAAAGATATGCCTCTTCTGATGAATAAATGGAAATATTACCTTGTCAATTTATGGCAATGGCATTTTCACGTGTGGTCTCAACCCGGAAGGATTCATATAAACCACTTATACAAAGATTATATCAACTTTCTGGGCTATCTTTCCAGGGGGCGACTAAATACTTTGGTGGTGCGGAGTCAAATGCTAGAAAATGCATTTCTAATCGATAATGCTATGAAGCAGTTCGAGACAACCGTTCCAATTATTCCTCTGATTGGATCATTGACTACGGCGCGTTTTTG-TAACTCATTAGGGCATCCAATTAGTAAGCCGACCTGGGCCGATTCCTCAGATTCTTATATTCCCCCTCCGC-AGTCGGATCGAAGGCGTTCG---CCCTCGTTCCCTCGGCACAATAAC----GAACCCC-GGCGCGG--ACCGCGCCAAGGAAA-CCGAACAAGAGAG--CGTGCCC-TTGC-CTCCCCGGAAACGGTGTGTGCGCTTGTAGCATTGCCTTCTCT-CACT-ATTTAAAACGACTCTCGGCAACGGATATCTCGGCTCTCGCATCGATGAAGAACGTAGCGAAATGCGATACTTGGTGTGAATTGCAGAATCCCGTGAACCATCGAGTCTTTGAACGCAAGTTGCGCCCCAAGCCGTTAGGCCGAGGGCACGCCTGCCTGGGTGTCACGCATCGTT
>A._oliverianum_LIZH-2015235-02
CTTATTACTCCAAAGAAATCAAATTCCATTTTTTCAACAAGCAATCCAAGATTTTTCTTGTTCCTATATAATTCTCATGTATATGAATATGAATCAATCTTCTTTTTTCTCCGTAACCAATCTTCTCATTTACGATCAACATCTTCAGGACTCCTTTTTGAGCGAATTTCTTTTTATGGAAAAGTAGAAGATCTTGTCCAAGTCTTTGTTAATGATTTTCAGGACAACTTATGGCTGTTCAAGCATCCTATCATGCATTATGTTAGATATCAAGGAAAATCCGTTCTGGCTTCAAAAGATATGCCTCTTCTGATGAATAAATGGAAATATTACCTTGTCAATTTATGGCAATGGCATTTTCACGTGTGGTCTCAACCCGGAAGGATTCATATAAACCACTTATACAAAGATTATATCAACTTTCTGGGCTATCTTTCCAGGGGGCGACTAAATACTTTGGTGGTGCGGAGTCAAATGCTAGAAAATGCATTTCTAATCGATAATGCTATGAAGCAGTTCGAGACAACCGTTCCAATTATTCCTCTGATTGGATCATTGACTACGGCGCGTTTTTG-TAACTCATTAGGGCATCCAATTAGTAAGCCGACCTGGGCCGATTCCTCAGATTCTTATATTCCCCCTCCGC-AGTCGGATCGAAGGCGTTCG---CCCTCGTTCCCTCGGCACAATAAC----GAACCCC-GGCGCGG--ACCGCGCCAAGGAAA-CCGAACAAGAGAG--CGTGCCC-TTGC-CTCCCCGGAAACGGTGTGTGCGCTTGTAGCATTGCCTTCTCT-CACT-ATTTAAAACGACTCTCGGCAACGGATATCTCGGCTCTCGCATCGATGAAGAACGTAGCGAAATGCGATACTTGGTGTGAATTGCAGAATCCCGTGAACCATCGAGTCTTTGAACGCAAGTTGCGCCCCAAGCCGTTAGGCCGAGGGCACGCCTGCCTGGGTGTCACGCATCGTT
>D._dyeriana_LIZH-ZT-201505
CTTATTACTCCAAAGAAATCAAATTCCATTTTTTCAACAAGTAATCCAAGATTTTTCTTGTTCCTATATAATTCTCATGTATATGAATATGAATCAATCTTCTTTTTTCTCTGTAACCAATCTTCTCATTTACGATCAACATCTTCAGGACTTCTTTTTGAGCGAATTTCTTTTTATGGAAAAGTGGAAGATCTTGTCCAAGTCTTTGTTAATGATTTTCAGGACAACTTATGGTTGTTCAAGCATCCTATCATGCATTATGTTAGATATCAAGGAAAATCCGTTCTGGCTTCAAAAGATATGCCTCTTCTGATGAATAAATGGAAATATTACCTTGTCAATTTATGGCAATGGCATTTTCACGTGTGGTCTCAACCCGGAAGGATTCATATAAACCACTTATACAAAGATTATATCGACTTTCTGGGCTATCTTTCCAGGGGGCGCCTAAATACTTTGGTGGTGCGGAGTCAAGTGCTAGAAAATGCATTTCTAATCGATAATGCTATGAAGCAGTTCGAGACAACCGTTCCAATTATTCCTCTGATCGGATCATTGACTACGGCGCGTTTTTG-TAACTCATTAGGGGATCCCATTAGTAAGCCGACCTGGGCCGATTCCTCAGATTCTTATATTCCCCTTTTGC-AGTTGGATTGAGGGCACTTG---CCTTCGTTCCATCGGCACAACAAC----GAACCCC-GGCGCGG--ACCGCGCCAAGGAAA-TTTAACAAGATAG--CGTGCTC-CTGC-TGCCCCGTTAAAGGTGTGTGTGCTTGTAGCAGTGCCTTCTTT-CATT-ATTTAAAACGACTCTCGGCAACGGATATCTCGGCTCTCGCATCGATGAAGAACGTAGCGAAATGCGATACTTGGTGTGAATTGCAGAATCCCGTGAACCATCGAGTCTTTGAACGCAAGTTGCGCCCCAAGCCGTTAGGCCGAGGGCACGCCTGCCTGGGTGTCACGCATCGTC
>D._dyeriana_LIZH-ZT-201522
CTTATTACTCCAAAGAAATCAAATTCCATTTTTTCAACAAGTAATCCAAGATTTTTCTTGTTCCTATATAATTCTCATGTATATGAATATGAATCAATCTTCTTTTTTCTCTGTAACCAATCTTCTCATTTACGATCAACATCTTCAGGACTTCTTTTTGAGCGAATTTCTTTTTATGGAAAAGTGGAAGATCTTGTCCAAGTCTTTGTTAATGATTTTCAGGACAACTTATGGTTGTTCAAGCATCCTATCATGCATTATGTTAGATATCAAGGAAAATCCGTTCTGGCTTCAAAAGATATGCCTCTTCTGATGAATAAATGGAAATATTACCTTGTCAATTTATGGCAATGGCATTTTCACGTGTGGTCTCAACCCGGAAGGATTCATATAAACCACTTATACAAAGATTATATCGACTTTCTGGGCTATCTTTCCAGGGGGCGCCTAAATACTTTGGTGGTGCGGAGTCAAGTGCTAGAAAATGCATTTCTAATCGATAATGCTATGAAGCAGTTCGAGACAACCGTTCCAATTATTCCTCTGATCGGATCATTGACTACGGCGCGTTTTTG-TAACTCATTAGGGGATCCCATTAGTAAGCCGACCTGGGCCGATTCCTCAGATTCTTATATTCCCCTTTTGC-AGTTGGATTGAGGGCACTTG---CCTTCGTTCCATCGGCACAACAAC----GAACCCC-GGCGCGG--ACCGCGCCAAGGAAA-TTTAACAAGATAG--CGTGCTC-CTGC-TGCCCCGTTAAAGGTGTGTGTGCTTGTAGCAGTGCCTTCTTT-CATT-ATTTAAAACGACTCTCGGCAACGGATATCTCGGCTCTCGCATCGATGAAGAACGTAGCGAAATGCGATACTTGGTGTGAATTGCAGAATCCCGTGAACCATCGAGTCTTTGAACGCAAGTTGCGCCCCAAGCCGTTAGGCCGAGGGCACGCCTGCCTGGGTGTCACGCATCGTC
>D._dyeriana_LIZH-ZT-201528
CTTATTACTCCAAAGAAATCAAATTCCATTTTTTCAACAAGTAATCCAAGATTTTTCTTGTTCCTATATAATTCTCATGTATATGAATATGAATCAATCTTCTTTTTTCTCTGTAACCAATCTTCTCATTTACGATCAACATCTTCAGGACTTCTTTTTGAGCGAATTTCTTTTTATGGAAAAGTGGAAGATCTTGTCCAAGTCTTTGTTAATGATTTTCAGGACAACTTATGGTTGTTCAAGCATCCTATCATGCATTATGTTAGATATCAAGGAAAATCCGTTCTGGCTTCAAAAGATATGCCTCTTCTGATGAATAAATGGAAATATTACCTTGTCAATTTATGGCAATGGCATTTTCACGTGTGGTCTCAACCCGGAAGGATTCATATAAACCACTTATACAAAGATTATATCGACTTTCTGGGCTATCTTTCCAGGGGGCGCCTAAATACTTTGGTGGTGCGGAGTCAAGTGCTAGAAAATGCATTTCTAATCGATAATGCTATGAAGCAGTTCGAGACAACCGTTCCAATTATTCCTCTGATCGGATCATTGACTACGGCGCGTTTTTG-TAACTCATTAGGGGATCCCATTAGTAAGCCGACCTGGGCCGATTCCTCAGATTCTTATATTCCCCTTTTGC-AGTTGGATTGAGGGCACTTG---CCTTCGTTCCATCGGCACAACAAC----GAACCCC-GGCGCGG--ACCGCGCCAAGGAAA-TTTAACAAGATAG--CGTGCTC-CTGC-TGCCCCGTTAAAGGTGTGTGTGCTTGTAGCAGTGCCTTCTTT-CATT-ATTTAAAACGACTCTCGGCAACGGATATCTCGGCTCTCGCATCGATGAAGAACGTAGCGAAATGCGATACTTGGTGTGAATTGCAGAATCCCGTGAACCATCGAGTCTTTGAACGCAAGTTGCGCCCCAAGCCGTTAGGCCGAGGGCACGCCTGCCTGGGTGTCACGCATCGTC
>D._dyeriana_LIZH-ZT-201532
CTTATTACTCCAAAGAAATCAAATTCCATTTTTTCAACAAGTAATCCAAGATTTTTCTTGTTCCTATATAATTCTCATGTATATGAATATGAATCAATCCTCTTTTTTCTCTGTAACCAATCTTCTCATTTACGATCAACATCTTCAGGACTTCTTTTTGAGCGAATTTCTTTTTATGGAAAAGTGGAAGATCTTGTCCAAGTCTTTGTTAATGATTTTCAGGACAACTTATGGTTGTTCAAGCATCCTATCATGCATTATGTTAGATATCAAGGAAAATCCGTTCTGGCTTCAAAAGATATGCCTCTTCTGATGAATAAATGGAAATATTACCTTGTCAATTTATGGCAATGGCATTTTCACGTGTGGTCTCAACCCGGAAGGATTCATATAAACCACTTATACAAAGATTATATCGACTTTCTGGGCTATCTTTCCAGGGGGCGCCTAAATACTTTGGTGGTGCGGAGTCAAGTGCTAGAAAATGCATTTCTAATCGATAATGCTATGAAGCAGTTCGAGACAACCGTTCCAATTATTCCTCTGATCGGATCATTGACTACGGCGCGTTTTTG-TAACTCATTAGGGGATCCCATTAGTAAGCCGACCTGGGCCGATTCCTCAGATTCTTATATTCCCCTTTTGC-AGTTGGATTGAGGGCACTTG---CCTTCGTTCCATCGGCACAACAAC----GAACCCC-GGCGCGG--ACCGCGCCAAGGAAA-TTTAACAAGATAG--CGTGCTC-CTGC-TGCCCCGTTAAAGGTGTGTGTGCTTGTAGCAGTGCCTTCTTT-CATT-ATTTAAAACGACTCTCGGCAACGGATATCTCGGCTCTCGCATCGATGAAGAACGTAGCGAAATGCGATACTTGGTGTGAATTGCAGAATCCCGTGAACCATCGAGTCTTTGAACGCAAGTTGCGCCCCAAGCCGTTAGGCCGAGGGCACGCCTGCCTGGGTGTCACGCATCGTC
>A._truncatum_LIZH-2015024-01
CTTATTACTCCAAAGAAATCAAATTCCATTTTTTCAACAAGTAATCCAAGATTTTTCTTGTTCCTATATAATTCTCATGTATATGAATACGAATCAATCTTCTTTTTTCTCCGTAACCAATCCTCTCATTTACGATCAACATCTTCAGGACTCCTTTTTGAGCGAATTTCTTTTTATGGAAAAGTAGAAGATCTTGTCCAAGTCTTTGTTAATGATTTTCAGGACAACTTATGGTTGTTCAAGCATCCTATCATGCATTATGTTAGATATCAAGGAAAATCCGTTCTGGCTTCAAAAGATATGCCTCTTCTGATGAATAAATGGAAATATTACCTTGTCAATTTATGGCAATGGCATTTTCACGTGTGGTCTCAACCCGGAAGGATTCATATAAACCACTTATACAAAGATTATATCGACTTTCTGGGCTATCTTTCCAGGGGGCGACTAAATACTTTGGTGGTGCGGAGTCAAATGCTAGAAAATGCATTTCTAATCGATAATGCTATGAAGCAGTTCGAGACAACCGTTCCAATTATTCCTCTGATTGGATCATTGACTACGGCGCGTTTTTG-TAACTCATTAGGGCATCCCATTAGTAAGCCGACCTGGGCCGATTCCTCAGATTCTTATATTCCTCCTCCGC-AGTTGGATCGATGGCACCCG---CCGTCGCTCCCTCGGCACAACAAC----GAACCCC-GGCGCGG--ACCGCGCCAAGGAAT-CTTAACGAGAGAG--CGTGCCC-CTGC-CGCCCCGGAAACGGTGTGTGTGCTTGTGGCGTCGCCTTCTTC-CATT-ATTTAAAACGACTCTCGGCAACGGATATCTCGGCTCTCGCATCGATGAAGAACGTAGCGAAATGCGATACTTGGTGTGAATTGCAGAATCCCGTGAACCATCGAGTCTTTGAACGCAAGTTGCGCCCCAAGCCGTTAGGCCGAGGGCACGCCTGCCTGGGTGTCACGCATCGTT
>A._truncatum_LIZH-2015024-02
CTTATTACTCCAAAGAAATCAAATTCCATTTTTTCAACAAGTAATCCAAGATTTTTCTTGTTCCTATATAATTCTCATGTATATGAATACGAATCAATCTTCTTTTTTCTCCGTAACCAATCCTCTCATTTACGATCAACATCTTCAGGACTCCTTTTTGAGCGAATTTCTTTTTATGGAAAAGTAGAAGATCTTGTCCAAGTCTTTGTTAATGATTTTCAGGACAACTTATGGTTGTTCAAGCATCCTATCATGCATTATGTTAGATATCAAGGAAAATCCGTTCTGGCTTCAAAAGATATGCCTCTTCTGATGAATAAATGGAAATATTACCTTGTCAATTTATGGCAATGGCATTTTCACGTGTGGTCTCAACCCGGAAGGATTCATATAAACCACTTATACAAAGATTATATCGACTTTCTGGGCTATCTTTCCAGGGGGCGACTAAATACTTTGGTGGTGCGGAGTCAAATGCTAGAAAATGCATTTCTAATCGATAATGCTATGAAGCAGTTCGAGACAACCGTTCCAATTATTCCTCTGATTGGATCATTGACTACGGCGCGTTTTTG-TAACTCATTAGGGCATCCCATTAGTAAGCCGACCTGGGCCGATTCCTCAGATTCTTATATTCCTCCTCCGC-AGTTGGATCGATGGCACCCG---CCGTCGCTCCCTCGGCACAACAAC----GAACCCC-GGCGCGG--ACCGCGCCAAGGAAT-CTTAACGAGAGAG--CGTGCCC-CTGC-CGCCCCGGAAACGGTGTGTGTGCTTGTGGCGTCGCCTTCTTC-CATT-ATTTAAAACGACTCTCGGCAACGGATATCTCGGCTCTCGCATCGATGAAGAACGTAGCGAAATGCGATACTTGGTGTGAATTGCAGAATCCCGTGAACCATCGAGTCTTTGAACGCAAGTTGCGCCCCAAGCCGTTAGGCCGAGGGCACGCCTGCCTGGGTGTCACGCATCGTT
>A._truncatum_LIZH-2015024-03
CTTATTACTCCAAAGAAATCAAATTCCATTTTTTCAACAAGTAATCCAAGATTTTTCTTGTTCCTATATAATTCTCATGTATATGAATACGAATCAATCTTCTTTTTTCTCCGTAACCAATCCTCTCATTTACGATCAACATCTTCAGGACTCCTTTTTGAGCGAATTTCTTTTTATGGAAAAGTAGAAGATCTTGTCCAAGTCTTTGTTAATGATTTTCAGGACAACTTATGGTTGTTCAAGCATCCTATCATGCATTATGTTAGATATCAAGGAAAATCCGTTCTGGCTTCAAAAGATATGCCTCTTCTGATGAATAAATGGAAATATTACCTTGTCAATTTATGGCAATGGCATTTTCACGTGTGGTCTCAACCCGGAAGGATTCATATAAACCACTTATACAAAGATTATATCGACTTTCTGGGCTATCTTTCCAGGGGGCGACTAAATACTTTGGTGGTGCGGAGTCAAATGCTAGAAAATGCATTTCTAATCGATAATGCTATGAAGCAGTTCGAGACAACCGTTCCAATTATTCCTCTGATTGGATCATTGACTACGGCGCGTTTTTG-TAACTCATTAGGGCATCCCATTAGTAAGCCGACCTGGGCCGATTCCTCAGATTCTTATATTCCTCCTCCGC-AGTTGGATCGATGGCACCCG---CCGTCGCTCCCTCGGCACAACAAC----GAACCCC-GGCGCGG--ACCGCGCCAAGGAAT-CTTAACGAGAGAG--CGTGCCC-CTGC-CGCCCCGGAAACGGTGTGTGTGCTTGTGGCGTCGCCTTCTTC-CATT-ATTTAAAACGACTCTCGGCAACGGATATCTCGGCTCTCGCATCGATGAAGAACGTAGCGAAATGCGATACTTGGTGTGAATTGCAGAATCCCGTGAACCATCGAGTCTTTGAACGCAAGTTGCGCCCCAAGCCGTTAGGCCGAGGGCACGCCTGCCTGGGTGTCACGCATCGTT
>A._truncatum_LIZH-2015024-04
CTTATTACTCCAAAGAAATCAAATTCCATTTTTTCAACAAGTAATCCAAGATTTTTCTTGTTCCTATATAATTCTCATGTATATGAATACGAATCAATCTTCTTTTTTCTCCGTAACCAATCCTCTCATTTACGATCAACATCTTCAGGACTCCTTTTTGAGCGAATTTCTTTTTATGGAAAAGTAGAAGATCTTGTCCAAGTCTTTGTTAATGATTTTCAGGACAACTTATGGTTGTTCAAGCATCCTATCATGCATTATGTTAGATATCAAGGAAAATCCGTTCTGGCTTCAAAAGATATGCCTCTTCTGATGAATAAATGGAAATATTACCTTGTCAATTTATGGCAATGGCATTTTCACGTGTGGTCTCAACCCGGAAGGATTCATATAAACCACTTATACAAAGATTATATCGACTTTCTGGGCTATCTTTCCAGGGGGCGACTAAATACTTTGGTGGTGCGGAGTCAAATGCTAGAAAATGCATTTCTAATCGATAATGCTATGAAGCAGTTCGAGACAACCGTTCCAATTATTCCTCTGATTGGATCATTGACTACGGCGCGTTTTTG-TAACTCATTAGGGCATCCCATTAGTAAGCCGACCTGGGCCGATTCCTCAGATTCTTATATTCCTCCTCCGC-AGTTGGATCGATGGCACCCG---CCGTCGCTCCCTCGGCACAACAAC----GAACCCC-GGCGCGG--ACCGCGCCAAGGAAT-CTTAACGAGAGAG--CGTGCCC-CTGC-CGCCCCGGAAACGGTGTGTGTGCTTGTGGCGTCGCCTTCTTC-CATT-ATTTAAAACGACTCTCGGCAACGGATATCTCGGCTCTCGCATCGATGAAGAACGTAGCGAAATGCGATACTTGGTGTGAATTGCAGAATCCCGTGAACCATCGAGTCTTTGAACGCAAGTTGCGCCCCAAGCCGTTAGGCCGAGGGCACGCCTGCCTGGGTGTCACGCATCGTT
>A._truncatum_LIZH-2015024-05
CTTATTACTCCAAAGAAATCAAATTCCATTTTTTCAACAAGTAATCCAAGATTTTTCTTGTTCCTATATAATTCTCATGTATATGAATACGAATCAATCTTCTTTTTTCTCCGTAACCAATCCTCTCATTTACGATCAACATCTTCAGGACTCCTTTTTGAGCGAATTTCTTTTTATGGAAAAGTAGAAGATCTTGTCCAAGTCTTTGTTAATGATTTTCAGGACAACTTATGGTTGTTCAAGCATCCTATCATGCATTATGTTAGATATCAAGGAAAATCCGTTCTGGCTTCAAAAGATATGCCTCTTCTGATGAATAAATGGAAATATTACCTTGTCAATTTATGGCAATGGCATTTTCACGTGTGGTCTCAACCCGGAAGGATTCATATAAACCACTTATACAAAGATTATATCGACTTTCTGGGCTATCTTTCCAGGGGGCGACTAAATACTTTGGTGGTGCGGAGTCAAATGCTAGAAAATGCATTTCTAATCGATAATGCTATGAAGCAGTTCGAGACAACCGTTCCAATTATTCCTCTGATTGGATCATTGACTACGGCGCGTTTTTG-TAACTCATTAGGGCATCCCATTAGTAAGCCGACCTGGGCCGATTCCTCAGATTCTTATATTCCTCCTCCGC-AGTTGGATCGATGGCACCCG---CCGTCGCTCCCTCGGCACAACAAC----GAACCCC-GGCGCGG--ACCGCGCCAAGGAAT-CTTAACGAGAGAG--CGTGCCC-CTGC-CGCCCCGGAAACGGTGTGTGTGCTTGTGGCGTCGCCTTCTTC-CATT-ATTTAAAACGACTCTCGGCAACGGATATCTCGGCTCTCGCATCGATGAAGAACGTAGCGAAATGCGATACTTGGTGTGAATTGCAGAATCCCGTGAACCATCGAGTCTTTGAACGCAAGTTGCGCCCCAAGCCGTTAGGCCGAGGGCACGCCTGCCTGGGTGTCACGCATCGTT
>A._griseum_LIZH-2015091-01
CTTATTACTCAAAAGAAATCAAATTCCATTTTTTCAACAAGTAATCCAAGATTTTTCTTGTTCCTATATAATTCTCATGTATATGAATATGAATCAATCTTCTTTTTTCTCCGTAACCAATCTTCTCATTTACGATCAACATCTTCAGGACTCCTTTTTGAGCGAATTTCTTTTTATGGAAAAGTAGAAGATCTTGTCCAAGTCTTTGTTAATGATTTTCAGGACTACTTATGGTTGTTCAAGCATCCTATCATGCATTATGTTAGATATCAAGGAAAATCCGTTCTGGCTTCAAAAGATATGCCTCTTCTGATGAATAAATGGAAATATTACCTTGTCAATTTATGGCAATGGCATTTTCACGTGTGGTCTCAACCCGGAAGGATTCATATAAACCACTTATACAAAGATTATATCGACTTTCTGGGCTATCTTTCCAGGGGGCGACTAAATACTTTTGTGGTGCGGAGTCAAATGCTAGAAAATGCATTTTTAATCGATAATGCTATGAAGCAGTTCGAGACAACCGTTCCAATTATTCCTCTGATTGGATCATTGACTACGGCGCGTTTTTG-TAACTCATTAGGGCATCCCATTAGTAAGCCGACCTGGGCCGATTCCTCAGATTCTTATATCCCCCCTTTGC-GGTCGGATCGATGGCACCCG---CCCTCGCTCCCTCGGCAAAACAAC----GAACCCC-GGCGCGG--ACCGCGCCAAGGAAG-CTTAACACAAGGGAGCGTGCCC-TTGC-CGCCCCGGAAACGGTGTGTGTGCTTGTGGCATTGCCTTCTTT-CATT-ATTTAAAACGACTCTCGGCAACGGATATCTCGGCTCTCGCATCGATGAAGAACGTAGCGAAATGCGATACTTGGTGTGAATTGCAGAATCCCGTGAACCATCGAGTCTTTGAACGCAAGTTGCGCCCCAAGCCGTTAGGCCGAGGGCACGCCTGCCTGGGTGTCACGCATCTTT
>A._griseum_LIZH-2015091-02
CTTATTACTCAAAAGAAATCAAATTCCATTTTTTCAACAAGTAATCCAAGATTTTTCTTGTTCCTATATAATTCTCATGTATATGAATATGAATCAATCTTCTTTTTTCTCCGTAACCAATCTTCTCATTTACGATCAACATCTTCAGGACTCCTTTTTGAGCGAATTTCTTTTTATGGAAAAGTAGAAGATCTTGTCCAAGTCTTTGTTAATGATTTTCAGGACTACTTATGGTTGTTCAAGCATCCTATCATGCATTATGTTAGATATCAAGGAAAATCCGTTCTGGCTTCAAAAGATATGCCTCTTCTGATGAATAAATGGAAATATTACCTTGTCAATTTATGGCAATGGCATTTTCACGTGTGGTCTCAACCCGGAAGGATTCATATAAACCACTTATACAAAGATTATATCGACTTTCTGGGCTATCTTTCCAGGGGGCGACTAAATACTTTTGTGGTGCGGAGTCAAATGCTAGAAAATGCATTTTTAATCGATAATGCTATGAAGCAGTTCGAGACAACCGTTCCAATTATTCCTCTGATTGGATCATTGACTACGGCGCGTTTTTG-TAACTCATTAGGGCATCCCATTAGTAAGCCGACCTGGGCCGATTCCTCAGATTCTTATATCCCCCCTTTGC-GGTCGGATCGATGGCACCCG---CCCTCGCTCCCTCGGCAAAACAAC----GAACCCC-GGCGCGG--ACCGCGCCAAGGAAG-CTTAACACAAGGGAGCGTGCCC-TTGC-CGCCCCGGAAACGGTGTGTGTGCTTGTGGCATTGCCTTCTTT-CATT-ATTTAAAACGACTCTCGGCAACGGATATCTCGGCTCTCGCATCGATGAAGAACGTAGCGAAATGCGATACTTGGTGTGAATTGCAGAATCCCGTGAACCATCGAGTCTTTGAACGCAAGTTGCGCCCCAAGCCGTTAGGCCGAGGGCACGCCTGCCTGGGTGTCACGCATCTTT
>A._griseum_LIZH-2015091-03
CTTATTACTCAAAAGAAATCAAATTCCATTTTTTCAACAAGTAATCCAAGATTTTTCTTGTTCCTATATAATTCTCATGTATATGAATATGAATCAATCTTCTTTTTTCTCCGTAACCAATCTTCTCATTTACGATCAACATCTTCAGGACTCCTTTTTGAGCGAATTTCTTTTTATGGAAAAGTAGAAGATCTTGTCCAAGTCTTTGTTAATGATTTTCAGGACTACTTATGGTTGTTCAAGCATCCTATCATGCATTATGTTAGATATCAAGGAAAATCCGTTCTGGCTTCAAAAGATATGCCTCTTCTGATGAATAAATGGAAATATTACCTTGTCAATTTATGGCAATGGCATTTTCACGTGTGGTCTCAACCCGGAAGGATTCATATAAACCACTTATACAAAGATTATATCGACTTTCTGGGCTATCTTTCCAGGGGGCGACTAAATACTTTTGTGGTGCGGAGTCAAATGCTAGAAAATGCATTTTTAATCGATAATGCTATGAAGCAGTTCGAGACAACCGTTCCAATTATTCCTCTGATTGGATCATTGACTACGGCGCGTTTTTG-TAACTCATTAGGGCATCCCATTAGTAAGCCGACCTGGGCCGATTCCTCAGATTCTTATATCCCCCCTTTGC-GGTCGGATCGATGGCACCCG---CCCTCGCTCCCTCGGCAAAACAAC----GAACCCC-GGCGCGG--ACCGCGCCAAGGAAG-CTTAACACAAGGGAGCGTGCCC-TTGC-CGCCCCGGAAACGGTGTGTGTGCTTGTGGCATTGCCTTCTTT-CATT-ATTTAAAACGACTCTCGGCAACGGATATCTCGGCTCTCGCATCGATGAAGAACGTAGCGAAATGCGATACTTGGTGTGAATTGCAGAATCCCGTGAACCATCGAGTCTTTGAACGCAAGTTGCGCCCCAAGCCGTTAGGCCGAGGGCACGCCTGCCTGGGTGTCACGCATCTTT
>A._griseum_LIZH-2015091-04
CTTATTACTCAAAAGAAATCAAATTCCATTTTTTCAACAAGTAATCCAAGATTTTTCTTGTTCCTATATAATTCTCATGTATATGAATATGAATCAATCTTCTTTTTTCTCCGTAACCAATCTTCTCATTTACGATCAACATCTTCAGGACTCCTTTTTGAGCGAATTTCTTTTTATGGAAAAGTAGAAGATCTTGTCCAAGTCTTTGTTAATGATTTTCAGGACTACTTATGGTTGTTCAAGCATCCTATCATGCATTATGTTAGATATCAAGGAAAATCCGTTCTGGCTTCAAAAGATATGCCTCTTCTGATGAATAAATGGAAATATTACCTTGTCAATTTATGGCAATGGCATTTTCACGTGTGGTCTCAACCCGGAAGGATTCATATAAACCACTTATACAAAGATTATATCGACTTTCTGGGCTATCTTTCCAGGGGGCGACTAAATACTTTTGTGGTGCGGAGTCAAATGCTAGAAAATGCATTTTTAATCGATAATGCTATGAAGCAGTTCGAGACAACCGTTCCAATTATTCCTCTGATTGGATCATTGACTACGGCGCGTTTTTG-TAACTCATTAGGGCATCCCATTAGTAAGCCGACCTGGGCCGATTCCTCAGATTCTTATATCCCCCCTTTGC-GGTCGGATCGATGGCACCCG---CCCTCGCTCCCTCGGCAAAACAAC----GAACCCC-GGCGCGG--ACCGCGCCAAGGAAG-CTTAACACAAGGGAGCGTGCCC-TTGC-CGCCCCGGAAACGGTGTGTGTGCTTGTGGCATTGCCTTCTTT-CATT-ATTTAAAACGACTCTCGGCAACGGATATCTCGGCTCTCGCATCGATGAAGAACGTAGCGAAATGCGATACTTGGTGTGAATTGCAGAATCCCGTGAACCATCGAGTCTTTGAACGCAAGTTGCGCCCCAAGCCGTTAGGCCGAGGGCACGCCTGCCTGGGTGTCACGCATCTTT
>A._griseum_LIZH-2015091-05
CTTATTACTCAAAAGAAATCAAATTCCATTTTTTCAACAAGTAATCCAAGATTTTTCTTGTTCCTATATAATTCTCATGTATATGAATATGAATCAATCTTCTTTTTTCTCCGTAACCAATCTTCTCATTTACGATCAACATCTTCAGGACTCCTTTTTGAGCGAATTTCTTTTTATGGAAAAGTAGAAGATCTTGTCCAAGTCTTTGTTAATGATTTTCAGGACTACTTATGGTTGTTCAAGCATCCTATCATGCATTATGTTAGATATCAAGGAAAATCCGTTCTGGCTTCAAAAGATATGCCTCTTCTGATGAATAAATGGAAATATTACCTTGTCAATTTATGGCAATGGCATTTTCACGTGTGGTCTCAACCCGGAAGGATTCATATAAACCACTTATACAAAGATTATATCGACTTTCTGGGCTATCTTTCCAGGGGGCGACTAAATACTTTTGTGGTGCGGAGTCAAATGCTAGAAAATGCATTTTTAATCGATAATGCTATGAAGCAGTTCGAGACAACCGTTCCAATTATTCCTCTGATTGGATCATTGACTACGGCGCGTTTTTG-TAACTCATTAGGGCATCCCATTAGTAAGCCGACCTGGGCCGATTCCTCAGATTCTTATATCCCCCCTTTGC-GGTCGGATCGATGGCACCCG---CCCTCGCTCCCTCGGCAAAACAAC----GAACCCC-GGCGCGG--ACCGCGCCAAGGAAG-CTTAACACAAGGGAGCGTGCCC-TTGC-CGCCCCGGAAACGGTGTGTGTGCTTGTGGCATTGCCTTCTTT-CATT-ATTTAAAACGACTCTCGGCAACGGATATCTCGGCTCTCGCATCGATGAAGAACGTAGCGAAATGCGATACTTGGTGTGAATTGCAGAATCCCGTGAACCATCGAGTCTTTGAACGCAAGTTGCGCCCCAAGCCGTTAGGCCGAGGGCACGCCTGCCTGGGTGTCACGCATCTTT
