# Supplementary material for: Efficient Identification of the Forest Tree Species in Aceraceae Using DNA Barcodes
Source: Front Plant Sci. 2016 Nov 16;7:1707. doi: 10.3389/fpls.2016.01707 (PMC5110567; doi:10.3389/fpls.2016.01707)
Supplement: Supplementary file 5 [file DataSheet3.FASTA]

>A._palmatum_LIZH-2015023-01
CTTATTACTCCAAAGAAATCAAATTCCATTTTTTCAACAAGCAATCCAAGATTTTTCTTGTTCCTATATAATTCTCATGTATATGAATATGAATCAATCTTCTTTTTTCTCCGTAACCAATCTTCTCATTTACGATCAACATCTTCAGGACTCCTTTTTGAGCGAATTTCTTTTTATGGAAAAGTAGAAGATCTTGTCCAAGTCTTTGTTAATGATTTTCAGGACAACTTATGGCTGTTCAAGCATCCTATCATGCATTATGTTAGATATCAAGGAAAATCCGTTCTGGCTTCAAAAGATATGCCTCTTCTGATGAATAAATGGAAATATTACCTTGTCAATTTATGGCAATGGCATTTTCACGTGTGGTCTCAACCCGGAAGGATTCATATAAACCACTTATACAAAGATTATATCAACTTTCTGGGCTATCTTTCCAGGGGGCGACTAAATACTTTGGTGGTGCGGAGTCAAATGCTAGAAAATGCATTTCTAATCGATAATGCTATGAAGCAGTTCGAGACAACCGTTCCAATTATTCCTCTGATTGGATCATTGACTACGGCGCGTTTTTGGTAACTCATTAGGGCATCCGATTAGTAAGCCGACCTGGGCCGATTCCTCAGATTCTTATATTATAGAAATGGGACTTTTGTCGAACAAGGGAATCGGACGTAATCAATATAGGACAGAAATAAAAAAAAAATCATGAAATGCAAATTAGAGCTTAGAGTATTGACGTGTTTGTTAGGAGTCCTAATG--AAATTAGGAAAAGAGGACTTATTTTGTTTAAAAATAAA----AAACGAAATTGAATAACTAAATAAAATAAAAATTGAATAACTAAATAAAATAAAAAATTTTGTTCTTGAAGGGGTTTTGACAGATACGGCTCGACAAAACAATTTAAGCCATAACATAAAATGCATTGTGCAAAAAAAAA---TACATCGTTCTGTTTTTCCCTTTTTT-CGAGTATCCAGTAAAAGTAAATTAAA
>A._palmatum_LIZH-2015023-02
CTTATTACTCCAAAGAAATCAAATTCCATTTTTTCAACAAGCAATCCAAGATTTTTCTTGTTCCTATATAATTCTCATGTATATGAATATGAATCAATCTTCTTTTTTCTCCGTAACCAATCTTCTCATTTACGATCAACATCTTCAGGACTCCTTTTTGAGCGAATTTCTTTTTATGGAAAAGTAGAAGATCTTGTCCAAGTCTTTGTTAATGATTTTCAGGACAACTTATGGCTGTTCAAGCATCCTATCATGCATTATGTTAGATATCAAGGAAAATCCGTTCTGGCTTCAAAAGATATGCCTCTTCTGATGAATAAATGGAAATATTACCTTGTCAATTTATGGCAATGGCATTTTCACGTGTGGTCTCAACCCGGAAGGATTCATATAAACCACTTATACAAAGATTATATCAACTTTCTGGGCTATCTTTCCAGGGGGCGACTAAATACTTTGGTGGTGCGGAGTCAAATGCTAGAAAATGCATTTCTAATCGATAATGCTATGAAGCAGTTCGAGACAACCGTTCCAATTATTCCTCTGATTGGATCATTGACTACGGCGCGTTTTTGGTAACTCATTAGGGCATCCGATTAGTAAGCCGACCTGGGCCGATTCCTCAGATTCTTATATTATAGAAATGGGACTTTTGTCGAACAAGGGAATCGGACGTAATCAATATAGGACAGAAATAAAAAAAAAATCATGAAATGCAAATTAGAGCTTAGAGTATTGACGTGTTTGTTAGGAGTCCTAATG--AAATTAGGAAAAGAGGACTTATTTTGTTTAAAAATAAA----AAACGAAATTGAATAACTAAATAAAATAAAAATTGAATAACTAAATAAAATAAAAAATTTTGTTCTTGAAGGGGTTTTGACAGATACGGCTCGACAAAACAATTTAAGCCATAACATAAAATGCATTGTGCAAAAAAAAA---TACATCGTTCTGTTTTTCCCTTTTTT-CGAGTATCCAGTAAAAGTAAATTAAA
>A._Palmatum_var._palmatum_LIZH-2015001-01
CTTATTACTCCAAAGAAATCAAATTCCATTTTTTCAACAAGCAATCCAAGATTTTTCTTGTTCCTATATAATTCTCATGTATATGAATATGAATCAATCTTCTTTTTTCTCCGTAACCAATCTTCTCATTTACGATCAACATCTTCAGGACTCCTTTTTGAGCGAATTTCTTTTTATGGAAAAGTAGAAGATCTTGTCCAAGTCTTTGTTAATGATTTTCAGGACAACTTATGGCTGTTCAAGCATCCTATCATGCATTATGTTAGATATCAAGGAAAATCCGTTCTGGCTTCAAAAGATATGCCTCTTCTGATGAATAAATGGAAATATTACCTTGTCAATTTATGGCAATGGCATTTTCACGTGTGGTCTCAACCCGGAAGGATTCATATAAACCACTTATACAAAGATTATATCAACTTTCTGGGCTATCTTTCCAGGGGGCGACTAAATACTTTGGTGGTGCGGAGTCAAATGCTAGAAAATGCATTTCTAATCGATAATGCTATGAAGCAGTTCGAGACAACCGTTCCAATTATTCCTCTGATTGGATCATTGACTATGGCGCGTTTTTG-TAACTCATTAGGGCATCCGATTAGTAAGCCGACCTGGGCCGATTCCTCAGATTCTTATATTATAGAAATGAGACTTTTGTCGAACAAGGGAATCGGACGTAATCAATATAGGACAGAAATAAAAAAAAAATCATGAAATGCAAATTAGAGCTTAGAGTATTGACGTGTTTGTTAGGAGTCCTAATG--AAATTAGGAAAAGAGGACTTATTTTGTTTAAAAATAAA----AAACGAAATTGAATAACTAAATAAAATAAAAA------------------------ATTTGGTTCTTGAAGGGGTTTTGACAGATACGGCTCGACAAAACAATTTCAGCCATAACATAAAATGCATTGTGCAAAAAAAAA---TACATCGTTCTGTTTTTCCCTTTTTT-CGAGTATCCAGTAAAAGTAAATTAAA
>A._Palmatum_var._palmatum_LIZH-2015001-02
CTTATTACTCCAAAGAAATCAAATTCCATTTTTTCAACAAGCAATCCAAGATTTTTCTTGTTCCTATATAATTCTCATGTATATGAATATGAATCAATCTTCTTTTTTCTCCGTAACCAATCTTCTCATTTACGATCAACATCTTCAGGACTCCTTTTTGAGCGAATTTCTTTTTATGGAAAAGTAGAAGATCTTGTCCAAGTCTTTGTTAATGATTTTCAGGACAACTTATGGCTGTTCAAGCATCCTATCATGCATTATGTTAGATATCAAGGAAAATCCGTTCTGGCTTCAAAAGATATGCCTCTTCTGATGAATAAATGGAAATATTACCTTGTCAATTTATGGCAATGGCATTTTCACGTGTGGTCTCAACCCGGAAGGATTCATATAAACCACTTATACAAAGATTATATCAACTTTCTGGGCTATCTTTCCAGGGGGCGACTAAATACTTTGGTGGTGCGGAGTCAAATGCTAGAAAATGCATTTCTAATCGATAATGCTATGAAGCAGTTCGAGACAACCGTTCCAATTATTCCTCTGATTGGATCATTGACTATGGCGCGTTTTTG-TAACTCATTAGGGCATCCGATTAGTAAGCCGACCTGGGCCGATTCCTCAGATTCTTATATTATAGAAATGAGACTTTTGTCGAACAAGGGAATCGGACGTAATCAATATAGGACAGAAATAAAAAAAAAATCATGAAATGCAAATTAGAGCTTAGAGTATTGACGTGTTTGTTAGGAGTCCTAATG--AAATTAGGAAAAGAGGACTTATTTTGTTTAAAAATAAA----AAACGAAATTGAATAACTAAATAAAATAAAAA------------------------ATTTGGTTCTTGAAGGGGTTTTGACAGATACGGCTCGACAAAACAATTTCAGCCATAACATAAAATGCATTGTGCAAAAAAAAA---TACATCGTTCTGTTTTTCCCTTTTTT-CGAGTATCCAGTAAAAGTAAATTAAA
>A._Palmatum_var._palmatum_LIZH-2015001-03
CTTATTACTCCAAAGAAATCAAATTCCATTTTTTCAACAAGCAATCCAAGATTTTTCTTGTTCCTATATAATTCTCATGTATATGAATATGAATCAATCTTCTTTTTTCTCCGTAACCAATCTTCTCATTTACGATCAACATCTTCAGGACTCCTTTTTGAGCGAATTTCTTTTTATGGAAAAGTAGAAGATCTTGTCCAAGTCTTTGTTAATGATTTTCAGGACAACTTATGGCTGTTCAAGCATCCTATCATGCATTATGTTAGATATCAAGGAAAATCCGTTCTGGCTTCAAAAGATATGCCTCTTCTGATGAATAAATGGAAATATTACCTTGTCAATTTATGGCAATGGCATTTTCACGTGTGGTCTCAACCCGGAAGGATTCATATAAACCACTTATACAAAGATTATATCAACTTTCTGGGCTATCTTTCCAGGGGGCGACTAAATACTTTGGTGGTGCGGAGTCAAATGCTAGAAAATGCATTTCTAATCGATAATGCTATGAAGCAGTTCGAGACAACCGTTCCAATTATTCCTCTGATTGGATCATTGACTATGGCGCGTTTTTG-TAACTCATTAGGGCATCCGATTAGTAAGCCGACCTGGGCCGATTCCTCAGATTCTTATATTATAGAAATGAGACTTTTGTCGAACAAGGGAATCGGACGTAATCAATATAGGACAGAAATAAAAAAAAAATCATGAAATGCAAATTAGAGCTTAGAGTATTGACGTGTTTGTTAGGAGTCCTAATG--AAATTAGGAAAAGAGGACTTATTTTGTTTAAAAATAAA----AAACGAAATTGAATAACTAAATAAAATAAAAA------------------------ATTTGGTTCTTGAAGGGGTTTTGACAGATACGGCTCGACAAAACAATTTCAGCCATAACATAAAATGCATTGTGCAAAAAAAAA---TACATCGTTCTGTTTTTCCCTTTTTT-CGAGTATCCAGTAAAAGTAAATTAAA
>A._Palmatum_var._palmatum_LIZH-2015001-04
CTTATTACTCCAAAGAAATCAAATTCCATTTTTTCAACAAGCAATCCAAGATTTTTCTTGTTCCTATATAATTCTCATGTATATGAATATGAATCAATCTTCTTTTTTCTCCGTAACCAATCTTCTCATTTACGATCAACATCTTCAGGACTCCTTTTTGAGCGAATTTCTTTTTATGGAAAAGTAGAAGATCTTGTCCAAGTCTTTGTTAATGATTTTCAGGACAACTTATGGCTGTTCAAGCATCCTATCATGCATTATGTTAGATATCAAGGAAAATCCGTTCTGGCTTCAAAAGATATGCCTCTTCTGATGAATAAATGGAAATATTACCTTGTCAATTTATGGCAATGGCATTTTCACGTGTGGTCTCAACCCGGAAGGATTCATATAAACCACTTATACAAAGATTATATCAACTTTCTGGGCTATCTTTCCAGGGGGCGACTAAATACTTTGGTGGTGCGGAGTCAAATGCTAGAAAATGCATTTCTAATCGATAATGCTATGAAGCAGTTCGAGACAACCGTTCCAATTATTCCTCTGATTGGATCATTGACTATGGCGCGTTTTTG-TAACTCATTAGGGCATCCGATTAGTAAGCCGACCTGGGCCGATTCCTCAGATTCTTATATTATAGAAATGAGACTTTTGTCGAACAAGGGAATCGGACGTAATCAATATAGGACAGAAATAAAAAAAAAATCATGAAATGCAAATTAGAGCTTAGAGTATTGACGTGTTTGTTAGGAGTCCTAATG--AAATTAGGAAAAGAGGACTTATTTTGTTTAAAAATAAA----AAACGAAATTGAATAACTAAATAAAATAAAAA------------------------ATTTGGTTCTTGAAGGGGTTTTGACAGATACGGCTCGACAAAACAATTTCAGCCATAACATAAAATGCATTGTGCAAAAAAAAA---TACATCGTTCTGTTTTTCCCTTTTTT-CGAGTATCCAGTAAAAGTAAATTAAA
>A._Palmatum_var._palmatum_LIZH-2015001-05
CTTATTACTCCAAAGAAATCAAATTCCATTTTTTCAACAAGCAATCCAAGATTTTTCTTGTTCCTATATAATTCTCATGTATATGAATATGAATCAATCTTCTTTTTTCTCCGTAACCAATCTTCTCATTTACGATCAACATCTTCAGGACTCCTTTTTGAGCGAATTTCTTTTTATGGAAAAGTAGAAGATCTTGTCCAAGTCTTTGTTAATGATTTTCAGGACAACTTATGGCTGTTCAAGCATCCTATCATGCATTATGTTAGATATCAAGGAAAATCCGTTCTGGCTTCAAAAGATATGCCTCTTCTGATGAATAAATGGAAATATTACCTTGTCAATTTATGGCAATGGCATTTTCACGTGTGGTCTCAACCCGGAAGGATTCATATAAACCACTTATACAAAGATTATATCAACTTTCTGGGCTATCTTTCCAGGGGGCGACTAAATACTTTGGTGGTGCGGAGTCAAATGCTAGAAAATGCATTTCTAATCGATAATGCTATGAAGCAGTTCGAGACAACCGTTCCAATTATTCCTCTGATTGGATCATTGACTATGGCGCGTTTTTG-TAACTCATTAGGGCATCCGATTAGTAAGCCGACCTGGGCCGATTCCTCAGATTCTTATATTATAGAAATGAGACTTTTGTCGAACAAGGGAATCGGACGTAATCAATATAGGACAGAAATAAAAAAAAAATCATGAAATGCAAATTAGAGCTTAGAGTATTGACGTGTTTGTTAGGAGTCCTAATG--AAATTAGGAAAAGAGGACTTATTTTGTTTAAAAATAAA----AAACGAAATTGAATAACTAAATAAAATAAAAA------------------------ATTTGGTTCTTGAAGGGGTTTTGACAGATACGGCTCGACAAAACAATTTCAGCCATAACATAAAATGCATTGTGCAAAAAAAAA---TACATCGTTCTGTTTTTCCCTTTTTT-CGAGTATCCAGTAAAAGTAAATTAAA
>A._robustum_LIZH-2015052-01
CTTATTACTCCAAAGAAATCAAATTCCATTTTTTCAACAAGCAATCCAAGATTTTTCTTGTTCCTATATAATTCTCATGTATATGAATATGAATCAATCTTCTTTTTTCTCCGTAACCAATCTTCTCATTTACGATCAACATCTTCAGGACTCCTTTTTGAGCGAATTTCTTTTTATGGAAAAGTAGAAGATCTTGTCCAAGTCTTTGTTAATGATTTTCAGGACAACTTATGGCTGTTCAAGCATCCTATCATGCATTATGTTAGATATCAAGGAAAATCCGTTCTGGCTTCAAAAGATATGCCTCTTCTGATGAATAAATGGAAATATTACCTTGTCAATTTATGGCAATGGCATTTTCACGTGTGGTCTCAACCCGGAAGGATTCATATAAACCACTTATACAAAGATTATATCAACTTTCTGGGCTATCTTTCCAGGGGGCGACTAAATACTTTGGTGGTGCGGAGTCAAATGCTAGAAAATGCATTTCTAATCGATAATGCTATGAAGCAGTTCGAGACGACCGTTCCAATTATTCCTCTGATTGGATCATTGACTACGGCGCGTTTTTTGTAACTCATTAGGGCATCCGATTAGTAAGCCGACCTGGGCCGATTCCTCAAATTCTTATATTATAGAAATGGGACTTTTGTCGAACAAGGGAATCGGACGTAATCAATATAGGACAGAAATAAAAAAAAAATCATGAAATGCAAATTAGAGCTTAGAGTATTGACGTGTTTGTTAGGAGTCCTAATG--AAATTAGGAAAAGAGGACTTATTTTGTTTAAAAATAAA----AAACGAAATTGAATAACTAAATAAAATAAAAATTGAATAACTAAATAAAATAAAAAATTTTGTTCTTGAAGGGGTTTTGACAGATACGGCTCGACAAAACAATTTAAGCCATAACATAAAATGCATTGTGCAAAAAAAAA---TACATCGTTCTGTTTTTCCCTTTTTT-CGAGTATCCAGTAAAAGTAAATTAAA
>A._robustum_LIZH-2015052-02
CTTATTACTCCAAAGAAATCAAATTCCATTTTTTCAACAAGCAATCCAAGATTTTTCTTGTTCCTATATAATTCTCATGTATATGAATATGAATCAATCTTCTTTTTTCTCCGTAACCAATCTTCTCATTTACGATCAACATCTTCAGGACTCCTTTTTGAGCGAATTTCTTTTTATGGAAAAGTAGAAGATCTTGTCCAAGTCTTTGTTAATGATTTTCAGGACAACTTATGGCTGTTCAAGCATCCTATCATGCATTATGTTAGATATCAAGGAAAATCCGTTCTGGCTTCAAAAGATATGCCTCTTCTGATGAATAAATGGAAATATTACCTTGTCAATTTATGGCAATGGCATTTTCACGTGTGGTCTCAACCCGGAAGGATTCATATAAACCACTTATACAAAGATTATATCAACTTTCTGGGCTATCTTTCCAGGGGGCGACTAAATACTTTGGTGGTGCGGAGTCAAATGCTAGAAAATGCATTTCTAATCGATAATGCTATGAAGCAGTTCGAGACGACCGTTCCAATTATTCCTCTGATTGGATCATTGACTACGGCGCGTTTTTTGTAACTCATTAGGGCATCCGATTAGTAAGCCGACCTGGGCCGATTCCTCAAATTCTTATATTATAGAAATGGGACTTTTGTCGAACAAGGGAATCGGACGTAATCAATATAGGACAGAAATAAAAAAAAAATCATGAAATGCAAATTAGAGCTTAGAGTATTGACGTGTTTGTTAGGAGTCCTAATG--AAATTAGGAAAAGAGGACTTATTTTGTTTAAAAATAAA----AAACGAAATTGAATAACTAAATAAAATAAAAATTGAATAACTAAATAAAATAAAAAATTTTGTTCTTGAAGGGGTTTTGACAGATACGGCTCGACAAAACAATTTAAGCCATAACATAAAATGCATTGTGCAAAAAAAAA---TACATCGTTCTGTTTTTCCCTTTTTT-CGAGTATCCAGTAAAAGTAAATTAAA
>A._robustum_LIZH-2015052-03
CTTATTACTCCAAAGAAATCAAATTCCATTTTTTCAACAAGCAATCCAAGATTTTTCTTGTTCCTATATAATTCTCATGTATATGAATATGAATCAATCTTCTTTTTTCTCCGTAACCAATCTTCTCATTTACGATCAACATCTTCAGGACTCCTTTTTGAGCGAATTTCTTTTTATGGAAAAGTAGAAGATCTTGTCCAAGTCTTTGTTAATGATTTTCAGGACAACTTATGGCTGTTCAAGCATCCTATCATGCATTATGTTAGATATCAAGGAAAATCCGTTCTGGCTTCAAAAGATATGCCTCTTCTGATGAATAAATGGAAATATTACCTTGTCAATTTATGGCAATGGCATTTTCACGTGTGGTCTCAACCCGGAAGGATTCATATAAACCACTTATACAAAGATTATATCAACTTTCTGGGCTATCTTTCCAGGGGGCGACTAAATACTTTGGTGGTGCGGAGTCAAATGCTAGAAAATGCATTTCTAATCGATAATGCTATGAAGCAGTTCGAGACGACCGTTCCAATTATTCCTCTGATTGGATCATTGACTACGGCGCGTTTTTTGTAACTCATTAGGGCATCCGATTAGTAAGCCGACCTGGGCCGATTCCTCAAATTCTTATATTATAGAAATGGGACTTTTGTCGAACAAGGGAATCGGACGTAATCAATATAGGACAGAAATAAAAAAAAAATCATGAAATGCAAATTAGAGCTTAGAGTATTGACGTGTTTGTTAGGAGTCCTAATG--AAATTAGGAAAAGAGGACTTATTTTGTTTAAAAATAAA----AAACGAAATTGAATAACTAAATAAAATAAAAATTGAATAACTAAATAAAATAAAAAATTTTGTTCTTGAAGGGGTTTTGACAGATACGGCTCGACAAAACAATTTAAGCCATAACATAAAATGCATTGTGCAAAAAAAAA---TACATCGTTCTGTTTTTCCCTTTTTT-CGAGTATCCAGTAAAAGTAAATTAAA
>A._robustum_LIZH-2015052-04
CTTATTACTCCAAAGAAATCAAATTCCATTTTTTCAACAAGCAATCCAAGATTTTTCTTGTTCCTATATAATTCTCATGTATATGAATATGAATCAATCTTCTTTTTTCTCCGTAACCAATCTTCTCATTTACGATCAACATCTTCAGGACTCCTTTTTGAGCGAATTTCTTTTTATGGAAAAGTAGAAGATCTTGTCCAAGTCTTTGTTAATGATTTTCAGGACAACTTATGGCTGTTCAAGCATCCTATCATGCATTATGTTAGATATCAAGGAAAATCCGTTCTGGCTTCAAAAGATATGCCTCTTCTGATGAATAAATGGAAATATTACCTTGTCAATTTATGGCAATGGCATTTTCACGTGTGGTCTCAACCCGGAAGGATTCATATAAACCACTTATACAAAGATTATATCAACTTTCTGGGCTATCTTTCCAGGGGGCGACTAAATACTTTGGTGGTGCGGAGTCAAATGCTAGAAAATGCATTTCTAATCGATAATGCTATGAAGCAGTTCGAGACGACCGTTCCAATTATTCCTCTGATTGGATCATTGACTACGGCGCGTTTTTTGTAACTCATTAGGGCATCCGATTAGTAAGCCGACCTGGGCCGATTCCTCAAATTCTTATATTATAGAAATGGGACTTTTGTCGAACAAGGGAATCGGACGTAATCAATATAGGACAGAAATAAAAAAAAAATCATGAAATGCAAATTAGAGCTTAGAGTATTGACGTGTTTGTTAGGAGTCCTAATG--AAATTAGGAAAAGAGGACTTATTTTGTTTAAAAATAAA----AAACGAAATTGAATAACTAAATAAAATAAAAATTGAATAACTAAATAAAATAAAAAATTTTGTTCTTGAAGGGGTTTTGACAGATACGGCTCGACAAAACAATTTAAGCCATAACATAAAATGCATTGTGCAAAAAAAAA---TACATCGTTCTGTTTTTCCCTTTTTT-CGAGTATCCAGTAAAAGTAAATTAAA
>A._robustum_LIZH-2015052-05
CTTATTACTCCAAAGAAATCAAATTCCATTTTTTCAACAAGCAATCCAAGATTTTTCTTGTTCCTATATAATTCTCATGTATATGAATATGAATCAATCTTCTTTTTTCTCCGTAACCAATCTTCTCATTTACGATCAACATCTTCAGGACTCCTTTTTGAGCGAATTTCTTTTTATGGAAAAGTAGAAGATCTTGTCCAAGTCTTTGTTAATGATTTTCAGGACAACTTATGGCTGTTCAAGCATCCTATCATGCATTATGTTAGATATCAAGGAAAATCCGTTCTGGCTTCAAAAGATATGCCTCTTCTGATGAATAAATGGAAATATTACCTTGTCAATTTATGGCAATGGCATTTTCACGTGTGGTCTCAACCCGGAAGGATTCATATAAACCACTTATACAAAGATTATATCAACTTTCTGGGCTATCTTTCCAGGGGGCGACTAAATACTTTGGTGGTGCGGAGTCAAATGCTAGAAAATGCATTTCTAATCGATAATGCTATGAAGCAGTTCGAGACGACCGTTCCAATTATTCCTCTGATTGGATCATTGACTACGGCGCGTTTTTTGTAACTCATTAGGGCATCCGATTAGTAAGCCGACCTGGGCCGATTCCTCAAATTCTTATATTATAGAAATGGGACTTTTGTCGAACAAGGGAATCGGACGTAATCAATATAGGACAGAAATAAAAAAAAAATCATGAAATGCAAATTAGAGCTTAGAGTATTGACGTGTTTGTTAGGAGTCCTAATG--AAATTAGGAAAAGAGGACTTATTTTGTTTAAAAATAAA----AAACGAAATTGAATAACTAAATAAAATAAAAATTGAATAACTAAATAAAATAAAAAATTTTGTTCTTGAAGGGGTTTTGACAGATACGGCTCGACAAAACAATTTAAGCCATAACATAAAATGCATTGTGCAAAAAAAAA---TACATCGTTCTGTTTTTCCCTTTTTT-CGAGTATCCAGTAAAAGTAAATTAAA
>A._mono_LIZH-2014036-01
CTTATTACTCCAAAGAAATCAAATTCCATTTTTTCAACAAGTAATCCAAGATTTTTCTTGTTCCTATATAATTCTCATGTATATGAATACGAATCAATCTTCTTTTTTCTCCGTAACCAATCCTCTCATTTACGATCAACATCTTCAGGACTCCTTTTTGAGCGAATTTCTTTTTATGGAAAAGTAGAAGATCTTGTCCAAGTCTTTGTTAATGATTTTCAGGACAACTTATGGTTGTTCAAGCATCCTATCATGCATTATGTTAGATATCAAGGAAAATCCGTTCTGGCTTCAAAAGATATGCCTCTTCTGATGAATAAATGGAAATATTACCTTGTCAATTTATGGCAATGGCATTTTCACGTGTGGTCTCAACCCGGAAGGATTCATATAAACCACTTATACAAAGATTATATCGACTTTCTGGGCTATCTTTCCAGGGGGCGATTAAATACTTTGGTGGTGCGGAGTCAAATGCTAGAAAATGCATTTCTAATCGATAATGCTATGAAGCAGTTCGAGACAACCGTTCCAATTATTCCTCTGATTGGATCATTGACTACGGCGCGTTTTTG-TAACTCATTAGGGCATCCCATTAGTAAGCCGACCTGGGCCGATTCCTCAGATTCTTATATTATAGAAATGGGACTTTTGTCGAACAAGGGAATCGGACGTAATCAATATAGGACAGAAATAAAAAAAAAATCATGAACTGCAAATTAGAGCTTAGAGTATTGACGTGTTTGTTAGGAGTCCTATATTGAAATTAGGAAAAGAGGACTTATTTTGTTTAAAAATAAA----AAACGAAATTGAATAACTAAATAAAATAACAA------------------------ATTTGGTTCTTGAAGGGGTTTTGACAGATACGGCTCGACAAAACAACTTAAGCCATAACATAAAATGCATTGTGCAAAAAAAAA---TACATCGTTCTGTTTTTCCCTTTTTT-CGAGTATCCAGTAAAAGTAAATTAAA
>A._mono_LIZH-2014036-02
CTTATTACTCCAAAGAAATCAAATTCCATTTTTTCAACAAGTAATCCAAGATTTTTCTTGTTCCTATATAATTCTCATGTATATGAATACGAATCAATCTTCTTTTTTCTCCGTAACCAATCCTCTCATTTACGATCAACATCTTCAGGACTCCTTTTTGAGCGAATTTCTTTTTATGGAAAAGTAGAAGATCTTGTCCAAGTCTTTGTTAATGATTTTCAGGACAACTTATGGTTGTTCAAGCATCCTATCATGCATTATGTTAGATATCAAGGAAAATCCGTTCTGGCTTCAAAAGATATGCCTCTTCTGATGAATAAATGGAAATATTACCTTGTCAATTTATGGCAATGGCATTTTCACGTGTGGTCTCAACCCGGAAGGATTCATATAAACCACTTATACAAAGATTATATCGACTTTCTGGGCTATCTTTCCAGGGGGCGATTAAATACTTTGGTGGTGCGGAGTCAAATGCTAGAAAATGCATTTCTAATCGATAATGCTATGAAGCAGTTCGAGACAACCGTTCCAATTATTCCTCTGATTGGATCATTGACTACGGCGCGTTTTTG-TAACTCATTAGGGCATCCCATTAGTAAGCCGACCTGGGCCGATTCCTCAGATTCTTATATTATAGAAATGGGACTTTTGTCGAACAAGGGAATCGGACGTAATCAATATAGGACAGAAATAAAAAAAAAATCATGAACTGCAAATTAGAGCTTAGAGTATTGACGTGTTTGTTAGGAGTCCTATATTGAAATTAGGAAAAGAGGACTTATTTTGTTTAAAAATAAA----AAACGAAATTGAATAACTAAATAAAATAACAA------------------------ATTTGGTTCTTGAAGGGGTTTTGACAGATACGGCTCGACAAAACAACTTAAGCCATAACATAAAATGCATTGTGCAAAAAAAAA---TACATCGTTCTGTTTTTCCCTTTTTT-CGAGTATCCAGTAAAAGTAAATTAAA
>A._mono_LIZH-2014058
CTTATTACTCCAAAGAAATCAAATTCCATTTTTTCAACAAGTAATCCAAGATTTTTCTTGTTCCTATATAATTCTCATGTATATGAATACGAATCAATCTTCTTTTTTCTCCGTAACCAATCCTCTCATTTACGATCAACATCTTCAGGACTCCTTTTTGAGCGAATTTCTTTTTATGGAAAAGTAGAAGATCTTGTCCAAGTCTTTGTTAATGATTTTCAGGACAACTTATGGTTGTTCAAGCATCCTATCATGCATTATGTTAGATATCAAGGAAAATCCGTTCTGGCTTCAAAAGATATGCCTCTTCTGATGAATAAATGGAAATATTACCTTGTCAATTTATGGCAATGGCATTTTCACGTGTGGTCTCAACCCGGAAGGATTCATATAAACCACTTATACAAAGATTATATCGACTTTCTGGGCTATCTTTCCAGGGGGCGATTAAATACTTTGGTGGTGCGGAGTCAAATGCTAGAAAATGCATTTCTAATCGATAATGCTATGAAGCAGTTCGAGACAACCGTTCCAATTATTCCTCTGATTGGATCATTGACTACGGCGCGTTTTTG-TAACTCATTAGGGCATCCCATTAGTAAGCCGACCTGGGCCGATTCCTCAGATTCTTATATTATAGAAATGGGACTTTTGTCGAACAAGGGAATCGGACGTAATCAATATAGGACAGAAATAAAAAAAAAATCATGAACTGCAAATTAGAGCTTAGAGTATTGACGTGTTTGTTAGGAGTCCTATATTGAAATTAGGAAAAGAGGACTTATTTTGTTTAAAAATAAA----AAACGAAATTGAATAACTAAATAAAATAACAA------------------------ATTTGGTTCTTGAAGGGGTTTTGACAGATACGGCTCGACAAAACAACTTAAGCCATAACATAAAATGCATTGTGCAAAAAAAAA---TACATCGTTCTGTTTTTCCCTTTTTT-CGAGTATCCAGTAAAAGTAAATTAAA
>A._oblongum_LIZH-2014033-01
CTTATTACTCCAAAGAAATCAAATTCCATTTTTTCAACAAGTAATCCAAGATTTTTCTTGTTCCTATATAATTCTCATGTATATGAATATGAATCAATCTTCTTTTTTCTCCGTAACCAATCTTCTCATTTACGATCAACATCTTCAGGACTCCTTTTTGAGCGAATTTCTTTTTATGGAAAAGTAGAAGATCTTGTCCAAGTCTTTGTTAATGATTTTCAGGACTACTTATGGTTGTTCAAGCATCCTATCATGCATTATGTTAGATATCAAGGAAAATCCGTTCTGGCTTCAAAAGATATGCCTCTTCTGATGAATAAATGGAAATATTACCTTGTCAATTTATGGCAATGGCATTTTCACGTGTGGTCTCAACCCGGAAGGATTCATATAAACCACTTATACAAAGATTATATCGACTTTCTGGGCTATCTTTCCAGGGGGCGACTAAATACTTTGGTGGTGCGGAGTCAAATGCTAGAAAATGCATTTTTAATCGATAATGCTATGAAGCAGTTCGAGACAACCGTTCCAATTATTCCTCTGATTGGATCATTGACTACGGCGCGTTTTTG-TAACTCATTAGGGCATCCCATTAGTAAGCCGACCTGGGCCGATTCCTCAGATTCTTATATTATAGAAATGGGACTTTTGTCGAACAAGGGAATCGGACGTAATCAATATAGGACAGAAATAAAAAAAAAATCATGAAATGCAAATTAGAGCTTAGAGTATTGACGTGTTTGTTAGGAGTCCTAATG--AAATTAGGAAAAGAGGACTTATTTTGTTTAAAAATAAA----AAACGAAATTGAATAACTAAATAAAATAACAA------------------------ATTTGGTTCTTGAAGGAGTTTTGACAGATACGGCTCGACAAAACAATTTAAGCCCTAACATAAAATGCATTGTGCAAAAAAAA----TACGTCGTTCTGTTTTTCCCTTTTTT-CGAGTATCCAGCAAAAGTAAATTAAA
>A._oblongum_LIZH-2014033-02
CTTATTACTCCAAAGAAATCAAATTCCATTTTTTCAACAAGTAATCCAAGATTTTTCTTGTTCCTATATAATTCTCATGTATATGAATATGAATCAATCTTCTTTTTTCTCCGTAACCAATCTTCTCATTTACGATCAACATCTTCAGGACTCCTTTTTGAGCGAATTTCTTTTTATGGAAAAGTAGAAGATCTTGTCCAAGTCTTTGTTAATGATTTTCAGGACTACTTATGGTTGTTCAAGCATCCTATCATGCATTATGTTAGATATCAAGGAAAATCCGTTCTGGCTTCAAAAGATATGCCTCTTCTGATGAATAAATGGAAATATTACCTTGTCAATTTATGGCAATGGCATTTTCACGTGTGGTCTCAACCCGGAAGGATTCATATAAACCACTTATACAAAGATTATATCGACTTTCTGGGCTATCTTTCCAGGGGGCGACTAAATACTTTGGTGGTGCGGAGTCAAATGCTAGAAAATGCATTTTTAATCGATAATGCTATGAAGCAGTTCGAGACAACCGTTCCAATTATTCCTCTGATTGGATCATTGACTACGGCGCGTTTTTG-TAACTCATTAGGGCATCCCATTAGTAAGCCGACCTGGGCCGATTCCTCAGATTCTTATATTATAGAAATGGGACTTTTGTCGAACAAGGGAATCGGACGTAATCAATATAGGACAGAAATAAAAAAAAAATCATGAAATGCAAATTAGAGCTTAGAGTATTGACGTGTTTGTTAGGAGTCCTAATG--AAATTAGGAAAAGAGGACTTATTTTGTTTAAAAATAAA----AAACGAAATTGAATAACTAAATAAAATAACAA------------------------ATTTGGTTCTTGAAGGAGTTTTGACAGATACGGCTCGACAAAACAATTTAAGCCCTAACATAAAATGCATTGTGCAAAAAAAA----TACGTCGTTCTGTTTTTCCCTTTTTT-CGAGTATCCAGCAAAAGTAAATTAAA
>A._oblongum_LIZH-2014033-03
CTTATTACTCCAAAGAAATCAAATTCCATTTTTTCAACAAGTAATCCAAGATTTTTCTTGTTCCTATATAATTCTCATGTATATGAATATGAATCAATCTTCTTTTTTCTCCGTAACCAATCTTCTCATTTACGATCAACATCTTCAGGACTCCTTTTTGAGCGAATTTCTTTTTATGGAAAAGTAGAAGATCTTGTCCAAGTCTTTGTTAATGATTTTCAGGACTACTTATGGTTGTTCAAGCATCCTATCATGCATTATGTTAGATATCAAGGAAAATCCGTTCTGGCTTCAAAAGATATGCCTCTTCTGATGAATAAATGGAAATATTACCTTGTCAATTTATGGCAATGGCATTTTCACGTGTGGTCTCAACCCGGAAGGATTCATATAAACCACTTATACAAAGATTATATCGACTTTCTGGGCTATCTTTCCAGGGGGCGACTAAATACTTTGGTGGTGCGGAGTCAAATGCTAGAAAATGCATTTTTAATCGATAATGCTATGAAGCAGTTCGAGACAACCGTTCCAATTATTCCTCTGATTGGATCATTGACTACGGCGCGTTTTTG-TAACTCATTAGGGCATCCCATTAGTAAGCCGACCTGGGCCGATTCCTCAGATTCTTATATTATAGAAATGGGACTTTTGTCGAACAAGGGAATCGGACGTAATCAATATAGGACAGAAATAAAAAAAAAATCATGAAATGCAAATTAGAGCTTAGAGTATTGACGTGTTTGTTAGGAGTCCTAATG--AAATTAGGAAAAGAGGACTTATTTTGTTTAAAAATAAA----AAACGAAATTGAATAACTAAATAAAATAACAA------------------------ATTTGGTTCTTGAAGGAGTTTTGACAGATACGGCTCGACAAAACAATTTAAGCCCTAACATAAAATGCATTGTGCAAAAAAAA----TACGTCGTTCTGTTTTTCCCTTTTTT-CGAGTATCCAGCAAAAGTAAATTAAA
>A._oblongum_LIZH-2014033-04
CTTATTACTCCAAAGAAATCAAATTCCATTTTTTCAACAAGTAATCCAAGATTTTTCTTGTTCCTATATAATTCTCATGTATATGAATATGAATCAATCTTCTTTTTTCTCCGTAACCAATCTTCTCATTTACGATCAACATCTTCAGGACTCCTTTTTGAGCGAATTTCTTTTTATGGAAAAGTAGAAGATCTTGTCCAAGTCTTTGTTAATGATTTTCAGGACTACTTATGGTTGTTCAAGCATCCTATCATGCATTATGTTAGATATCAAGGAAAATCCGTTCTGGCTTCAAAAGATATGCCTCTTCTGATGAATAAATGGAAATATTACCTTGTCAATTTATGGCAATGGCATTTTCACGTGTGGTCTCAACCCGGAAGGATTCATATAAACCACTTATACAAAGATTATATCGACTTTCTGGGCTATCTTTCCAGGGGGCGACTAAATACTTTGGTGGTGCGGAGTCAAATGCTAGAAAATGCATTTTTAATCGATAATGCTATGAAGCAGTTCGAGACAACCGTTCCAATTATTCCTCTGATTGGATCATTGACTACGGCGCGTTTTTG-TAACTCATTAGGGCATCCCATTAGTAAGCCGACCTGGGCCGATTCCTCAGATTCTTATATTATAGAAATGGGACTTTTGTCGAACAAGGGAATCGGACGTAATCAATATAGGACAGAAATAAAAAAAAAATCATGAAATGCAAATTAGAGCTTAGAGTATTGACGTGTTTGTTAGGAGTCCTAATG--AAATTAGGAAAAGAGGACTTATTTTGTTTAAAAATAAA----AAACGAAATTGAATAACTAAATAAAATAACAA------------------------ATTTGGTTCTTGAAGGAGTTTTGACAGATACGGCTCGACAAAACAATTTAAGCCCTAACATAAAATGCATTGTGCAAAAAAAA----TACGTCGTTCTGTTTTTCCCTTTTTT-CGAGTATCCAGCAAAAGTAAATTAAA
>A._oblongum_LIZH-2014033-05
CTTATTACTCCAAAGAAATCAAATTCCATTTTTTCAACAAGTAATCCAAGATTTTTCTTGTTCCTATATAATTCTCATGTATATGAATATGAATCAATCTTCTTTTTTCTCCGTAACCAATCTTCTCATTTACGATCAACATCTTCAGGACTCCTTTTTGAGCGAATTTCTTTTTATGGAAAAGTAGAAGATCTTGTCCAAGTCTTTGTTAATGATTTTCAGGACTACTTATGGTTGTTCAAGCATCCTATCATGCATTATGTTAGATATCAAGGAAAATCCGTTCTGGCTTCAAAAGATATGCCTCTTCTGATGAATAAATGGAAATATTACCTTGTCAATTTATGGCAATGGCATTTTCACGTGTGGTCTCAACCCGGAAGGATTCATATAAACCACTTATACAAAGATTATATCGACTTTCTGGGCTATCTTTCCAGGGGGCGACTAAATACTTTGGTGGTGCGGAGTCAAATGCTAGAAAATGCATTTTTAATCGATAATGCTATGAAGCAGTTCGAGACAACCGTTCCAATTATTCCTCTGATTGGATCATTGACTACGGCGCGTTTTTG-TAACTCATTAGGGCATCCCATTAGTAAGCCGACCTGGGCCGATTCCTCAGATTCTTATATTATAGAAATGGGACTTTTGTCGAACAAGGGAATCGGACGTAATCAATATAGGACAGAAATAAAAAAAAAATCATGAAATGCAAATTAGAGCTTAGAGTATTGACGTGTTTGTTAGGAGTCCTAATG--AAATTAGGAAAAGAGGACTTATTTTGTTTAAAAATAAA----AAACGAAATTGAATAACTAAATAAAATAACAA------------------------ATTTGGTTCTTGAAGGAGTTTTGACAGATACGGCTCGACAAAACAATTTAAGCCCTAACATAAAATGCATTGTGCAAAAAAAA----TACGTCGTTCTGTTTTTCCCTTTTTT-CGAGTATCCAGCAAAAGTAAATTAAA
>A._negundo_LIZH-2014196-01
CTTATTACTCCAAAGAAATCAAATTCCATTTTTTCAACAAGTAATCCAAGATTTTTCTTGTTCCTATATAATTCTCATGTATATGAATATGAATCAATCTTCTTTTTTCTCCGTAACCAATCTTCTCATTTACGATCAACATTTTCAGGACTCCTTTTTGAGCGAATTTCTTTTTATGGAAAAGTAGAAGATCTTGTCCAAGTCTTTGTTAATGATTTTCAGGACAACTTATGGTTGTTCAAGCATCCTATCATGCATTATGTTAGATATCAAGGAAAATCCGTTCTGGCTTCAAAAGATATGCCTCTTCTGATGAATAAATGGAAATATTACCTTGTCAATTTATGGCAATGGCATTTTCGCGTGTGGTCTCAACCCGGAAGGATTCATATAAACCACTTATACAAAGATTATATCGACTTTCTGGGCTATCTTTCCAGGGGGCGACTAAATACTTTGGTGGTGCGGAGTCAAATGCTAGAAAATGCATTTCTAATCGATAATGCTATGAAGCAGTTCGAGACAACCGTTCCAATTATTCCTCTGATTGGATCATTGACTACGGCACGTTTTTG-TAACTCATTAGGGCATCCCATTAGTAAGCCGACCTGGGCCGATTCCTCAGATTCTTATATTATAGAAATGGGACTTTTGTCGAACAAGGGAATCGGACGTAATCCATATAGGACAGAAATAAAAAAAAAATCATGAAATGCAAATTAGAGCTTAGAGTATTGACGTGTTTGTTAGGAGTCCTAATG--AAATTAGGAAAAGAGGACTTATTTTGTTTAAAAATAAAAAAAAAACGAAATTGAATAACTAAATAAAATAACAA------------------------ATTTGGTTCTTGAAGGAGTTTTGACAGATACGGCTCGACAAAACAATTTAAGCCATAACATAAAATGCATTGTGCAAAAAAAAA---TACATCGTTCTGTTTTTCCCTTTTTT-CGAGTATCCAGTAAAAGTAAATTAAA
>A._negundo_LIZH-2014196-02
CTTATTACTCCAAAGAAATCAAATTCCATTTTTTCAACAAGTAATCCAAGATTTTTCTTGTTCCTATATAATTCTCATGTATATGAATATGAATCAATCTTCTTTTTTCTCCGTAACCAATCTTCTCATTTACGATCAACATTTTCAGGACTCCTTTTTGAGCGAATTTCTTTTTATGGAAAAGTAGAAGATCTTGTCCAAGTCTTTGTTAATGATTTTCAGGACAACTTATGGTTGTTCAAGCATCCTATCATGCATTATGTTAGATATCAAGGAAAATCCGTTCTGGCTTCAAAAGATATGCCTCTTCTGATGAATAAATGGAAATATTACCTTGTCAATTTATGGCAATGGCATTTTCGCGTGTGGTCTCAACCCGGAAGGATTCATATAAACCACTTATACAAAGATTATATCGACTTTCTGGGCTATCTTTCCAGGGGGCGACTAAATACTTTGGTGGTGCGGAGTCAAATGCTAGAAAATGCATTTCTAATCGATAATGCTATGAAGCAGTTCGAGACAACCGTTCCAATTATTCCTCTGATTGGATCATTGACTACGGCACGTTTTTG-TAACTCATTAGGGCATCCCATTAGTAAGCCGACCTGGGCCGATTCCTCAGATTCTTATATTATAGAAATGGGACTTTTGTCGAACAAGGGAATCGGACGTAATCCATATAGGACAGAAATAAAAAAAAAATCATGAAATGCAAATTAGAGCTTAGAGTATTGACGTGTTTGTTAGGAGTCCTAATG--AAATTAGGAAAAGAGGACTTATTTTGTTTAAAAATAAAAAAAAAACGAAATTGAATAACTAAATAAAATAACAA------------------------ATTTGGTTCTTGAAGGAGTTTTGACAGATACGGCTCGACAAAACAATTTAAGCCATAACATAAAATGCATTGTGCAAAAAAAAA---TACATCGTTCTGTTTTTCCCTTTTTT-CGAGTATCCAGTAAAAGTAAATTAAA
>A._negundo_LIZH-2014196-03
CTTATTACTCCAAAGAAATCAAATTCCATTTTTTCAACAAGTAATCCAAGATTTTTCTTGTTCCTATATAATTCTCATGTATATGAATATGAATCAATCTTCTTTTTTCTCCGTAACCAATCTTCTCATTTACGATCAACATTTTCAGGACTCCTTTTTGAGCGAATTTCTTTTTATGGAAAAGTAGAAGATCTTGTCCAAGTCTTTGTTAATGATTTTCAGGACAACTTATGGTTGTTCAAGCATCCTATCATGCATTATGTTAGATATCAAGGAAAATCCGTTCTGGCTTCAAAAGATATGCCTCTTCTGATGAATAAATGGAAATATTACCTTGTCAATTTATGGCAATGGCATTTTCGCGTGTGGTCTCAACCCGGAAGGATTCATATAAACCACTTATACAAAGATTATATCGACTTTCTGGGCTATCTTTCCAGGGGGCGACTAAATACTTTGGTGGTGCGGAGTCAAATGCTAGAAAATGCATTTCTAATCGATAATGCTATGAAGCAGTTCGAGACAACCGTTCCAATTATTCCTCTGATTGGATCATTGACTACGGCACGTTTTTG-TAACTCATTAGGGCATCCCATTAGTAAGCCGACCTGGGCCGATTCCTCAGATTCTTATATTATAGAAATGGGACTTTTGTCGAACAAGGGAATCGGACGTAATCCATATAGGACAGAAATAAAAAAAAAATCATGAAATGCAAATTAGAGCTTAGAGTATTGACGTGTTTGTTAGGAGTCCTAATG--AAATTAGGAAAAGAGGACTTATTTTGTTTAAAAATAAAAAAAAAACGAAATTGAATAACTAAATAAAATAACAA------------------------ATTTGGTTCTTGAAGGAGTTTTGACAGATACGGCTCGACAAAACAATTTAAGCCATAACATAAAATGCATTGTGCAAAAAAAAA---TACATCGTTCTGTTTTTCCCTTTTTT-CGAGTATCCAGTAAAAGTAAATTAAA
>A._negundo_LIZH-2014196-04
CTTATTACTCCAAAGAAATCAAATTCCATTTTTTCAACAAGTAATCCAAGATTTTTCTTGTTCCTATATAATTCTCATGTATATGAATATGAATCAATCTTCTTTTTTCTCCGTAACCAATCTTCTCATTTACGATCAACATTTTCAGGACTCCTTTTTGAGCGAATTTCTTTTTATGGAAAAGTAGAAGATCTTGTCCAAGTCTTTGTTAATGATTTTCAGGACAACTTATGGTTGTTCAAGCATCCTATCATGCATTATGTTAGATATCAAGGAAAATCCGTTCTGGCTTCAAAAGATATGCCTCTTCTGATGAATAAATGGAAATATTACCTTGTCAATTTATGGCAATGGCATTTTCGCGTGTGGTCTCAACCCGGAAGGATTCATATAAACCACTTATACAAAGATTATATCGACTTTCTGGGCTATCTTTCCAGGGGGCGACTAAATACTTTGGTGGTGCGGAGTCAAATGCTAGAAAATGCATTTCTAATCGATAATGCTATGAAGCAGTTCGAGACAACCGTTCCAATTATTCCTCTGATTGGATCATTGACTACGGCACGTTTTTG-TAACTCATTAGGGCATCCCATTAGTAAGCCGACCTGGGCCGATTCCTCAGATTCTTATATTATAGAAATGGGACTTTTGTCGAACAAGGGAATCGGACGTAATCCATATAGGACAGAAATAAAAAAAAAATCATGAAATGCAAATTAGAGCTTAGAGTATTGACGTGTTTGTTAGGAGTCCTAATG--AAATTAGGAAAAGAGGACTTATTTTGTTTAAAAATAAAAAAAAAACGAAATTGAATAACTAAATAAAATAACAA------------------------ATTTGGTTCTTGAAGGAGTTTTGACAGATACGGCTCGACAAAACAATTTAAGCCATAACATAAAATGCATTGTGCAAAAAAAAA---TACATCGTTCTGTTTTTCCCTTTTTT-CGAGTATCCAGTAAAAGTAAATTAAA
>D._sinensis_LIZH-ZT-201501-01
CTTATTACTCCAAAGAAATCAAATTCCATTTTTTCAACAAGTAATCCAAGATTTTTCTTGTTCCTATATAATTCTCATGTATATGAATATGAATCAATCTTCTTTTTTCTCCGTAATCAATCTTCTCATTTACGATCAACATCTTCAGGACTCCTTTTTGAGCGAATTTCTTTTTATGGAAAAGTAGAAGATCTTGTCCAAGTCTTTGTTAATGATTTTCAGGACAACTTATGGTTGTTCAAGCATCCTATTATGCATTATGTTAGATATCAAGGAAAATCCGTTCTGGCTTCAAAAGATATGCCTCTTCTGATGAACAAATGGAAATATTACCTTGTCAATTTATGGCAATGGCATTTTCACGTGTGGTCTCAACCCGGAAGGATTCATATAAACCACTTATACAAAGATTATATCGACTTTCTGGGCTATCTTTCCAGGGGGCGACTAAATACTTTGGTGGTGCGGAGTCAAATGCTAGAAAATGCATTTCTAATCGATAATGCTATGAAGCAGTTCGAGACAACCATTCCAATTATTCCTCTGATTGGATCATTGACTGCGGCGCGTTTTTG-TAACTCATTAGGGCATCCCATTAGTAAGCCGACCTGGGCCGATTCTTCAGATTCTTATATTATAGAAATGGGACTTTTGTCGAACAAGGGAATCGGACGTAATCAATATAGGACAGAAATAAAAAAAAAATAATGAAATGCAAATTAGAGCTTAGAGTATTGACGTGTTTGTTAGGAGTCCTAATG--AAATTAGGAAAAGAGGACTTATTTTGTTAAAAAAAAAA-----AACGAAATTGAATAACTAAATAAAATAACAA------------------------ATTTGGTTCTTGAAGGAATTTTGACAGATACGGCTCGACAAAACAA--------ATAACATAAAATGCATTGTGCAAAAAAAAA---TACATCGTTCGGTTTTTCCCTTTTTT-CGAGTATCCAGTAAAAGTAAATTAAA
>D._sinensis_LIZH-ZT-201501-02
CTTATTACTCCAAAGAAATCAAATTCCATTTTTTCAACAAGTAATCCAAGATTTTTCTTGTTCCTATATAATTCTCATGTATATGAATATGAATCAATCTTCTTTTTTCTCCGTAATCAATCTTCTCATTTACGATCAACATCTTCAGGACTCCTTTTTGAGCGAATTTCTTTTTATGGAAAAGTAGAAGATCTTGTCCAAGTCTTTGTTAATGATTTTCAGGACAACTTATGGTTGTTCAAGCATCCTATTATGCATTATGTTAGATATCAAGGAAAATCCGTTCTGGCTTCAAAAGATATGCCTCTTCTGATGAACAAATGGAAATATTACCTTGTCAATTTATGGCAATGGCATTTTCACGTGTGGTCTCAACCCGGAAGGATTCATATAAACCACTTATACAAAGATTATATCGACTTTCTGGGCTATCTTTCCAGGGGGCGACTAAATACTTTGGTGGTGCGGAGTCAAATGCTAGAAAATGCATTTCTAATCGATAATGCTATGAAGCAGTTCGAGACAACCATTCCAATTATTCCTCTGATTGGATCATTGACTGCGGCGCGTTTTTG-TAACTCATTAGGGCATCCCATTAGTAAGCCGACCTGGGCCGATTCTTCAGATTCTTATATTATAGAAATGGGACTTTTGTCGAACAAGGGAATCGGACGTAATCAATATAGGACAGAAATAAAAAAAAAATAATGAAATGCAAATTAGAGCTTAGAGTATTGACGTGTTTGTTAGGAGTCCTAATG--AAATTAGGAAAAGAGGACTTATTTTGTTAAAAAAAAAA-----AACGAAATTGAATAACTAAATAAAATAACAA------------------------ATTTGGTTCTTGAAGGAATTTTGACAGATACGGCTCGACAAAACAA--------ATAACATAAAATGCATTGTGCAAAAAAAAA---TACATCGTTCGGTTTTTCCCTTTTTT-CGAGTATCCAGTAAAAGTAAATTAAA
>A._tetramerum_var._betulifolium_LIZH-2013022-01
CTTATTACTCCAAAGAAATCAAATTCCATTTTTTCAACAAGTAATCCAAGATTTTTCTTGTTCCTATATAATTCTCATGTATATGAATATGAATCAATCTTCTTTTTTCTCCGTAACCAATCTTCTCATTTACGATCAACATTTTCAGGACTCCTTTTTGAGCGAATTTCTTTTTATGGAAAAGTAGAAGATCTTGTCCAAGTCTTTGTTAATGATTTTCAGGACAACTTATGGTTGTTCAAGCATCCTATCATGCATTATGTTAGATATCAAGGAAAATCCGTTCTGGCTTCAAAAGATATGCCTCTTCTGATGAATAAATGGAAATATTACCTTGTCAATTTATGGCAATGGCATTTTCGCGTGTGGTCTCAACCCGGAAGGATTCATATAAACCACTTATACAAAGATTATATCGACTTTCTGGGCTATCTTTCCAGGGGGCGACTAAATACTTTGGTGGTGCGGAGTCAAATGCTAGAAAATGCATTTCTAATCGATAATGCTATGAAGCAGTTCGAGACAACCGTTCCAATTATTCCTCTGATTGGATCATTGACTACGGCACGTTTTTG-TAACTCATTAGGGCATCCCATTAGTAAGCCGACCTGGGCCGATTCCTCAGATTCTTATATTATAGAAATGGGACTTTTGTCGAACAAGGGAATCGGACGTAATCCATATAGGACAGAAATAAAAAAAAAATCATGAAATGCAAATTAGAGCTTAGAGTATTGACGTGTTTGTTAGGAGTCCTAATG--AAATTAGGAAAAGAGGACTTATTTTGTTTAAAAATAAAAAAAAAACGAAATTGAATAACTAAATAAAATAACAA------------------------ATTTGGTTCTTGAAGGAGTTTTGACAGATACGGCTCGACAAAACAATTTAAGCCATAACATAAAATGCATTGTGCAAAAAAAAA---TACATCGTTCTGTTTTTCCCTTTTTT-CGAGTATCCAGTAAAAGTAAATTAAA
>A._tetramerum_var._betulifolium_LIZH-2013022-02
CTTATTACTCCAAAGAAATCAAATTCCATTTTTTCAACAAGTAATCCAAGATTTTTCTTGTTCCTATATAATTCTCATGTATATGAATATGAATCAATCTTCTTTTTTCTCCGTAACCAATCTTCTCATTTACGATCAACATTTTCAGGACTCCTTTTTGAGCGAATTTCTTTTTATGGAAAAGTAGAAGATCTTGTCCAAGTCTTTGTTAATGATTTTCAGGACAACTTATGGTTGTTCAAGCATCCTATCATGCATTATGTTAGATATCAAGGAAAATCCGTTCTGGCTTCAAAAGATATGCCTCTTCTGATGAATAAATGGAAATATTACCTTGTCAATTTATGGCAATGGCATTTTCGCGTGTGGTCTCAACCCGGAAGGATTCATATAAACCACTTATACAAAGATTATATCGACTTTCTGGGCTATCTTTCCAGGGGGCGACTAAATACTTTGGTGGTGCGGAGTCAAATGCTAGAAAATGCATTTCTAATCGATAATGCTATGAAGCAGTTCGAGACAACCGTTCCAATTATTCCTCTGATTGGATCATTGACTACGGCACGTTTTTG-TAACTCATTAGGGCATCCCATTAGTAAGCCGACCTGGGCCGATTCCTCAGATTCTTATATTATAGAAATGGGACTTTTGTCGAACAAGGGAATCGGACGTAATCCATATAGGACAGAAATAAAAAAAAAATCATGAAATGCAAATTAGAGCTTAGAGTATTGACGTGTTTGTTAGGAGTCCTAATG--AAATTAGGAAAAGAGGACTTATTTTGTTTAAAAATAAAAAAAAAACGAAATTGAATAACTAAATAAAATAACAA------------------------ATTTGGTTCTTGAAGGAGTTTTGACAGATACGGCTCGACAAAACAATTTAAGCCATAACATAAAATGCATTGTGCAAAAAAAAA---TACATCGTTCTGTTTTTCCCTTTTTT-CGAGTATCCAGTAAAAGTAAATTAAA
>A._tetramerum_var._betulifolium_LIZH-2013022-03
CTTATTACTCCAAAGAAATCAAATTCCATTTTTTCAACAAGTAATCCAAGATTTTTCTTGTTCCTATATAATTCTCATGTATATGAATATGAATCAATCTTCTTTTTTCTCCGTAACCAATCTTCTCATTTACGATCAACATTTTCAGGACTCCTTTTTGAGCGAATTTCTTTTTATGGAAAAGTAGAAGATCTTGTCCAAGTCTTTGTTAATGATTTTCAGGACAACTTATGGTTGTTCAAGCATCCTATCATGCATTATGTTAGATATCAAGGAAAATCCGTTCTGGCTTCAAAAGATATGCCTCTTCTGATGAATAAATGGAAATATTACCTTGTCAATTTATGGCAATGGCATTTTCGCGTGTGGTCTCAACCCGGAAGGATTCATATAAACCACTTATACAAAGATTATATCGACTTTCTGGGCTATCTTTCCAGGGGGCGACTAAATACTTTGGTGGTGCGGAGTCAAATGCTAGAAAATGCATTTCTAATCGATAATGCTATGAAGCAGTTCGAGACAACCGTTCCAATTATTCCTCTGATTGGATCATTGACTACGGCACGTTTTTG-TAACTCATTAGGGCATCCCATTAGTAAGCCGACCTGGGCCGATTCCTCAGATTCTTATATTATAGAAATGGGACTTTTGTCGAACAAGGGAATCGGACGTAATCCATATAGGACAGAAATAAAAAAAAAATCATGAAATGCAAATTAGAGCTTAGAGTATTGACGTGTTTGTTAGGAGTCCTAATG--AAATTAGGAAAAGAGGACTTATTTTGTTTAAAAATAAAAAAAAAACGAAATTGAATAACTAAATAAAATAACAA------------------------ATTTGGTTCTTGAAGGAGTTTTGACAGATACGGCTCGACAAAACAATTTAAGCCATAACATAAAATGCATTGTGCAAAAAAAAA---TACATCGTTCTGTTTTTCCCTTTTTT-CGAGTATCCAGTAAAAGTAAATTAAA
>A._tetramerum_var._betulifolium_LIZH-2013022-04
CTTATTACTCCAAAGAAATCAAATTCCATTTTTTCAACAAGTAATCCAAGATTTTTCTTGTTCCTATATAATTCTCATGTATATGAATATGAATCAATCTTCTTTTTTCTCCGTAACCAATCTTCTCATTTACGATCAACATTTTCAGGACTCCTTTTTGAGCGAATTTCTTTTTATGGAAAAGTAGAAGATCTTGTCCAAGTCTTTGTTAATGATTTTCAGGACAACTTATGGTTGTTCAAGCATCCTATCATGCATTATGTTAGATATCAAGGAAAATCCGTTCTGGCTTCAAAAGATATGCCTCTTCTGATGAATAAATGGAAATATTACCTTGTCAATTTATGGCAATGGCATTTTCGCGTGTGGTCTCAACCCGGAAGGATTCATATAAACCACTTATACAAAGATTATATCGACTTTCTGGGCTATCTTTCCAGGGGGCGACTAAATACTTTGGTGGTGCGGAGTCAAATGCTAGAAAATGCATTTCTAATCGATAATGCTATGAAGCAGTTCGAGACAACCGTTCCAATTATTCCTCTGATTGGATCATTGACTACGGCACGTTTTTG-TAACTCATTAGGGCATCCCATTAGTAAGCCGACCTGGGCCGATTCCTCAGATTCTTATATTATAGAAATGGGACTTTTGTCGAACAAGGGAATCGGACGTAATCCATATAGGACAGAAATAAAAAAAAAATCATGAAATGCAAATTAGAGCTTAGAGTATTGACGTGTTTGTTAGGAGTCCTAATG--AAATTAGGAAAAGAGGACTTATTTTGTTTAAAAATAAAAAAAAAACGAAATTGAATAACTAAATAAAATAACAA------------------------ATTTGGTTCTTGAAGGAGTTTTGACAGATACGGCTCGACAAAACAATTTAAGCCATAACATAAAATGCATTGTGCAAAAAAAAA---TACATCGTTCTGTTTTTCCCTTTTTT-CGAGTATCCAGTAAAAGTAAATTAAA
>A._tetramerum_var._betulifolium_LIZH-2013022-05
CTTATTACTCCAAAGAAATCAAATTCCATTTTTTCAACAAGTAATCCAAGATTTTTCTTGTTCCTATATAATTCTCATGTATATGAATATGAATCAATCTTCTTTTTTCTCCGTAACCAATCTTCTCATTTACGATCAACATTTTCAGGACTCCTTTTTGAGCGAATTTCTTTTTATGGAAAAGTAGAAGATCTTGTCCAAGTCTTTGTTAATGATTTTCAGGACAACTTATGGTTGTTCAAGCATCCTATCATGCATTATGTTAGATATCAAGGAAAATCCGTTCTGGCTTCAAAAGATATGCCTCTTCTGATGAATAAATGGAAATATTACCTTGTCAATTTATGGCAATGGCATTTTCGCGTGTGGTCTCAACCCGGAAGGATTCATATAAACCACTTATACAAAGATTATATCGACTTTCTGGGCTATCTTTCCAGGGGGCGACTAAATACTTTGGTGGTGCGGAGTCAAATGCTAGAAAATGCATTTCTAATCGATAATGCTATGAAGCAGTTCGAGACAACCGTTCCAATTATTCCTCTGATTGGATCATTGACTACGGCACGTTTTTG-TAACTCATTAGGGCATCCCATTAGTAAGCCGACCTGGGCCGATTCCTCAGATTCTTATATTATAGAAATGGGACTTTTGTCGAACAAGGGAATCGGACGTAATCCATATAGGACAGAAATAAAAAAAAAATCATGAAATGCAAATTAGAGCTTAGAGTATTGACGTGTTTGTTAGGAGTCCTAATG--AAATTAGGAAAAGAGGACTTATTTTGTTTAAAAATAAAAAAAAAACGAAATTGAATAACTAAATAAAATAACAA------------------------ATTTGGTTCTTGAAGGAGTTTTGACAGATACGGCTCGACAAAACAATTTAAGCCATAACATAAAATGCATTGTGCAAAAAAAAA---TACATCGTTCTGTTTTTCCCTTTTTT-CGAGTATCCAGTAAAAGTAAATTAAA
>A._henryi_LIZH-2013002-01
CTTATTACTCCAAAGAAATCAAATTCCATTTTTTCAACAAGTAATCCAAGATTTTTCTTGTTCCTATATAATTCTCATGTATATGAATATGAATCAATCTTCTTTTTTCTCCGTAACCAATCTTCTCATTTACGATCAACATCTTCAGGACTCCTTTTTGAGCGAATTTCTTTTTATGGAAAAGTAGAAGATCTTGTCCAAGTCTTTGTTAATGATTTTCAGGACAACTTATGGTTGTTCAAGCATCCTATCATGCATTATGTTAGATATCAAGGAAAATCCGTTCTGGCTTCAAAAGATATGCCTCTTCTGATGAATAAATGGAAATATTACCTTGTCAATTTATGGCAATGGCATTTTCACGTGTGGTCTCAACCCGGAAGGATTAATATAAACCACTTATACAAAGATTATATCGACTTTCTGGGCTATCTTTCCAGGGGGCGACTAAATACTTTGGTGGTGCGGAGTCAAATGCTAGAAAATGCATTTCTAATCGATAATGCTATGAAGCAGTTCGAGACAACCGTTCCAATTATTCCTCTGATTGGATCATTGACTACGGCGCGTTTTTG-TAACTCATTAGGGCATCCCATTAGTAAGCCGACCTGGGCCGATTCCTCAGATTCTTATATTATAGAAATGGGACTTTTGTCGAACAAGGGAATCAGACGTAATCAATATAGGACAGAAATCAAAAAAAAATAATGAAATGCAAATTAGAGCTTAGAGTATTGACGTGTTTGTTAGGAGTCCTAGTT--AAATTAGGAAAAGAGGACTCATTTTGTTTAAAAATAAA----AAACGAAATTGAATAACTAAATAAAATAACAA------------------------ATTTGGTTCTTGAAGGGGTTTTGACAGATACGGCTCGACAAAACAATTTAAGCCATAACATAAAATGCATTGTGCAAAAAAAAA---TACATCGTTCTGTTTTTCCCTTTTTT-CGAGTATCCAGTAAAAGTAAATTAAA
>A._henryi_LIZH-2013002-02
CTTATTACTCCAAAGAAATCAAATTCCATTTTTTCAACAAGTAATCCAAGATTTTTCTTGTTCCTATATAATTCTCATGTATATGAATATGAATCAATCTTCTTTTTTCTCCGTAACCAATCTTCTCATTTACGATCAACATCTTCAGGACTCCTTTTTGAGCGAATTTCTTTTTATGGAAAAGTAGAAGATCTTGTCCAAGTCTTTGTTAATGATTTTCAGGACAACTTATGGTTGTTCAAGCATCCTATCATGCATTATGTTAGATATCAAGGAAAATCCGTTCTGGCTTCAAAAGATATGCCTCTTCTGATGAATAAATGGAAATATTACCTTGTCAATTTATGGCAATGGCATTTTCACGTGTGGTCTCAACCCGGAAGGATTAATATAAACCACTTATACAAAGATTATATCGACTTTCTGGGCTATCTTTCCAGGGGGCGACTAAATACTTTGGTGGTGCGGAGTCAAATGCTAGAAAATGCATTTCTAATCGATAATGCTATGAAGCAGTTCGAGACAACCGTTCCAATTATTCCTCTGATTGGATCATTGACTACGGCGCGTTTTTG-TAACTCATTAGGGCATCCCATTAGTAAGCCGACCTGGGCCGATTCCTCAGATTCTTATATTATAGAAATGGGACTTTTGTCGAACAAGGGAATCAGACGTAATCAATATAGGACAGAAATCAAAAAAAAATAATGAAATGCAAATTAGAGCTTAGAGTATTGACGTGTTTGTTAGGAGTCCTAGTT--AAATTAGGAAAAGAGGACTCATTTTGTTTAAAAATAAA----AAACGAAATTGAATAACTAAATAAAATAACAA------------------------ATTTGGTTCTTGAAGGGGTTTTGACAGATACGGCTCGACAAAACAATTTAAGCCATAACATAAAATGCATTGTGCAAAAAAAAA---TACATCGTTCTGTTTTTCCCTTTTTT-CGAGTATCCAGTAAAAGTAAATTAAA
>A._henryi_LIZH-2013002-03
CTTATTACTCCAAAGAAATCAAATTCCATTTTTTCAACAAGTAATCCAAGATTTTTCTTGTTCCTATATAATTCTCATGTATATGAATATGAATCAATCTTCTTTTTTCTCCGTAACCAATCTTCTCATTTACGATCAACATCTTCAGGACTCCTTTTTGAGCGAATTTCTTTTTATGGAAAAGTAGAAGATCTTGTCCAAGTCTTTGTTAATGATTTTCAGGACAACTTATGGTTGTTCAAGCATCCTATCATGCATTATGTTAGATATCAAGGAAAATCCGTTCTGGCTTCAAAAGATATGCCTCTTCTGATGAATAAATGGAAATATTACCTTGTCAATTTATGGCAATGGCATTTTCACGTGTGGTCTCAACCCGGAAGGATTAATATAAACCACTTATACAAAGATTATATCGACTTTCTGGGCTATCTTTCCAGGGGGCGACTAAATACTTTGGTGGTGCGGAGTCAAATGCTAGAAAATGCATTTCTAATCGATAATGCTATGAAGCAGTTCGAGACAACCGTTCCAATTATTCCTCTGATTGGATCATTGACTACGGCGCGTTTTTG-TAACTCATTAGGGCATCCCATTAGTAAGCCGACCTGGGCCGATTCCTCAGATTCTTATATTATAGAAATGGGACTTTTGTCGAACAAGGGAATCAGACGTAATCAATATAGGACAGAAATCAAAAAAAAATAATGAAATGCAAATTAGAGCTTAGAGTATTGACGTGTTTGTTAGGAGTCCTAGTT--AAATTAGGAAAAGAGGACTCATTTTGTTTAAAAATAAA----AAACGAAATTGAATAACTAAATAAAATAACAA------------------------ATTTGGTTCTTGAAGGGGTTTTGACAGATACGGCTCGACAAAACAATTTAAGCCATAACATAAAATGCATTGTGCAAAAAAAAA---TACATCGTTCTGTTTTTCCCTTTTTT-CGAGTATCCAGTAAAAGTAAATTAAA
>A._henryi_LIZH-2013002-04
CTTATTACTCCAAAGAAATCAAATTCCATTTTTTCAACAAGTAATCCAAGATTTTTCTTGTTCCTATATAATTCTCATGTATATGAATATGAATCAATCTTCTTTTTTCTCCGTAACCAATCTTCTCATTTACGATCAACATCTTCAGGACTCCTTTTTGAGCGAATTTCTTTTTATGGAAAAGTAGAAGATCTTGTCCAAGTCTTTGTTAATGATTTTCAGGACAACTTATGGTTGTTCAAGCATCCTATCATGCATTATGTTAGATATCAAGGAAAATCCGTTCTGGCTTCAAAAGATATGCCTCTTCTGATGAATAAATGGAAATATTACCTTGTCAATTTATGGCAATGGCATTTTCACGTGTGGTCTCAACCCGGAAGGATTAATATAAACCACTTATACAAAGATTATATCGACTTTCTGGGCTATCTTTCCAGGGGGCGACTAAATACTTTGGTGGTGCGGAGTCAAATGCTAGAAAATGCATTTCTAATCGATAATGCTATGAAGCAGTTCGAGACAACCGTTCCAATTATTCCTCTGATTGGATCATTGACTACGGCGCGTTTTTG-TAACTCATTAGGGCATCCCATTAGTAAGCCGACCTGGGCCGATTCCTCAGATTCTTATATTATAGAAATGGGACTTTTGTCGAACAAGGGAATCAGACGTAATCAATATAGGACAGAAATCAAAAAAAAATAATGAAATGCAAATTAGAGCTTAGAGTATTGACGTGTTTGTTAGGAGTCCTAGTT--AAATTAGGAAAAGAGGACTCATTTTGTTTAAAAATAAA----AAACGAAATTGAATAACTAAATAAAATAACAA------------------------ATTTGGTTCTTGAAGGGGTTTTGACAGATACGGCTCGACAAAACAATTTAAGCCATAACATAAAATGCATTGTGCAAAAAAAAA---TACATCGTTCTGTTTTTCCCTTTTTT-CGAGTATCCAGTAAAAGTAAATTAAA
>A._henryi_LIZH-2013002-05
CTTATTACTCCAAAGAAATCAAATTCCATTTTTTCAACAAGTAATCCAAGATTTTTCTTGTTCCTATATAATTCTCATGTATATGAATATGAATCAATCTTCTTTTTTCTCCGTAACCAATCTTCTCATTTACGATCAACATCTTCAGGACTCCTTTTTGAGCGAATTTCTTTTTATGGAAAAGTAGAAGATCTTGTCCAAGTCTTTGTTAATGATTTTCAGGACAACTTATGGTTGTTCAAGCATCCTATCATGCATTATGTTAGATATCAAGGAAAATCCGTTCTGGCTTCAAAAGATATGCCTCTTCTGATGAATAAATGGAAATATTACCTTGTCAATTTATGGCAATGGCATTTTCACGTGTGGTCTCAACCCGGAAGGATTAATATAAACCACTTATACAAAGATTATATCGACTTTCTGGGCTATCTTTCCAGGGGGCGACTAAATACTTTGGTGGTGCGGAGTCAAATGCTAGAAAATGCATTTCTAATCGATAATGCTATGAAGCAGTTCGAGACAACCGTTCCAATTATTCCTCTGATTGGATCATTGACTACGGCGCGTTTTTG-TAACTCATTAGGGCATCCCATTAGTAAGCCGACCTGGGCCGATTCCTCAGATTCTTATATTATAGAAATGGGACTTTTGTCGAACAAGGGAATCAGACGTAATCAATATAGGACAGAAATCAAAAAAAAATAATGAAATGCAAATTAGAGCTTAGAGTATTGACGTGTTTGTTAGGAGTCCTAGTT--AAATTAGGAAAAGAGGACTCATTTTGTTTAAAAATAAA----AAACGAAATTGAATAACTAAATAAAATAACAA------------------------ATTTGGTTCTTGAAGGGGTTTTGACAGATACGGCTCGACAAAACAATTTAAGCCATAACATAAAATGCATTGTGCAAAAAAAAA---TACATCGTTCTGTTTTTCCCTTTTTT-CGAGTATCCAGTAAAAGTAAATTAAA
>A._ginnala_subsp._theiferum_LIZH-2014035-01
CTTATTACTTCAAAGAAATCAAATTCCATTTTTTCAACAAGTAATCCAAGATTTTTCTTGTTCCTATATAATTCTCATGTATATGAATATGAATCAATCTTCTTTTTTCTCCGTAACCAATCTTCTCATTTACGATCAACATCTTCCGGACTCCTTTTTGAGCGAATTTCTTTTTATGGAAAAGTAGAAGATCTTGTCCAAGTCTTTGTTAATGATTTTCAGGACAACTTATGGTTGTTCAAGCATCCTATCATGCATTATGTTAGATATCAAGGAAAATCCGTTCTGGCTTCAAAAGATATGCCTCTTCTGATGAATAAATGGAAATATTACCTTGTCAATTTATGGCAATGGCATTTTCACGTGTGGTCTCAACCCGGAAGGATTCATATAAACCACTTATACAAAGATTATATCGACTTTCTGGGCTATCTTTCCAGGGGGCGACTAAATACTTTGGTGGTGCGGAGTCAAATGCTAGAAAATGCATTTCTAATCGATAATGCTATGAAGCAGTTCGAGACAACCGTTCCAATTCTTCCTCTGATTGGATCATTGACTACGGCGCGTTTTTG-TAACTCATTAGGGCATCCCATTAGTAAGCCGACCTGGGCCGATTCCTCAGATTCTTATATTATAGAAATGGGACTTTTGTCGAACAAGGGAATCGGATGTAATCGATATAGGACAGAAATAAAAAAAAAATCATGAAATGCAAATTAGAGCTTAGAGTATTGACGTGTTTGTTAGGAGTCCTAATG--AAATTAGGAAAAGAGGACTTATTTTGTTTAAAAATAAA----AAACGAAATTGAATAACTAAATAAAATAACAA------------------------GTTTGGTTCTTGAAGGAGTTTTGACAGATACGGCTCGACAAAACAATTTAAGCCATAACATAAAATGCATTGTGCAAAAAAAAA---CACATCGTTCTGTTTTTTCCTTTTTT-CGAGTATCTAGTAAAAGTGAATTAAA
>A._ginnala_subsp._theiferum_LIZH-2014035-02
CTTATTACTTCAAAGAAATCAAATTCCATTTTTTCAACAAGTAATCCAAGATTTTTCTTGTTCCTATATAATTCTCATGTATATGAATATGAATCAATCTTCTTTTTTCTCCGTAACCAATCTTCTCATTTACGATCAACATCTTCCGGACTCCTTTTTGAGCGAATTTCTTTTTATGGAAAAGTAGAAGATCTTGTCCAAGTCTTTGTTAATGATTTTCAGGACAACTTATGGTTGTTCAAGCATCCTATCATGCATTATGTTAGATATCAAGGAAAATCCGTTCTGGCTTCAAAAGATATGCCTCTTCTGATGAATAAATGGAAATATTACCTTGTCAATTTATGGCAATGGCATTTTCACGTGTGGTCTCAACCCGGAAGGATTCATATAAACCACTTATACAAAGATTATATCGACTTTCTGGGCTATCTTTCCAGGGGGCGACTAAATACTTTGGTGGTGCGGAGTCAAATGCTAGAAAATGCATTTCTAATCGATAATGCTATGAAGCAGTTCGAGACAACCGTTCCAATTCTTCCTCTGATTGGATCATTGACTACGGCGCGTTTTTG-TAACTCATTAGGGCATCCCATTAGTAAGCCGACCTGGGCCGATTCCTCAGATTCTTATATTATAGAAATGGGACTTTTGTCGAACAAGGGAATCGGATGTAATCGATATAGGACAGAAATAAAAAAAAAATCATGAAATGCAAATTAGAGCTTAGAGTATTGACGTGTTTGTTAGGAGTCCTAATG--AAATTAGGAAAAGAGGACTTATTTTGTTTAAAAATAAA----AAACGAAATTGAATAACTAAATAAAATAACAA------------------------GTTTGGTTCTTGAAGGAGTTTTGACAGATACGGCTCGACAAAACAATTTAAGCCATAACATAAAATGCATTGTGCAAAAAAAAA---CACATCGTTCTGTTTTTTCCTTTTTT-CGAGTATCTAGTAAAAGTGAATTAAA
>A._ginnala_subsp._theiferum_LIZH-2014035-03
CTTATTACTTCAAAGAAATCAAATTCCATTTTTTCAACAAGTAATCCAAGATTTTTCTTGTTCCTATATAATTCTCATGTATATGAATATGAATCAATCTTCTTTTTTCTCCGTAACCAATCTTCTCATTTACGATCAACATCTTCCGGACTCCTTTTTGAGCGAATTTCTTTTTATGGAAAAGTAGAAGATCTTGTCCAAGTCTTTGTTAATGATTTTCAGGACAACTTATGGTTGTTCAAGCATCCTATCATGCATTATGTTAGATATCAAGGAAAATCCGTTCTGGCTTCAAAAGATATGCCTCTTCTGATGAATAAATGGAAATATTACCTTGTCAATTTATGGCAATGGCATTTTCACGTGTGGTCTCAACCCGGAAGGATTCATATAAACCACTTATACAAAGATTATATCGACTTTCTGGGCTATCTTTCCAGGGGGCGACTAAATACTTTGGTGGTGCGGAGTCAAATGCTAGAAAATGCATTTCTAATCGATAATGCTATGAAGCAGTTCGAGACAACCGTTCCAATTCTTCCTCTGATTGGATCATTGACTACGGCGCGTTTTTG-TAACTCATTAGGGCATCCCATTAGTAAGCCGACCTGGGCCGATTCCTCAGATTCTTATATTATAGAAATGGGACTTTTGTCGAACAAGGGAATCGGATGTAATCGATATAGGACAGAAATAAAAAAAAAATCATGAAATGCAAATTAGAGCTTAGAGTATTGACGTGTTTGTTAGGAGTCCTAATG--AAATTAGGAAAAGAGGACTTATTTTGTTTAAAAATAAA----AAACGAAATTGAATAACTAAATAAAATAACAA------------------------GTTTGGTTCTTGAAGGAGTTTTGACAGATACGGCTCGACAAAACAATTTAAGCCATAACATAAAATGCATTGTGCAAAAAAAAA---CACATCGTTCTGTTTTTTCCTTTTTT-CGAGTATCTAGTAAAAGTGAATTAAA
>A._ginnala_subsp._theiferum_LIZH-2014035-04
CTTATTACTTCAAAGAAATCAAATTCCATTTTTTCAACAAGTAATCCAAGATTTTTCTTGTTCCTATATAATTCTCATGTATATGAATATGAATCAATCTTCTTTTTTCTCCGTAACCAATCTTCTCATTTACGATCAACATCTTCCGGACTCCTTTTTGAGCGAATTTCTTTTTATGGAAAAGTAGAAGATCTTGTCCAAGTCTTTGTTAATGATTTTCAGGACAACTTATGGTTGTTCAAGCATCCTATCATGCATTATGTTAGATATCAAGGAAAATCCGTTCTGGCTTCAAAAGATATGCCTCTTCTGATGAATAAATGGAAATATTACCTTGTCAATTTATGGCAATGGCATTTTCACGTGTGGTCTCAACCCGGAAGGATTCATATAAACCACTTATACAAAGATTATATCGACTTTCTGGGCTATCTTTCCAGGGGGCGACTAAATACTTTGGTGGTGCGGAGTCAAATGCTAGAAAATGCATTTCTAATCGATAATGCTATGAAGCAGTTCGAGACAACCGTTCCAATTCTTCCTCTGATTGGATCATTGACTACGGCGCGTTTTTG-TAACTCATTAGGGCATCCCATTAGTAAGCCGACCTGGGCCGATTCCTCAGATTCTTATATTATAGAAATGGGACTTTTGTCGAACAAGGGAATCGGATGTAATCGATATAGGACAGAAATAAAAAAAAAATCATGAAATGCAAATTAGAGCTTAGAGTATTGACGTGTTTGTTAGGAGTCCTAATG--AAATTAGGAAAAGAGGACTTATTTTGTTTAAAAATAAA----AAACGAAATTGAATAACTAAATAAAATAACAA------------------------GTTTGGTTCTTGAAGGAGTTTTGACAGATACGGCTCGACAAAACAATTTAAGCCATAACATAAAATGCATTGTGCAAAAAAAAA---CACATCGTTCTGTTTTTTCCTTTTTT-CGAGTATCTAGTAAAAGTGAATTAAA
>A._ginnala_subsp._theiferum_LIZH-2014035-05
CTTATTACTTCAAAGAAATCAAATTCCATTTTTTCAACAAGTAATCCAAGATTTTTCTTGTTCCTATATAATTCTCATGTATATGAATATGAATCAATCTTCTTTTTTCTCCGTAACCAATCTTCTCATTTACGATCAACATCTTCCGGACTCCTTTTTGAGCGAATTTCTTTTTATGGAAAAGTAGAAGATCTTGTCCAAGTCTTTGTTAATGATTTTCAGGACAACTTATGGTTGTTCAAGCATCCTATCATGCATTATGTTAGATATCAAGGAAAATCCGTTCTGGCTTCAAAAGATATGCCTCTTCTGATGAATAAATGGAAATATTACCTTGTCAATTTATGGCAATGGCATTTTCACGTGTGGTCTCAACCCGGAAGGATTCATATAAACCACTTATACAAAGATTATATCGACTTTCTGGGCTATCTTTCCAGGGGGCGACTAAATACTTTGGTGGTGCGGAGTCAAATGCTAGAAAATGCATTTCTAATCGATAATGCTATGAAGCAGTTCGAGACAACCGTTCCAATTCTTCCTCTGATTGGATCATTGACTACGGCGCGTTTTTG-TAACTCATTAGGGCATCCCATTAGTAAGCCGACCTGGGCCGATTCCTCAGATTCTTATATTATAGAAATGGGACTTTTGTCGAACAAGGGAATCGGATGTAATCGATATAGGACAGAAATAAAAAAAAAATCATGAAATGCAAATTAGAGCTTAGAGTATTGACGTGTTTGTTAGGAGTCCTAATG--AAATTAGGAAAAGAGGACTTATTTTGTTTAAAAATAAA----AAACGAAATTGAATAACTAAATAAAATAACAA------------------------GTTTGGTTCTTGAAGGAGTTTTGACAGATACGGCTCGACAAAACAATTTAAGCCATAACATAAAATGCATTGTGCAAAAAAAAA---CACATCGTTCTGTTTTTTCCTTTTTT-CGAGTATCTAGTAAAAGTGAATTAAA
>A._ginnala_LIZH-2014068-01
CTTATTACTTCAAAGAAATCAAATTCCATTTTTTCAACAAGTAATCCAAGATTTTTCTTGTTCCTATATAATTCTCATGTATATGAATATGAATCAATCTTCTTTTTTCTCCGTAACCAATCTTCTCATTTACGATCAACATCTTCCGGACTCCTTTTTGAGCGAATTTCTTTTTATGGAAAAGTAGAAGATCTTGTCCAAGTCTTTGTTAATGATTTTCAGGACAACTTATGGTTGTTCAAGCATCCTATCATGCATTATGTTAGATATCAAGGAAAATCCGTTCTGGCTTCAAAAGATATGCCTCTTCTGATGAATAAATGGAAATATTACCTTGTCAATTTATGGCAATGGCATTTTCACGTGTGGTCTCAACCCGGAAGGATTCATATAAACCACTTATACAAAGATTATATCGACTTTCTGGGCTATCTTTCCAGGGGGCGACTAAATACTTTGGTGGTGCGGAGTCAAATGCTAGAAAATGCATTTCTAATCGATAATGCTATGAAGCAGTTCGAGACAACCGTTCCAATTCTTCCTCTGATTGGATCATTGACTACGGCGCGTTTTTG-TAACTCATTAGGGCATCCCATTAGTAAGCCGACCTGGGCCGATTCCTCAGATTCTTATATTATAGAAATGGGACTTTTGTCGAACAAGGGAATCGGATGTAATCGATATAGGACAGAAATAAAAAAAAAATCATGAAATGCAAATTAGAGCTTAGAGTATTGACGTGTTTGTTAGGAGTCCTAATG--AAATTAGGAAAAGAGGACTTATTTTGTTTAAAAATAAA----AAACGAAATTGAATAACTAAATAAAATAACAA------------------------GTTTGGTTCTTGAAGGAGTTTTGACAGATACGGCTCGACAAAACAATTTAAGCCATAACATAAAATGCATTGTGCAAAAAAAAA---CACATCGTTCTGTTTTTTCCTTTTTT-CGAGTATCTAGTAAAAGTGAATTAAA
>A._ginnala_LIZH-2014068-02
CTTATTACTTCAAAGAAATCAAATTCCATTTTTTCAACAAGTAATCCAAGATTTTTCTTGTTCCTATATAATTCTCATGTATATGAATATGAATCAATCTTCTTTTTTCTCCGTAACCAATCTTCTCATTTACGATCAACATCTTCCGGACTCCTTTTTGAGCGAATTTCTTTTTATGGAAAAGTAGAAGATCTTGTCCAAGTCTTTGTTAATGATTTTCAGGACAACTTATGGTTGTTCAAGCATCCTATCATGCATTATGTTAGATATCAAGGAAAATCCGTTCTGGCTTCAAAAGATATGCCTCTTCTGATGAATAAATGGAAATATTACCTTGTCAATTTATGGCAATGGCATTTTCACGTGTGGTCTCAACCCGGAAGGATTCATATAAACCACTTATACAAAGATTATATCGACTTTCTGGGCTATCTTTCCAGGGGGCGACTAAATACTTTGGTGGTGCGGAGTCAAATGCTAGAAAATGCATTTCTAATCGATAATGCTATGAAGCAGTTCGAGACAACCGTTCCAATTCTTCCTCTGATTGGATCATTGACTACGGCGCGTTTTTG-TAACTCATTAGGGCATCCCATTAGTAAGCCGACCTGGGCCGATTCCTCAGATTCTTATATTATAGAAATGGGACTTTTGTCGAACAAGGGAATCGGATGTAATCGATATAGGACAGAAATAAAAAAAAAATCATGAAATGCAAATTAGAGCTTAGAGTATTGACGTGTTTGTTAGGAGTCCTAATG--AAATTAGGAAAAGAGGACTTATTTTGTTTAAAAATAAA----AAACGAAATTGAATAACTAAATAAAATAACAA------------------------GTTTGGTTCTTGAAGGAGTTTTGACAGATACGGCTCGACAAAACAATTTAAGCCATAACATAAAATGCATTGTGCAAAAAAAAA---CACATCGTTCTGTTTTTTCCTTTTTT-CGAGTATCTAGTAAAAGTGAATTAAA
>A._miaotaiense_LIZH-2014059-01
CTTATTACTCCAAAGAAATCAAATTCCATTTTTTCAACAAGTAATCCAAGATTTTTCTTGTTCCTATATAATTCTCATGTATATGAATACGAATCAATCTTCTTTTTTCTCCGTAACCAATCCTCTCATTTACGATCAACATCTTCAGGACTCCTTTTTGAGCGAATTTCTTTTTATGGAAAAGTAGAAGATCTTGTCCAAGTCTTTGTTAATGATTTTCAGGACAACTTATGGTTGTTCAAGCATCCTATCATGCATTATGTTAGATATCAAGGAAAATCCGTTCTGGCTTCAAAAGATATGCCTCTTCTGATGAATAAATGGAAATATTACCTTGTCAATTTATGGCAATGGCATTTTCACGTGTGGTCTCAACCCGGAAGGATTCATATAAACCACTTATACAAAGATTATATCGACTTTCTGGGCTATCTTTCCAGGGGGCGATTAAATACTTTGGTGGTGCGGAGTCAAATGCTAGAAAATGCATTTCTAATCGATAATGCTATGAAGCAGTTCGAGACAACCGTTCCAATTATTCCTCTGATTGGATCATTGACTACGGCGCGTTTTTG-TAACTCATTAGGGCATCCCATTAGTAAGCCGACCTGGGCCGATTCCTCAGATTCTTATATTATAGAAATGGGACTTTTGTCGAACAAGGGAATCGGATGTAATCGATATAGGACAGAAATAAAAAAAAAATCATGAAATGCAAATTAGAGCTTAGAGTATTGACGTGTTTGTTAGGAGTCCTAATG--AAATTAGGAAAAGAGGACTTATTTTGTTTAAAAATAAA----AAACGAAATTGAATAACTAAATAAAATAACAA------------------------GTTTGGTTCTTGAAGGAGTTTTGACAGATACGGCTCGACAAAACAATTTAAGCCATAACATAAAATGCATTGTGCAAAAAAAAA---CACATCGTTCTGTTTTTTCCTTTTTT-CGAGTATCTAGTAAAAGTGAATTAAA
>A._miaotaiense_LIZH-2014059-02
CTTATTACTCCAAAGAAATCAAATTCCATTTTTTCAACAAGTAATCCAAGATTTTTCTTGTTCCTATATAATTCTCATGTATATGAATACGAATCAATCTTCTTTTTTCTCCGTAACCAATCCTCTCATTTACGATCAACATCTTCAGGACTCCTTTTTGAGCGAATTTCTTTTTATGGAAAAGTAGAAGATCTTGTCCAAGTCTTTGTTAATGATTTTCAGGACAACTTATGGTTGTTCAAGCATCCTATCATGCATTATGTTAGATATCAAGGAAAATCCGTTCTGGCTTCAAAAGATATGCCTCTTCTGATGAATAAATGGAAATATTACCTTGTCAATTTATGGCAATGGCATTTTCACGTGTGGTCTCAACCCGGAAGGATTCATATAAACCACTTATACAAAGATTATATCGACTTTCTGGGCTATCTTTCCAGGGGGCGATTAAATACTTTGGTGGTGCGGAGTCAAATGCTAGAAAATGCATTTCTAATCGATAATGCTATGAAGCAGTTCGAGACAACCGTTCCAATTATTCCTCTGATTGGATCATTGACTACGGCGCGTTTTTG-TAACTCATTAGGGCATCCCATTAGTAAGCCGACCTGGGCCGATTCCTCAGATTCTTATATTATAGAAATGGGACTTTTGTCGAACAAGGGAATCGGATGTAATCGATATAGGACAGAAATAAAAAAAAAATCATGAAATGCAAATTAGAGCTTAGAGTATTGACGTGTTTGTTAGGAGTCCTAATG--AAATTAGGAAAAGAGGACTTATTTTGTTTAAAAATAAA----AAACGAAATTGAATAACTAAATAAAATAACAA------------------------GTTTGGTTCTTGAAGGAGTTTTGACAGATACGGCTCGACAAAACAATTTAAGCCATAACATAAAATGCATTGTGCAAAAAAAAA---CACATCGTTCTGTTTTTTCCTTTTTT-CGAGTATCTAGTAAAAGTGAATTAAA
>A._miaotaiense_LIZH-2014059-03
CTTATTACTCCAAAGAAATCAAATTCCATTTTTTCAACAAGTAATCCAAGATTTTTCTTGTTCCTATATAATTCTCATGTATATGAATACGAATCAATCTTCTTTTTTCTCCGTAACCAATCCTCTCATTTACGATCAACATCTTCAGGACTCCTTTTTGAGCGAATTTCTTTTTATGGAAAAGTAGAAGATCTTGTCCAAGTCTTTGTTAATGATTTTCAGGACAACTTATGGTTGTTCAAGCATCCTATCATGCATTATGTTAGATATCAAGGAAAATCCGTTCTGGCTTCAAAAGATATGCCTCTTCTGATGAATAAATGGAAATATTACCTTGTCAATTTATGGCAATGGCATTTTCACGTGTGGTCTCAACCCGGAAGGATTCATATAAACCACTTATACAAAGATTATATCGACTTTCTGGGCTATCTTTCCAGGGGGCGATTAAATACTTTGGTGGTGCGGAGTCAAATGCTAGAAAATGCATTTCTAATCGATAATGCTATGAAGCAGTTCGAGACAACCGTTCCAATTATTCCTCTGATTGGATCATTGACTACGGCGCGTTTTTG-TAACTCATTAGGGCATCCCATTAGTAAGCCGACCTGGGCCGATTCCTCAGATTCTTATATTATAGAAATGGGACTTTTGTCGAACAAGGGAATCGGATGTAATCGATATAGGACAGAAATAAAAAAAAAATCATGAAATGCAAATTAGAGCTTAGAGTATTGACGTGTTTGTTAGGAGTCCTAATG--AAATTAGGAAAAGAGGACTTATTTTGTTTAAAAATAAA----AAACGAAATTGAATAACTAAATAAAATAACAA------------------------GTTTGGTTCTTGAAGGAGTTTTGACAGATACGGCTCGACAAAACAATTTAAGCCATAACATAAAATGCATTGTGCAAAAAAAAA---CACATCGTTCTGTTTTTTCCTTTTTT-CGAGTATCTAGTAAAAGTGAATTAAA
>A._miaotaiense_LIZH-2014059-04
CTTATTACTCCAAAGAAATCAAATTCCATTTTTTCAACAAGTAATCCAAGATTTTTCTTGTTCCTATATAATTCTCATGTATATGAATACGAATCAATCTTCTTTTTTCTCCGTAACCAATCCTCTCATTTACGATCAACATCTTCAGGACTCCTTTTTGAGCGAATTTCTTTTTATGGAAAAGTAGAAGATCTTGTCCAAGTCTTTGTTAATGATTTTCAGGACAACTTATGGTTGTTCAAGCATCCTATCATGCATTATGTTAGATATCAAGGAAAATCCGTTCTGGCTTCAAAAGATATGCCTCTTCTGATGAATAAATGGAAATATTACCTTGTCAATTTATGGCAATGGCATTTTCACGTGTGGTCTCAACCCGGAAGGATTCATATAAACCACTTATACAAAGATTATATCGACTTTCTGGGCTATCTTTCCAGGGGGCGATTAAATACTTTGGTGGTGCGGAGTCAAATGCTAGAAAATGCATTTCTAATCGATAATGCTATGAAGCAGTTCGAGACAACCGTTCCAATTATTCCTCTGATTGGATCATTGACTACGGCGCGTTTTTG-TAACTCATTAGGGCATCCCATTAGTAAGCCGACCTGGGCCGATTCCTCAGATTCTTATATTATAGAAATGGGACTTTTGTCGAACAAGGGAATCGGATGTAATCGATATAGGACAGAAATAAAAAAAAAATCATGAAATGCAAATTAGAGCTTAGAGTATTGACGTGTTTGTTAGGAGTCCTAATG--AAATTAGGAAAAGAGGACTTATTTTGTTTAAAAATAAA----AAACGAAATTGAATAACTAAATAAAATAACAA------------------------GTTTGGTTCTTGAAGGAGTTTTGACAGATACGGCTCGACAAAACAATTTAAGCCATAACATAAAATGCATTGTGCAAAAAAAAA---CACATCGTTCTGTTTTTTCCTTTTTT-CGAGTATCTAGTAAAAGTGAATTAAA
>A._morrisonense_LIZH-2014132-01
CTTATTACTCAAAATAAATCAAATTCCATTTTTTCAACAAGTAATCCAAGATTTTTCTTGTTCCTATATAATTCTCATGTATATGAATATGAATCAATCTTCTTTTTTCTTCGTAACCAATCTTCTCATTTACGATCAACATCTTCAGGACTCCTTTTTGAGCGAATTTCTTTTTATGGAAAAGTAGAAGATCTTGTCCAAGTCTTTGTTAATGATTTTCAGGACAACTTATGGTTGTTCAAGCATACTATCATGCATTATGTTAGATATCAAGGAAAATCCGTTCTGGCTTCAAAAGATATGCCTCTTCTGATGAATAAATGGAAATATTACCTTGTCAATTTATGGCAATGGCATTTTCACGTGTGGTCTCAACCCGGAAGGATTCATATAAACCACTTATACAAAGATTATATCGACTTTCTGGGCTATCTTTCCAGGGGGCGACTAAATACTTTGGTGGTGCGGAGTCGAATGCTAGAAAATGCATTTCTAATCGATAATGCTATGAAGCAGTTTGAGACAACCGTTCCAATTATTCCTCTGATTGGATCATTGACTACGGCGCGTTTTTG-TAACTCATTAGGGCATCCCATTAGTAAGCCGACCTGGGCCGATTCCTCAGATTCTTATATTATAGAAATGGGACTTTTGTCGAACAAGGGAATCGGACGTAATCGATATAGGACAGAAATAAAAAAAAAATCATGAAATGCAAATTAGAGCTTAGAGTATTGACGTGTTTGTTAGGAGTCCTAATG--AAATTAGGAAAAGAGGACTTATTTTGTTTAAAAGTAAA----AAACGAAATCGAATAACTAAATAAAATAACAA------------------------ATTTTGTTCTTGAAGGAGTTTTGACAGATACGGCTCGACAAAACAAATTTAGCCATAACATAAAATGCATTGTGCAAAAAAAAA---TACATCGTTCTGTTTTTCCCTTTTTT-CGAGTATCCAGTAAAAGTAAATTTAA
>A._morrisonense_LIZH-2014132-02
CTTATTACTCAAAATAAATCAAATTCCATTTTTTCAACAAGTAATCCAAGATTTTTCTTGTTCCTATATAATTCTCATGTATATGAATATGAATCAATCTTCTTTTTTCTTCGTAACCAATCTTCTCATTTACGATCAACATCTTCAGGACTCCTTTTTGAGCGAATTTCTTTTTATGGAAAAGTAGAAGATCTTGTCCAAGTCTTTGTTAATGATTTTCAGGACAACTTATGGTTGTTCAAGCATACTATCATGCATTATGTTAGATATCAAGGAAAATCCGTTCTGGCTTCAAAAGATATGCCTCTTCTGATGAATAAATGGAAATATTACCTTGTCAATTTATGGCAATGGCATTTTCACGTGTGGTCTCAACCCGGAAGGATTCATATAAACCACTTATACAAAGATTATATCGACTTTCTGGGCTATCTTTCCAGGGGGCGACTAAATACTTTGGTGGTGCGGAGTCGAATGCTAGAAAATGCATTTCTAATCGATAATGCTATGAAGCAGTTTGAGACAACCGTTCCAATTATTCCTCTGATTGGATCATTGACTACGGCGCGTTTTTG-TAACTCATTAGGGCATCCCATTAGTAAGCCGACCTGGGCCGATTCCTCAGATTCTTATATTATAGAAATGGGACTTTTGTCGAACAAGGGAATCGGACGTAATCGATATAGGACAGAAATAAAAAAAAAATCATGAAATGCAAATTAGAGCTTAGAGTATTGACGTGTTTGTTAGGAGTCCTAATG--AAATTAGGAAAAGAGGACTTATTTTGTTTAAAAGTAAA----AAACGAAATCGAATAACTAAATAAAATAACAA------------------------ATTTTGTTCTTGAAGGAGTTTTGACAGATACGGCTCGACAAAACAAATTTAGCCATAACATAAAATGCATTGTGCAAAAAAAAA---TACATCGTTCTGTTTTTCCCTTTTTT-CGAGTATCCAGTAAAAGTAAATTTAA
>A._morrisonense_LIZH-2014132-03
CTTATTACTCAAAATAAATCAAATTCCATTTTTTCAACAAGTAATCCAAGATTTTTCTTGTTCCTATATAATTCTCATGTATATGAATATGAATCAATCTTCTTTTTTCTTCGTAACCAATCTTCTCATTTACGATCAACATCTTCAGGACTCCTTTTTGAGCGAATTTCTTTTTATGGAAAAGTAGAAGATCTTGTCCAAGTCTTTGTTAATGATTTTCAGGACAACTTATGGTTGTTCAAGCATACTATCATGCATTATGTTAGATATCAAGGAAAATCCGTTCTGGCTTCAAAAGATATGCCTCTTCTGATGAATAAATGGAAATATTACCTTGTCAATTTATGGCAATGGCATTTTCACGTGTGGTCTCAACCCGGAAGGATTCATATAAACCACTTATACAAAGATTATATCGACTTTCTGGGCTATCTTTCCAGGGGGCGACTAAATACTTTGGTGGTGCGGAGTCGAATGCTAGAAAATGCATTTCTAATCGATAATGCTATGAAGCAGTTTGAGACAACCGTTCCAATTATTCCTCTGATTGGATCATTGACTACGGCGCGTTTTTG-TAACTCATTAGGGCATCCCATTAGTAAGCCGACCTGGGCCGATTCCTCAGATTCTTATATTATAGAAATGGGACTTTTGTCGAACAAGGGAATCGGACGTAATCGATATAGGACAGAAATAAAAAAAAAATCATGAAATGCAAATTAGAGCTTAGAGTATTGACGTGTTTGTTAGGAGTCCTAATG--AAATTAGGAAAAGAGGACTTATTTTGTTTAAAAGTAAA----AAACGAAATCGAATAACTAAATAAAATAACAA------------------------ATTTTGTTCTTGAAGGAGTTTTGACAGATACGGCTCGACAAAACAAATTTAGCCATAACATAAAATGCATTGTGCAAAAAAAAA---TACATCGTTCTGTTTTTCCCTTTTTT-CGAGTATCCAGTAAAAGTAAATTTAA
>A._morrisonense_LIZH-2014132-04
CTTATTACTCAAAATAAATCAAATTCCATTTTTTCAACAAGTAATCCAAGATTTTTCTTGTTCCTATATAATTCTCATGTATATGAATATGAATCAATCTTCTTTTTTCTTCGTAACCAATCTTCTCATTTACGATCAACATCTTCAGGACTCCTTTTTGAGCGAATTTCTTTTTATGGAAAAGTAGAAGATCTTGTCCAAGTCTTTGTTAATGATTTTCAGGACAACTTATGGTTGTTCAAGCATACTATCATGCATTATGTTAGATATCAAGGAAAATCCGTTCTGGCTTCAAAAGATATGCCTCTTCTGATGAATAAATGGAAATATTACCTTGTCAATTTATGGCAATGGCATTTTCACGTGTGGTCTCAACCCGGAAGGATTCATATAAACCACTTATACAAAGATTATATCGACTTTCTGGGCTATCTTTCCAGGGGGCGACTAAATACTTTGGTGGTGCGGAGTCGAATGCTAGAAAATGCATTTCTAATCGATAATGCTATGAAGCAGTTTGAGACAACCGTTCCAATTATTCCTCTGATTGGATCATTGACTACGGCGCGTTTTTG-TAACTCATTAGGGCATCCCATTAGTAAGCCGACCTGGGCCGATTCCTCAGATTCTTATATTATAGAAATGGGACTTTTGTCGAACAAGGGAATCGGACGTAATCGATATAGGACAGAAATAAAAAAAAAATCATGAAATGCAAATTAGAGCTTAGAGTATTGACGTGTTTGTTAGGAGTCCTAATG--AAATTAGGAAAAGAGGACTTATTTTGTTTAAAAGTAAA----AAACGAAATCGAATAACTAAATAAAATAACAA------------------------ATTTTGTTCTTGAAGGAGTTTTGACAGATACGGCTCGACAAAACAAATTTAGCCATAACATAAAATGCATTGTGCAAAAAAAAA---TACATCGTTCTGTTTTTCCCTTTTTT-CGAGTATCCAGTAAAAGTAAATTTAA
>A._morrisonense_LIZH-2014132-05
CTTATTACTCAAAATAAATCAAATTCCATTTTTTCAACAAGTAATCCAAGATTTTTCTTGTTCCTATATAATTCTCATGTATATGAATATGAATCAATCTTCTTTTTTCTTCGTAACCAATCTTCTCATTTACGATCAACATCTTCAGGACTCCTTTTTGAGCGAATTTCTTTTTATGGAAAAGTAGAAGATCTTGTCCAAGTCTTTGTTAATGATTTTCAGGACAACTTATGGTTGTTCAAGCATACTATCATGCATTATGTTAGATATCAAGGAAAATCCGTTCTGGCTTCAAAAGATATGCCTCTTCTGATGAATAAATGGAAATATTACCTTGTCAATTTATGGCAATGGCATTTTCACGTGTGGTCTCAACCCGGAAGGATTCATATAAACCACTTATACAAAGATTATATCGACTTTCTGGGCTATCTTTCCAGGGGGCGACTAAATACTTTGGTGGTGCGGAGTCGAATGCTAGAAAATGCATTTCTAATCGATAATGCTATGAAGCAGTTTGAGACAACCGTTCCAATTATTCCTCTGATTGGATCATTGACTACGGCGCGTTTTTG-TAACTCATTAGGGCATCCCATTAGTAAGCCGACCTGGGCCGATTCCTCAGATTCTTATATTATAGAAATGGGACTTTTGTCGAACAAGGGAATCGGACGTAATCGATATAGGACAGAAATAAAAAAAAAATCATGAAATGCAAATTAGAGCTTAGAGTATTGACGTGTTTGTTAGGAGTCCTAATG--AAATTAGGAAAAGAGGACTTATTTTGTTTAAAAGTAAA----AAACGAAATCGAATAACTAAATAAAATAACAA------------------------ATTTTGTTCTTGAAGGAGTTTTGACAGATACGGCTCGACAAAACAAATTTAGCCATAACATAAAATGCATTGTGCAAAAAAAAA---TACATCGTTCTGTTTTTCCCTTTTTT-CGAGTATCCAGTAAAAGTAAATTTAA
>A._mandshuricum_subsp._kansuense_LIZH-2014045-01
CTTATTACTCCAAAGAAATCAAATTCCATTTTTTCAACAAGTAATCCAAGATTTTTCTTGTTCCTATATAATTCTCATGTATATGAATATGAATCAATCTTCTTTTTTCTCCGTAACCAATCTTCTCATTTACGATCAACATCTTCAGGACTCCTTTTTGAGCGAATTTCTTTTTATGGAAAAGTAGAAGATCTTGTCCAAGTCTTTGTTAATGATTTTCAGGACAACTTATGGTTGTTCAAGCATCCTATCATGCATTATGTTAGATATCAAGGAAAATCCGTTCTGGCTTCAAAAGATATGCCTCTTCTGATGAATAAATGGAAATATTACCTTGTCAATTTATGGCAATGGCATTTTCACGTGTGGTCTCAACCCGGAAGGATTAATATAAACCACTTATACAAAGATTATATCGACTTTCTGGGCTATCTTTCCAGGGGGCGACTAAATACTTTGGTGGTGCGGAGTCAAATGCTAGAAAATGCATTTCTAATCGATAATGCTATGAAGCAGTTCGAGACAACCGTTCCAATTATTCCTCTGATTGGATCATTGACTACGGCGCGTTTTTG-TAACTCATTAGGGCATCCCATTAGTAAGCCGACCTGGGCCGATTCCTCAGATTCTTATATTATAGAAATGGGACTTTTGTCGAACAAGGGAATCAGACGTAATCAATATAGGACAGAAATCAAAAAAAAATAATGAAATGCAAATTAGAGCTTAGAGTATTGACGTGTTTGTTAGGAGTCCTAGTT--AAATTAGGAAAAGAGGACTCATTTTGTTTAAAAATAAA----AAACGAAATTGAATAACTAAATAAAATAACAA------------------------ATTTGGTTCTTGAAGGGGTTTTGACAGATACGGCTCGACAAAACAATTTAAGCCATAACATAAAATGCATTGTGCAAAAAAAAA---TACATCGTTCTGTTTTTCCCTTTTTT-CGAGTATCCAGTAAAAGTAAATTAAA
>A._mandshuricum_subsp._kansuense_LIZH-2014045-02
CTTATTACTCCAAAGAAATCAAATTCCATTTTTTCAACAAGTAATCCAAGATTTTTCTTGTTCCTATATAATTCTCATGTATATGAATATGAATCAATCTTCTTTTTTCTCCGTAACCAATCTTCTCATTTACGATCAACATCTTCAGGACTCCTTTTTGAGCGAATTTCTTTTTATGGAAAAGTAGAAGATCTTGTCCAAGTCTTTGTTAATGATTTTCAGGACAACTTATGGTTGTTCAAGCATCCTATCATGCATTATGTTAGATATCAAGGAAAATCCGTTCTGGCTTCAAAAGATATGCCTCTTCTGATGAATAAATGGAAATATTACCTTGTCAATTTATGGCAATGGCATTTTCACGTGTGGTCTCAACCCGGAAGGATTAATATAAACCACTTATACAAAGATTATATCGACTTTCTGGGCTATCTTTCCAGGGGGCGACTAAATACTTTGGTGGTGCGGAGTCAAATGCTAGAAAATGCATTTCTAATCGATAATGCTATGAAGCAGTTCGAGACAACCGTTCCAATTATTCCTCTGATTGGATCATTGACTACGGCGCGTTTTTG-TAACTCATTAGGGCATCCCATTAGTAAGCCGACCTGGGCCGATTCCTCAGATTCTTATATTATAGAAATGGGACTTTTGTCGAACAAGGGAATCAGACGTAATCAATATAGGACAGAAATCAAAAAAAAATAATGAAATGCAAATTAGAGCTTAGAGTATTGACGTGTTTGTTAGGAGTCCTAGTT--AAATTAGGAAAAGAGGACTCATTTTGTTTAAAAATAAA----AAACGAAATTGAATAACTAAATAAAATAACAA------------------------ATTTGGTTCTTGAAGGGGTTTTGACAGATACGGCTCGACAAAACAATTTAAGCCATAACATAAAATGCATTGTGCAAAAAAAAA---TACATCGTTCTGTTTTTCCCTTTTTT-CGAGTATCCAGTAAAAGTAAATTAAA
>A._mandshuricum_subsp._kansuense_LIZH-2014045-03
CTTATTACTCCAAAGAAATCAAATTCCATTTTTTCAACAAGTAATCCAAGATTTTTCTTGTTCCTATATAATTCTCATGTATATGAATATGAATCAATCTTCTTTTTTCTCCGTAACCAATCTTCTCATTTACGATCAACATCTTCAGGACTCCTTTTTGAGCGAATTTCTTTTTATGGAAAAGTAGAAGATCTTGTCCAAGTCTTTGTTAATGATTTTCAGGACAACTTATGGTTGTTCAAGCATCCTATCATGCATTATGTTAGATATCAAGGAAAATCCGTTCTGGCTTCAAAAGATATGCCTCTTCTGATGAATAAATGGAAATATTACCTTGTCAATTTATGGCAATGGCATTTTCACGTGTGGTCTCAACCCGGAAGGATTAATATAAACCACTTATACAAAGATTATATCGACTTTCTGGGCTATCTTTCCAGGGGGCGACTAAATACTTTGGTGGTGCGGAGTCAAATGCTAGAAAATGCATTTCTAATCGATAATGCTATGAAGCAGTTCGAGACAACCGTTCCAATTATTCCTCTGATTGGATCATTGACTACGGCGCGTTTTTG-TAACTCATTAGGGCATCCCATTAGTAAGCCGACCTGGGCCGATTCCTCAGATTCTTATATTATAGAAATGGGACTTTTGTCGAACAAGGGAATCAGACGTAATCAATATAGGACAGAAATCAAAAAAAAATAATGAAATGCAAATTAGAGCTTAGAGTATTGACGTGTTTGTTAGGAGTCCTAGTT--AAATTAGGAAAAGAGGACTCATTTTGTTTAAAAATAAA----AAACGAAATTGAATAACTAAATAAAATAACAA------------------------ATTTGGTTCTTGAAGGGGTTTTGACAGATACGGCTCGACAAAACAATTTAAGCCATAACATAAAATGCATTGTGCAAAAAAAAA---TACATCGTTCTGTTTTTCCCTTTTTT-CGAGTATCCAGTAAAAGTAAATTAAA
>A._davidii_LIZH-2015042
CTTATTACTCCAAAGAAATCAAATTCCATTTTTTCAACAAGTAATCCAAGATTTTTCTTGTTCCTATATAATTCTCATGTATATGAATATGAATCAACCTTCTTTTTTCTCCGTAACCAATCTTCTCATTTACGATCAACATCTTCAGGACTCCTTTTTGAGCGAATTTCTTTTTATGGAAAAGTAGAAGATCTTGTCCAAGTCTTTGTTAATGATTTTCAGGACAACTTATGGTTGTTCAAGCATCCTATCATGCATTATGTTAGATATCAAGGAAAATCCGTTCTGGCTTCAAAAGATATGCCTCTTCTGATGAATAAATGGAAATATTACCTTGTCAATTTATGGCAATGGCATTTTCACGTGTGGTCTCAACCCGGAAGGATTCATATAAACCACTTATACAAAGATTATATCGACTTTCTGGGCTATCTTTCCAGGGGGCGACTAAATACTTTGGTGGTGCGGAGTCAAATGCTAGAAAATGCATTTCTAATCGATAATGCTATGAAGCAGTTCGAGACAACCGTTCCAATTATTCCTCTGATTGGATCATTGACTACGGCGCGTTTTTG-TAACTCATTAGGGCATCCCATTAGTAAGCCGACCTGGGCCGATTCCTCAGATTCTTATATTATAGAAATGGGACTTTTGTCGAACAAGGGAATCGGACGTAATCGATATAGGACAGAAATCAAAAAAAAATAATGAAATGCAAATTAAAGCTTAAAGTATTGACGTGTTTGTTAGGAGTCCTAATG--AAATTAGGAAAAGAGGACTTATTTTGTTTAAAAATAAA----AAACGAAATCGAATAACTAACTAAAATAACAA------------------------ATTTTGTTCTTGAAGGAGTTTTGACAGATACGGCTCGACAAAACAATTTTAGCCATAACATAAAATGCATTGTGCAAAAAAAAAA--TACATCGTTCGGTTTTTCCCTTTTTTTCGAGTATCCAGTAAAAGTAAATTAAA
>A._davidii_LIZH-2015030
CTTATTACTCCAAAGAAATCAAATTCCATTTTTTCAACAAGTAATCCAAGATTTTTCTTGTTCCTATATAATTCTCATGTATATGAATATGAATCAACCTTCTTTTTTCTCCGTAACCAATCTTCTCATTTACGATCAACATCTTCAGGACTCCTTTTTGAGCGAATTTCTTTTTATGGAAAAGTAGAAGATCTTGTCCAAGTCTTTGTTAATGATTTTCAGGACAACTTATGGTTGTTCAAGCATCCTATCATGCATTATGTTAGATATCAAGGAAAATCCGTTCTGGCTTCAAAAGATATGCCTCTTCTGATGAATAAATGGAAATATTACCTTGTCAATTTATGGCAATGGCATTTTCACGTGTGGTCTCAACCCGGAAGGATTCATATAAACCACTTATACAAAGATTATATCGACTTTCTGGGCTATCTTTCCAGGGGGCGACTAAATACTTTGGTGGTGCGGAGTCAAATGCTAGAAAATGCATTTCTAATCGATAATGCTATGAAGCAGTTCGAGACAACCGTTCCAATTATTCCTCTGATTGGATCATTGACTACGGCGCGTTTTTG-TAACTCATTAGGGCATCCCATTAGTAAGCCGACCTGGGCCGATTCCTCAGATTCTTATATTATAGAAATGGGACTTTTGTCGAACAAGGGAATCGGACGTAATCGATATAGGACAGAAATCAAAAAAAAATAATGAAATGCAAATTAAAGCTTAAAGTATTGACGTGTTTGTTAGGAGTCCTAATG--AAATTAGGAAAAGAGGACTTATTTTGTTTAAAAATAAA----AAACGAAATCGAATAACTAACTAAAATAACAA------------------------ATTTTGTTCTTGAAGGAGTTTTGACAGATACGGCTCGACAAAACAATTTTAGCCATAACATAAAATGCATTGTGCAAAAAAAAAA--TACATCGTTCGGTTTTTCCCTTTTTTTCGAGTATCCAGTAAAAGTAAATTAAA
>A._davidii_LIZH-2014114
CTTATTACTCCAAAGAAATCAAATTCCATTTTTTCAACAAGTAATCCAAGATTTTTCTTGTTCCTATATAATTCTCATGTATATGAATATGAATCAACCTTCTTTTTTCTCCGTAACCAATCTTCTCATTTACGATCAACATCTTCAGGACTCCTTTTTGAGCGAATTTCTTTTTATGGAAAAGTAGAAGATCTTGTCCAAGTCTTTGTTAATGATTTTCAGGACAACTTATGGTTGTTCAAGCATCCTATCATGCATTATGTTAGATATCAAGGAAAATCCGTTCTGGCTTCAAAAGATATGCCTCTTCTGATGAATAAATGGAAATATTACCTTGTCAATTTATGGCAATGGCATTTTCACGTGTGGTCTCAACCCGGAAGGATTCATATAAACCACTTATACAAAGATTATATCGACTTTCTGGGCTATCTTTCCAGGGGGCGACTAAATACTTTGGTGGTGCGGAGTCAAATGCTAGAAAATGCATTTCTAATCGATAATGCTATGAAGCAGTTCGAGACAACCGTTCCAATTATTCCTCTGATTGGATCATTGACTACGGCGCGTTTTTG-TAACTCATTAGGGCATCCCATTAGTAAGCCGACCTGGGCCGATTCCTCAGATTCTTATATTATAGAAATGGGACTTTTGTCGAACAAGGGAATCGGACGTAATCGATATAGGACAGAAATCAAAAAAAAATAATGAAATGCAAATTAAAGCTTAAAGTATTGACGTGTTTGTTAGGAGTCCTAATG--AAATTAGGAAAAGAGGACTTATTTTGTTTAAAAATAAA----AAACGAAATCGAATAACTAACTAAAATAACAA------------------------ATTTTGTTCTTGAAGGAGTTTTGACAGATACGGCTCGACAAAACAATTTTAGCCATAACATAAAATGCATTGTGCAAAAAAAAAA--TACATCGTTCGGTTTTTCCCTTTTTTTCGAGTATCCAGTAAAAGTAAATTAAA
>A._davidii_LIZH-2015005
CTTATTACTCCAAAGAAATCAAATTCCATTTTTTCAACAAGTAATCCAAGATTTTTCTTGTTCCTATATAATTCTCATGTATATGAATATGAATCAACCTTCTTTTTTCTCCGTAACCAATCTTCTCATTTACGATCAACATCTTCAGGACTCCTTTTTGAGCGAATTTCTTTTTATGGAAAAGTAGAAGATCTTGTCCAAGTCTTTGTTAATGATTTTCAGGACAACTTATGGTTGTTCAAGCATCCTATCATGCATTATGTTAGATATCAAGGAAAATCCGTTCTGGCTTCAAAAGATATGCCTCTTCTGATGAATAAATGGAAATATTACCTTGTCAATTTATGGCAATGGCATTTTCACGTGTGGTCTCAACCCGGAAGGATTCATATAAACCACTTATACAAAGATTATATCGACTTTCTGGGCTATCTTTCCAGGGGGCGACTAAATACTTTGGTGGTGCGGAGTCAAATGCTAGAAAATGCATTTCTAATCGATAATGCTATGAAGCAGTTCGAGACAACCGTTCCAATTATTCCTCTGATTGGATCATTGACTACGGCGCGTTTTTG-TAACTCATTAGGGCATCCCATTAGTAAGCCGACCTGGGCCGATTCCTCAGATTCTTATATTATAGAAATGGGACTTTTGTCGAACAAGGGAATCGGACGTAATCGATATAGGACAGAAATCAAAAAAAAATAATGAAATGCAAATTAAAGCTTAAAGTATTGACGTGTTTGTTAGGAGTCCTAATG--AAATTAGGAAAAGAGGACTTATTTTGTTTAAAAATAAA----AAACGAAATCGAATAACTAACTAAAATAACAA------------------------ATTTTGTTCTTGAAGGAGTTTTGACAGATACGGCTCGACAAAACAATTTTAGCCATAACATAAAATGCATTGTGCAAAAAAAAAA--TACATCGTTCGGTTTTTCCCTTTTTTTCGAGTATCCAGTAAAAGTAAATTAAA
>A._kawakamii_LIZH-2015054-01
CTTATTACTCCAAAGAAATCAAATTCCATTTTTTCAACAAGTAATCCAAGATTTTTCTTGTTCCTATATAATTCTCATGTATATGAATATGAATCAATCTTCTTTTTTCTCCGTAACCAATCTTCTCATTTACGATCAACATCTTCAGGACTCCTTTTTGAGCGAATTTCTTTTTATGGAAAAGTAGAAGATCTTGTCCAAGTCTTTGTTAATGATTTTCAGGACAACTTATGGTTGTTCAAGCATCCTATCATGCATTATGTTAGATATCAAGGAAAATCCGTTCTGGCTTCAAAAGATATGCCTCTTCTGATGAATAAATGGAAATATTACCTTGTCAATTTATGGCAATGGCATTTTCACGTGTGGTCTCAACCCGGAAGGATTCATATAAACCACTTATACAAAGATTATATCGACTTTCTGGGCTATCTTTCCAGGGGGCGACTAAATACTTTGGTGGTGCGGAGTCAAATGCTAGAAAATGCATTTCTAATCGATAATGCTATGAAGCAGTTCGAGACAACCGTTCCAATTATTCCTCTGATTGGATCATTGAGTACGGCGCGTTTTTG-TAACTCATTAGGGCATCCCATTAGTAAGCCGACCTGGGCCGATTCCTCAGATTCTTATATTATAGAAATGGGACTTTTGTCGAACAAGGGAATCGGACGTAATCGATATAGGACAGAAATAAAAAAAAAATCATGAAATGCAAATTAGAGCTTAGAGTATTGACGTGTTTGTTAGGAGTCCTAATG--AAATTAGGAAAAGAGGACTTATTTTGTTTAAAAATAAA----AAACGAAATCGAATAACTAAATAAAATAACAA------------------------ATTTTGTTCTTGAAGGAGTTTTGACAGATACGGCTCGACAAAACAAATTTAGCCATAACATAAAATGCATTGTGCAAAAAAAAA---TACATCGTTCTGTTTTTCCCTTTTTT-CGAGTATCCAGTAAAAGTAAATTTAA
>A._kawakamii_LIZH-2015054-02
CTTATTACTCCAAAGAAATCAAATTCCATTTTTTCAACAAGTAATCCAAGATTTTTCTTGTTCCTATATAATTCTCATGTATATGAATATGAATCAATCTTCTTTTTTCTCCGTAACCAATCTTCTCATTTACGATCAACATCTTCAGGACTCCTTTTTGAGCGAATTTCTTTTTATGGAAAAGTAGAAGATCTTGTCCAAGTCTTTGTTAATGATTTTCAGGACAACTTATGGTTGTTCAAGCATCCTATCATGCATTATGTTAGATATCAAGGAAAATCCGTTCTGGCTTCAAAAGATATGCCTCTTCTGATGAATAAATGGAAATATTACCTTGTCAATTTATGGCAATGGCATTTTCACGTGTGGTCTCAACCCGGAAGGATTCATATAAACCACTTATACAAAGATTATATCGACTTTCTGGGCTATCTTTCCAGGGGGCGACTAAATACTTTGGTGGTGCGGAGTCAAATGCTAGAAAATGCATTTCTAATCGATAATGCTATGAAGCAGTTCGAGACAACCGTTCCAATTATTCCTCTGATTGGATCATTGAGTACGGCGCGTTTTTG-TAACTCATTAGGGCATCCCATTAGTAAGCCGACCTGGGCCGATTCCTCAGATTCTTATATTATAGAAATGGGACTTTTGTCGAACAAGGGAATCGGACGTAATCGATATAGGACAGAAATAAAAAAAAAATCATGAAATGCAAATTAGAGCTTAGAGTATTGACGTGTTTGTTAGGAGTCCTAATG--AAATTAGGAAAAGAGGACTTATTTTGTTTAAAAATAAA----AAACGAAATCGAATAACTAAATAAAATAACAA------------------------ATTTTGTTCTTGAAGGAGTTTTGACAGATACGGCTCGACAAAACAAATTTAGCCATAACATAAAATGCATTGTGCAAAAAAAAA---TACATCGTTCTGTTTTTCCCTTTTTT-CGAGTATCCAGTAAAAGTAAATTTAA
>A._kawakamii_LIZH-2015054-03
CTTATTACTCCAAAGAAATCAAATTCCATTTTTTCAACAAGTAATCCAAGATTTTTCTTGTTCCTATATAATTCTCATGTATATGAATATGAATCAATCTTCTTTTTTCTCCGTAACCAATCTTCTCATTTACGATCAACATCTTCAGGACTCCTTTTTGAGCGAATTTCTTTTTATGGAAAAGTAGAAGATCTTGTCCAAGTCTTTGTTAATGATTTTCAGGACAACTTATGGTTGTTCAAGCATCCTATCATGCATTATGTTAGATATCAAGGAAAATCCGTTCTGGCTTCAAAAGATATGCCTCTTCTGATGAATAAATGGAAATATTACCTTGTCAATTTATGGCAATGGCATTTTCACGTGTGGTCTCAACCCGGAAGGATTCATATAAACCACTTATACAAAGATTATATCGACTTTCTGGGCTATCTTTCCAGGGGGCGACTAAATACTTTGGTGGTGCGGAGTCAAATGCTAGAAAATGCATTTCTAATCGATAATGCTATGAAGCAGTTCGAGACAACCGTTCCAATTATTCCTCTGATTGGATCATTGAGTACGGCGCGTTTTTG-TAACTCATTAGGGCATCCCATTAGTAAGCCGACCTGGGCCGATTCCTCAGATTCTTATATTATAGAAATGGGACTTTTGTCGAACAAGGGAATCGGACGTAATCGATATAGGACAGAAATAAAAAAAAAATCATGAAATGCAAATTAGAGCTTAGAGTATTGACGTGTTTGTTAGGAGTCCTAATG--AAATTAGGAAAAGAGGACTTATTTTGTTTAAAAATAAA----AAACGAAATCGAATAACTAAATAAAATAACAA------------------------ATTTTGTTCTTGAAGGAGTTTTGACAGATACGGCTCGACAAAACAAATTTAGCCATAACATAAAATGCATTGTGCAAAAAAAAA---TACATCGTTCTGTTTTTCCCTTTTTT-CGAGTATCCAGTAAAAGTAAATTTAA
>A._kawakamii_LIZH-2015054-04
CTTATTACTCCAAAGAAATCAAATTCCATTTTTTCAACAAGTAATCCAAGATTTTTCTTGTTCCTATATAATTCTCATGTATATGAATATGAATCAATCTTCTTTTTTCTCCGTAACCAATCTTCTCATTTACGATCAACATCTTCAGGACTCCTTTTTGAGCGAATTTCTTTTTATGGAAAAGTAGAAGATCTTGTCCAAGTCTTTGTTAATGATTTTCAGGACAACTTATGGTTGTTCAAGCATCCTATCATGCATTATGTTAGATATCAAGGAAAATCCGTTCTGGCTTCAAAAGATATGCCTCTTCTGATGAATAAATGGAAATATTACCTTGTCAATTTATGGCAATGGCATTTTCACGTGTGGTCTCAACCCGGAAGGATTCATATAAACCACTTATACAAAGATTATATCGACTTTCTGGGCTATCTTTCCAGGGGGCGACTAAATACTTTGGTGGTGCGGAGTCAAATGCTAGAAAATGCATTTCTAATCGATAATGCTATGAAGCAGTTCGAGACAACCGTTCCAATTATTCCTCTGATTGGATCATTGAGTACGGCGCGTTTTTG-TAACTCATTAGGGCATCCCATTAGTAAGCCGACCTGGGCCGATTCCTCAGATTCTTATATTATAGAAATGGGACTTTTGTCGAACAAGGGAATCGGACGTAATCGATATAGGACAGAAATAAAAAAAAAATCATGAAATGCAAATTAGAGCTTAGAGTATTGACGTGTTTGTTAGGAGTCCTAATG--AAATTAGGAAAAGAGGACTTATTTTGTTTAAAAATAAA----AAACGAAATCGAATAACTAAATAAAATAACAA------------------------ATTTTGTTCTTGAAGGAGTTTTGACAGATACGGCTCGACAAAACAAATTTAGCCATAACATAAAATGCATTGTGCAAAAAAAAA---TACATCGTTCTGTTTTTCCCTTTTTT-CGAGTATCCAGTAAAAGTAAATTTAA
>A._kawakamii_LIZH-2015054-05
CTTATTACTCCAAAGAAATCAAATTCCATTTTTTCAACAAGTAATCCAAGATTTTTCTTGTTCCTATATAATTCTCATGTATATGAATATGAATCAATCTTCTTTTTTCTCCGTAACCAATCTTCTCATTTACGATCAACATCTTCAGGACTCCTTTTTGAGCGAATTTCTTTTTATGGAAAAGTAGAAGATCTTGTCCAAGTCTTTGTTAATGATTTTCAGGACAACTTATGGTTGTTCAAGCATCCTATCATGCATTATGTTAGATATCAAGGAAAATCCGTTCTGGCTTCAAAAGATATGCCTCTTCTGATGAATAAATGGAAATATTACCTTGTCAATTTATGGCAATGGCATTTTCACGTGTGGTCTCAACCCGGAAGGATTCATATAAACCACTTATACAAAGATTATATCGACTTTCTGGGCTATCTTTCCAGGGGGCGACTAAATACTTTGGTGGTGCGGAGTCAAATGCTAGAAAATGCATTTCTAATCGATAATGCTATGAAGCAGTTCGAGACAACCGTTCCAATTATTCCTCTGATTGGATCATTGAGTACGGCGCGTTTTTG-TAACTCATTAGGGCATCCCATTAGTAAGCCGACCTGGGCCGATTCCTCAGATTCTTATATTATAGAAATGGGACTTTTGTCGAACAAGGGAATCGGACGTAATCGATATAGGACAGAAATAAAAAAAAAATCATGAAATGCAAATTAGAGCTTAGAGTATTGACGTGTTTGTTAGGAGTCCTAATG--AAATTAGGAAAAGAGGACTTATTTTGTTTAAAAATAAA----AAACGAAATCGAATAACTAAATAAAATAACAA------------------------ATTTTGTTCTTGAAGGAGTTTTGACAGATACGGCTCGACAAAACAAATTTAGCCATAACATAAAATGCATTGTGCAAAAAAAAA---TACATCGTTCTGTTTTTCCCTTTTTT-CGAGTATCCAGTAAAAGTAAATTTAA
>A._buergerianum_LIZH-2015153-01
CTTATTACTCCAAAGAAATCAAATTCCATTTTTTCAACAAGTAATCCAAGATTTTTCTTGTTCCTATATAATTCTCATGTATATGAATATGAATCAATCTTCTTTTTTCTCCGTAACCAATCTTCTCATTTACGATCAACATCTTCAGGACTCCTTTTTGAGCGAATTTCTTTTTATGGAAAAGTAGAAGATCTTGTCCAAGTCTTTGTTAATGATTTTCAGGACTACTTATGGTTGTTCAAGCATCCTATCATGCATTATGTTAGATATCAAGGAAAATCCGTTCTGGCTTCAAAAGATATGCCTCTTCTGATGAATAAATGGAAATATTACCTTGTCAATTTATGGCAATGGCATTTTCACGTGTGGTCTCAACCCGGAAGGATTCATATAAACCACTTATACAAAGATTATATCGACTTTCTGGGCTATCTTTCCAGGGGGCGACTAAATACTTTGGTGGTGCGGAGTCAAATGCTAGAAAATGCATTTTTAATCGATAATGCTATGAAGCAGTTCGAGACAACCGTTCCAATTATTCCTCTGATTGGATCATTGACTACGGCGCGTTTTTG-TAACTCATTAGGGCATCCCATTAGTAAGCCGACCTGGGCCGATTCCTCAGATTCTTATATTATAGAAATGGGACTTTTGTCGAACAAGGGAATCGGACGTAATCAATATAGGACAGAAATAAAAAAAAAATCATGAAATGCAAATTAGAGCTTAGAGTATTGACGTGTTTGTTAGGAGTCCTAATG--AAATTAGGAAAAGAGGACTTATTTTGTTTAAAAATAAA----AAACGAAATTGAATAACTAAATAAAATAACAA------------------------ATTTGGTTCTTGAAGGAGTTTTGACAGATACGGCTCGACAAAACAATTTAAGCCCTAACATAAAATGCATTGTGCAAAAAAAA----TACGTCGTTCTGTTTTTCCCTTTTTT-CGAGTATCCAGCAAAAGTAAATTAAA
>A._buergerianum_LIZH-2015153-02
CTTATTACTCCAAAGAAATCAAATTCCATTTTTTCAACAAGTAATCCAAGATTTTTCTTGTTCCTATATAATTCTCATGTATATGAATATGAATCAATCTTCTTTTTTCTCCGTAACCAATCTTCTCATTTACGATCAACATCTTCAGGACTCCTTTTTGAGCGAATTTCTTTTTATGGAAAAGTAGAAGATCTTGTCCAAGTCTTTGTTAATGATTTTCAGGACTACTTATGGTTGTTCAAGCATCCTATCATGCATTATGTTAGATATCAAGGAAAATCCGTTCTGGCTTCAAAAGATATGCCTCTTCTGATGAATAAATGGAAATATTACCTTGTCAATTTATGGCAATGGCATTTTCACGTGTGGTCTCAACCCGGAAGGATTCATATAAACCACTTATACAAAGATTATATCGACTTTCTGGGCTATCTTTCCAGGGGGCGACTAAATACTTTGGTGGTGCGGAGTCAAATGCTAGAAAATGCATTTTTAATCGATAATGCTATGAAGCAGTTCGAGACAACCGTTCCAATTATTCCTCTGATTGGATCATTGACTACGGCGCGTTTTTG-TAACTCATTAGGGCATCCCATTAGTAAGCCGACCTGGGCCGATTCCTCAGATTCTTATATTATAGAAATGGGACTTTTGTCGAACAAGGGAATCGGACGTAATCAATATAGGACAGAAATAAAAAAAAAATCATGAAATGCAAATTAGAGCTTAGAGTATTGACGTGTTTGTTAGGAGTCCTAATG--AAATTAGGAAAAGAGGACTTATTTTGTTTAAAAATAAA----AAACGAAATTGAATAACTAAATAAAATAACAA------------------------ATTTGGTTCTTGAAGGAGTTTTGACAGATACGGCTCGACAAAACAATTTAAGCCCTAACATAAAATGCATTGTGCAAAAAAAA----TACGTCGTTCTGTTTTTCCCTTTTTT-CGAGTATCCAGCAAAAGTAAATTAAA
>A._buergerianum_LIZH-2015153-03
CTTATTACTCCAAAGAAATCAAATTCCATTTTTTCAACAAGTAATCCAAGATTTTTCTTGTTCCTATATAATTCTCATGTATATGAATATGAATCAATCTTCTTTTTTCTCCGTAACCAATCTTCTCATTTACGATCAACATCTTCAGGACTCCTTTTTGAGCGAATTTCTTTTTATGGAAAAGTAGAAGATCTTGTCCAAGTCTTTGTTAATGATTTTCAGGACTACTTATGGTTGTTCAAGCATCCTATCATGCATTATGTTAGATATCAAGGAAAATCCGTTCTGGCTTCAAAAGATATGCCTCTTCTGATGAATAAATGGAAATATTACCTTGTCAATTTATGGCAATGGCATTTTCACGTGTGGTCTCAACCCGGAAGGATTCATATAAACCACTTATACAAAGATTATATCGACTTTCTGGGCTATCTTTCCAGGGGGCGACTAAATACTTTGGTGGTGCGGAGTCAAATGCTAGAAAATGCATTTTTAATCGATAATGCTATGAAGCAGTTCGAGACAACCGTTCCAATTATTCCTCTGATTGGATCATTGACTACGGCGCGTTTTTG-TAACTCATTAGGGCATCCCATTAGTAAGCCGACCTGGGCCGATTCCTCAGATTCTTATATTATAGAAATGGGACTTTTGTCGAACAAGGGAATCGGACGTAATCAATATAGGACAGAAATAAAAAAAAAATCATGAAATGCAAATTAGAGCTTAGAGTATTGACGTGTTTGTTAGGAGTCCTAATG--AAATTAGGAAAAGAGGACTTATTTTGTTTAAAAATAAA----AAACGAAATTGAATAACTAAATAAAATAACAA------------------------ATTTGGTTCTTGAAGGAGTTTTGACAGATACGGCTCGACAAAACAATTTAAGCCCTAACATAAAATGCATTGTGCAAAAAAAA----TACGTCGTTCTGTTTTTCCCTTTTTT-CGAGTATCCAGCAAAAGTAAATTAAA
>A._buergerianum_LIZH-2015153-04
CTTATTACTCCAAAGAAATCAAATTCCATTTTTTCAACAAGTAATCCAAGATTTTTCTTGTTCCTATATAATTCTCATGTATATGAATATGAATCAATCTTCTTTTTTCTCCGTAACCAATCTTCTCATTTACGATCAACATCTTCAGGACTCCTTTTTGAGCGAATTTCTTTTTATGGAAAAGTAGAAGATCTTGTCCAAGTCTTTGTTAATGATTTTCAGGACTACTTATGGTTGTTCAAGCATCCTATCATGCATTATGTTAGATATCAAGGAAAATCCGTTCTGGCTTCAAAAGATATGCCTCTTCTGATGAATAAATGGAAATATTACCTTGTCAATTTATGGCAATGGCATTTTCACGTGTGGTCTCAACCCGGAAGGATTCATATAAACCACTTATACAAAGATTATATCGACTTTCTGGGCTATCTTTCCAGGGGGCGACTAAATACTTTGGTGGTGCGGAGTCAAATGCTAGAAAATGCATTTTTAATCGATAATGCTATGAAGCAGTTCGAGACAACCGTTCCAATTATTCCTCTGATTGGATCATTGACTACGGCGCGTTTTTG-TAACTCATTAGGGCATCCCATTAGTAAGCCGACCTGGGCCGATTCCTCAGATTCTTATATTATAGAAATGGGACTTTTGTCGAACAAGGGAATCGGACGTAATCAATATAGGACAGAAATAAAAAAAAAATCATGAAATGCAAATTAGAGCTTAGAGTATTGACGTGTTTGTTAGGAGTCCTAATG--AAATTAGGAAAAGAGGACTTATTTTGTTTAAAAATAAA----AAACGAAATTGAATAACTAAATAAAATAACAA------------------------ATTTGGTTCTTGAAGGAGTTTTGACAGATACGGCTCGACAAAACAATTTAAGCCCTAACATAAAATGCATTGTGCAAAAAAAA----TACGTCGTTCTGTTTTTCCCTTTTTT-CGAGTATCCAGCAAAAGTAAATTAAA
>A._buergerianum_LIZH-2015153-05
CTTATTACTCCAAAGAAATCAAATTCCATTTTTTCAACAAGTAATCCAAGATTTTTCTTGTTCCTATATAATTCTCATGTATATGAATATGAATCAATCTTCTTTTTTCTCCGTAACCAATCTTCTCATTTACGATCAACATCTTCAGGACTCCTTTTTGAGCGAATTTCTTTTTATGGAAAAGTAGAAGATCTTGTCCAAGTCTTTGTTAATGATTTTCAGGACTACTTATGGTTGTTCAAGCATCCTATCATGCATTATGTTAGATATCAAGGAAAATCCGTTCTGGCTTCAAAAGATATGCCTCTTCTGATGAATAAATGGAAATATTACCTTGTCAATTTATGGCAATGGCATTTTCACGTGTGGTCTCAACCCGGAAGGATTCATATAAACCACTTATACAAAGATTATATCGACTTTCTGGGCTATCTTTCCAGGGGGCGACTAAATACTTTGGTGGTGCGGAGTCAAATGCTAGAAAATGCATTTTTAATCGATAATGCTATGAAGCAGTTCGAGACAACCGTTCCAATTATTCCTCTGATTGGATCATTGACTACGGCGCGTTTTTG-TAACTCATTAGGGCATCCCATTAGTAAGCCGACCTGGGCCGATTCCTCAGATTCTTATATTATAGAAATGGGACTTTTGTCGAACAAGGGAATCGGACGTAATCAATATAGGACAGAAATAAAAAAAAAATCATGAAATGCAAATTAGAGCTTAGAGTATTGACGTGTTTGTTAGGAGTCCTAATG--AAATTAGGAAAAGAGGACTTATTTTGTTTAAAAATAAA----AAACGAAATTGAATAACTAAATAAAATAACAA------------------------ATTTGGTTCTTGAAGGAGTTTTGACAGATACGGCTCGACAAAACAATTTAAGCCCTAACATAAAATGCATTGTGCAAAAAAAA----TACGTCGTTCTGTTTTTCCCTTTTTT-CGAGTATCCAGCAAAAGTAAATTAAA
>A._oliverianum_LIZH-2015235-01
CTTATTACTCCAAAGAAATCAAATTCCATTTTTTCAACAAGCAATCCAAGATTTTTCTTGTTCCTATATAATTCTCATGTATATGAATATGAATCAATCTTCTTTTTTCTCCGTAACCAATCTTCTCATTTACGATCAACATCTTCAGGACTCCTTTTTGAGCGAATTTCTTTTTATGGAAAAGTAGAAGATCTTGTCCAAGTCTTTGTTAATGATTTTCAGGACAACTTATGGCTGTTCAAGCATCCTATCATGCATTATGTTAGATATCAAGGAAAATCCGTTCTGGCTTCAAAAGATATGCCTCTTCTGATGAATAAATGGAAATATTACCTTGTCAATTTATGGCAATGGCATTTTCACGTGTGGTCTCAACCCGGAAGGATTCATATAAACCACTTATACAAAGATTATATCAACTTTCTGGGCTATCTTTCCAGGGGGCGACTAAATACTTTGGTGGTGCGGAGTCAAATGCTAGAAAATGCATTTCTAATCGATAATGCTATGAAGCAGTTCGAGACAACCGTTCCAATTATTCCTCTGATTGGATCATTGACTACGGCGCGTTTTTG-TAACTCATTAGGGCATCCAATTAGTAAGCCGACCTGGGCCGATTCCTCAGATTCTTATATTATAGAAATGGGACTTTTGTCGAACAAGGGAATCGGACGTAATCAATATAGGACAGAAATAAAAAAAAAATCATGAAATGCAAATTAGAGCTTAGAGTATTGACGTGTTTGTTAGGAGTCCTAATG--AAATTAGGAAAAGAGGACTTATTTTGTTTAAAAATAAA----AAACGAAATTGAATAACTAAATAAAATAAAAA------------------------ATTTTGTTCTTGAAGGGGTTTTGACAGATACGGCTCGACAAAACAATTTAAGCCATAACATAAAATGCATTGTGCAAAAAAAAA---TACATCGTTCTGTTTTTCCCTTTTTT-CGAGTATCCAGTAAAAGTAAATTAAA
>A._oliverianum_LIZH-2015235-02
CTTATTACTCCAAAGAAATCAAATTCCATTTTTTCAACAAGCAATCCAAGATTTTTCTTGTTCCTATATAATTCTCATGTATATGAATATGAATCAATCTTCTTTTTTCTCCGTAACCAATCTTCTCATTTACGATCAACATCTTCAGGACTCCTTTTTGAGCGAATTTCTTTTTATGGAAAAGTAGAAGATCTTGTCCAAGTCTTTGTTAATGATTTTCAGGACAACTTATGGCTGTTCAAGCATCCTATCATGCATTATGTTAGATATCAAGGAAAATCCGTTCTGGCTTCAAAAGATATGCCTCTTCTGATGAATAAATGGAAATATTACCTTGTCAATTTATGGCAATGGCATTTTCACGTGTGGTCTCAACCCGGAAGGATTCATATAAACCACTTATACAAAGATTATATCAACTTTCTGGGCTATCTTTCCAGGGGGCGACTAAATACTTTGGTGGTGCGGAGTCAAATGCTAGAAAATGCATTTCTAATCGATAATGCTATGAAGCAGTTCGAGACAACCGTTCCAATTATTCCTCTGATTGGATCATTGACTACGGCGCGTTTTTG-TAACTCATTAGGGCATCCAATTAGTAAGCCGACCTGGGCCGATTCCTCAGATTCTTATATTATAGAAATGGGACTTTTGTCGAACAAGGGAATCGGACGTAATCAATATAGGACAGAAATAAAAAAAAAATCATGAAATGCAAATTAGAGCTTAGAGTATTGACGTGTTTGTTAGGAGTCCTAATG--AAATTAGGAAAAGAGGACTTATTTTGTTTAAAAATAAA----AAACGAAATTGAATAACTAAATAAAATAAAAA------------------------ATTTTGTTCTTGAAGGGGTTTTGACAGATACGGCTCGACAAAACAATTTAAGCCATAACATAAAATGCATTGTGCAAAAAAAAA---TACATCGTTCTGTTTTTCCCTTTTTT-CGAGTATCCAGTAAAAGTAAATTAAA
>D._dyeriana_LIZH-ZT-201505
CTTATTACTCCAAAGAAATCAAATTCCATTTTTTCAACAAGTAATCCAAGATTTTTCTTGTTCCTATATAATTCTCATGTATATGAATATGAATCAATCTTCTTTTTTCTCTGTAACCAATCTTCTCATTTACGATCAACATCTTCAGGACTTCTTTTTGAGCGAATTTCTTTTTATGGAAAAGTGGAAGATCTTGTCCAAGTCTTTGTTAATGATTTTCAGGACAACTTATGGTTGTTCAAGCATCCTATCATGCATTATGTTAGATATCAAGGAAAATCCGTTCTGGCTTCAAAAGATATGCCTCTTCTGATGAATAAATGGAAATATTACCTTGTCAATTTATGGCAATGGCATTTTCACGTGTGGTCTCAACCCGGAAGGATTCATATAAACCACTTATACAAAGATTATATCGACTTTCTGGGCTATCTTTCCAGGGGGCGCCTAAATACTTTGGTGGTGCGGAGTCAAGTGCTAGAAAATGCATTTCTAATCGATAATGCTATGAAGCAGTTCGAGACAACCGTTCCAATTATTCCTCTGATCGGATCATTGACTACGGCGCGTTTTTG-TAACTCATTAGGGGATCCCATTAGTAAGCCGACCTGGGCCGATTCCTCAGATTCTTATATTATAGAAATAGGACTTTTGTCGAACAAGGGAATCGGACGTAATCCATATAGGACAGAAATCAAAAAAAAATCATGAAATGCAAATTAGAGCTTAGAGTATTGACGTGTTTGTTAGGAGTCCTAATG--AAATTAGGAAAAGAGGACTTATTTTGTTTAAAAATAAA----AAACGAAATTGAATAACTAAATAAAATAACCA------------------------ATTTGGTTCTTAAAGGAATTTTGACAGATATGGCTCGACAAAACAATTTAAGCCATAACATAAAATGCATTGTGAAAAAAAAAAAAATACATCGTTCTGTTTTTCCCTTTTTT-CGAGTATCCAGTAAAAGTCAATTAAA
>D._dyeriana_LIZH-ZT-201522
CTTATTACTCCAAAGAAATCAAATTCCATTTTTTCAACAAGTAATCCAAGATTTTTCTTGTTCCTATATAATTCTCATGTATATGAATATGAATCAATCTTCTTTTTTCTCTGTAACCAATCTTCTCATTTACGATCAACATCTTCAGGACTTCTTTTTGAGCGAATTTCTTTTTATGGAAAAGTGGAAGATCTTGTCCAAGTCTTTGTTAATGATTTTCAGGACAACTTATGGTTGTTCAAGCATCCTATCATGCATTATGTTAGATATCAAGGAAAATCCGTTCTGGCTTCAAAAGATATGCCTCTTCTGATGAATAAATGGAAATATTACCTTGTCAATTTATGGCAATGGCATTTTCACGTGTGGTCTCAACCCGGAAGGATTCATATAAACCACTTATACAAAGATTATATCGACTTTCTGGGCTATCTTTCCAGGGGGCGCCTAAATACTTTGGTGGTGCGGAGTCAAGTGCTAGAAAATGCATTTCTAATCGATAATGCTATGAAGCAGTTCGAGACAACCGTTCCAATTATTCCTCTGATCGGATCATTGACTACGGCGCGTTTTTG-TAACTCATTAGGGGATCCCATTAGTAAGCCGACCTGGGCCGATTCCTCAGATTCTTATATTATAGAAATAGGACTTTTGTCGAACAAGGGAATCGGACGTAATCCATATAGGACAGAAATCAAAAAAAAATCATGAAATGCAAATTAGAGCTTAGAGTATTGACGTGTTTGTTAGGAGTCCTAATG--AAATTAGGAAAAGAGGACTTATTTTGTTTAAAAATAAA----AAACGAAATTGAATAACTAAATAAAATAACCA------------------------ATTTGGTTCTTAAAGGAATTTTGACAGATATGGCTCGACAAAACAATTTAAGCCATAACATAAAATGCATTGTGAAAAAAAAAAAAATACATCGTTCTGTTTTTCCCTTTTTT-CGAGTATCCAGTAAAAGTCAATTAAA
>D._dyeriana_LIZH-ZT-201528
CTTATTACTCCAAAGAAATCAAATTCCATTTTTTCAACAAGTAATCCAAGATTTTTCTTGTTCCTATATAATTCTCATGTATATGAATATGAATCAATCTTCTTTTTTCTCTGTAACCAATCTTCTCATTTACGATCAACATCTTCAGGACTTCTTTTTGAGCGAATTTCTTTTTATGGAAAAGTGGAAGATCTTGTCCAAGTCTTTGTTAATGATTTTCAGGACAACTTATGGTTGTTCAAGCATCCTATCATGCATTATGTTAGATATCAAGGAAAATCCGTTCTGGCTTCAAAAGATATGCCTCTTCTGATGAATAAATGGAAATATTACCTTGTCAATTTATGGCAATGGCATTTTCACGTGTGGTCTCAACCCGGAAGGATTCATATAAACCACTTATACAAAGATTATATCGACTTTCTGGGCTATCTTTCCAGGGGGCGCCTAAATACTTTGGTGGTGCGGAGTCAAGTGCTAGAAAATGCATTTCTAATCGATAATGCTATGAAGCAGTTCGAGACAACCGTTCCAATTATTCCTCTGATCGGATCATTGACTACGGCGCGTTTTTG-TAACTCATTAGGGGATCCCATTAGTAAGCCGACCTGGGCCGATTCCTCAGATTCTTATATTATAGAAATAGGACTTTTGTCGAACAAGGGAATCGGACGTAATCCATATAGGACAGAAATCAAAAAAAAATCATGAAATGCAAATTAGAGCTTAGAGTATTGACGTGTTTGTTAGGAGTCCTAATG--AAATTAGGAAAAGAGGACTTATTTTGTTTAAAAATAAA----AAACGAAATTGAATAACTAAATAAAATAACCA------------------------ATTTGGTTCTTAAAGGAATTTTGACAGATATGGCTCGACAAAACAATTTAAGCCATAACATAAAATGCATTGTGAAAAAAAAAAAAATACATCGTTCTGTTTTTCCCTTTTTT-CGAGTATCCAGTAAAAGTCAATTAAA
>D._dyeriana_LIZH-ZT-201532
CTTATTACTCCAAAGAAATCAAATTCCATTTTTTCAACAAGTAATCCAAGATTTTTCTTGTTCCTATATAATTCTCATGTATATGAATATGAATCAATCCTCTTTTTTCTCTGTAACCAATCTTCTCATTTACGATCAACATCTTCAGGACTTCTTTTTGAGCGAATTTCTTTTTATGGAAAAGTGGAAGATCTTGTCCAAGTCTTTGTTAATGATTTTCAGGACAACTTATGGTTGTTCAAGCATCCTATCATGCATTATGTTAGATATCAAGGAAAATCCGTTCTGGCTTCAAAAGATATGCCTCTTCTGATGAATAAATGGAAATATTACCTTGTCAATTTATGGCAATGGCATTTTCACGTGTGGTCTCAACCCGGAAGGATTCATATAAACCACTTATACAAAGATTATATCGACTTTCTGGGCTATCTTTCCAGGGGGCGCCTAAATACTTTGGTGGTGCGGAGTCAAGTGCTAGAAAATGCATTTCTAATCGATAATGCTATGAAGCAGTTCGAGACAACCGTTCCAATTATTCCTCTGATCGGATCATTGACTACGGCGCGTTTTTG-TAACTCATTAGGGGATCCCATTAGTAAGCCGACCTGGGCCGATTCCTCAGATTCTTATATTATAGAAATAGGACTTTTGTCGAACAAGGGAATCGGACGTAATCCATATAGGACAGAAATCAAAAAAAAATCATGAAATGCAAATTAGAGCTTAGAGTATTGACGTGTTTGTTAGGAGTCCTAATG--AAATTAGGAAAAGAGGACTTATTTTGTTTAAAAATAAA----AAACGAAATTGAATAACTAAATAAAATAACCA------------------------ATTTGGTTCTTAAAGGAATTTTGACAGATATGGCTCGACAAAACAATTTAAGCCATAACATAAAATGCATTGTGAAAAAAAAAAAAATACATCGTTCTGTTTTTCCCTTTTTT-CGAGTATCCAGTAAAAGTCAATTAAA
>A._truncatum_LIZH-2015024-01
CTTATTACTCCAAAGAAATCAAATTCCATTTTTTCAACAAGTAATCCAAGATTTTTCTTGTTCCTATATAATTCTCATGTATATGAATACGAATCAATCTTCTTTTTTCTCCGTAACCAATCCTCTCATTTACGATCAACATCTTCAGGACTCCTTTTTGAGCGAATTTCTTTTTATGGAAAAGTAGAAGATCTTGTCCAAGTCTTTGTTAATGATTTTCAGGACAACTTATGGTTGTTCAAGCATCCTATCATGCATTATGTTAGATATCAAGGAAAATCCGTTCTGGCTTCAAAAGATATGCCTCTTCTGATGAATAAATGGAAATATTACCTTGTCAATTTATGGCAATGGCATTTTCACGTGTGGTCTCAACCCGGAAGGATTCATATAAACCACTTATACAAAGATTATATCGACTTTCTGGGCTATCTTTCCAGGGGGCGACTAAATACTTTGGTGGTGCGGAGTCAAATGCTAGAAAATGCATTTCTAATCGATAATGCTATGAAGCAGTTCGAGACAACCGTTCCAATTATTCCTCTGATTGGATCATTGACTACGGCGCGTTTTTG-TAACTCATTAGGGCATCCCATTAGTAAGCCGACCTGGGCCGATTCCTCAGATTCTTATATTATAGAAATGGGACTTTTGTCGAACAAGGGAATCGGACGTAATCAATATAGGACAGAAATAAAAAAAAAATCATGAACTGCAAATTAGAGCTTAGAGTATTGACGTGTTTGTTAGGAGTCCTATATTGAAATTAGGAAAAGAGGACTTATTTTGTTTAAAAATAAA----AAACGAAATTGAATAACTAAATAAAATAACAA------------------------ATTTGGTTCTTGAAGGGGTTTTGACAGATACGGCTCGACAAAACAACTTAAGCCATAACATAAAATGCATTGTGCAAAAAAAAA---TACATCGTTCTGTTTTTCCCTTTTTT-CGAGTATCCAGTAAAAGTAAATTAAA
>A._truncatum_LIZH-2015024-02
CTTATTACTCCAAAGAAATCAAATTCCATTTTTTCAACAAGTAATCCAAGATTTTTCTTGTTCCTATATAATTCTCATGTATATGAATACGAATCAATCTTCTTTTTTCTCCGTAACCAATCCTCTCATTTACGATCAACATCTTCAGGACTCCTTTTTGAGCGAATTTCTTTTTATGGAAAAGTAGAAGATCTTGTCCAAGTCTTTGTTAATGATTTTCAGGACAACTTATGGTTGTTCAAGCATCCTATCATGCATTATGTTAGATATCAAGGAAAATCCGTTCTGGCTTCAAAAGATATGCCTCTTCTGATGAATAAATGGAAATATTACCTTGTCAATTTATGGCAATGGCATTTTCACGTGTGGTCTCAACCCGGAAGGATTCATATAAACCACTTATACAAAGATTATATCGACTTTCTGGGCTATCTTTCCAGGGGGCGACTAAATACTTTGGTGGTGCGGAGTCAAATGCTAGAAAATGCATTTCTAATCGATAATGCTATGAAGCAGTTCGAGACAACCGTTCCAATTATTCCTCTGATTGGATCATTGACTACGGCGCGTTTTTG-TAACTCATTAGGGCATCCCATTAGTAAGCCGACCTGGGCCGATTCCTCAGATTCTTATATTATAGAAATGGGACTTTTGTCGAACAAGGGAATCGGACGTAATCAATATAGGACAGAAATAAAAAAAAAATCATGAACTGCAAATTAGAGCTTAGAGTATTGACGTGTTTGTTAGGAGTCCTATATTGAAATTAGGAAAAGAGGACTTATTTTGTTTAAAAATAAA----AAACGAAATTGAATAACTAAATAAAATAACAA------------------------ATTTGGTTCTTGAAGGGGTTTTGACAGATACGGCTCGACAAAACAACTTAAGCCATAACATAAAATGCATTGTGCAAAAAAAAA---TACATCGTTCTGTTTTTCCCTTTTTT-CGAGTATCCAGTAAAAGTAAATTAAA
>A._truncatum_LIZH-2015024-03
CTTATTACTCCAAAGAAATCAAATTCCATTTTTTCAACAAGTAATCCAAGATTTTTCTTGTTCCTATATAATTCTCATGTATATGAATACGAATCAATCTTCTTTTTTCTCCGTAACCAATCCTCTCATTTACGATCAACATCTTCAGGACTCCTTTTTGAGCGAATTTCTTTTTATGGAAAAGTAGAAGATCTTGTCCAAGTCTTTGTTAATGATTTTCAGGACAACTTATGGTTGTTCAAGCATCCTATCATGCATTATGTTAGATATCAAGGAAAATCCGTTCTGGCTTCAAAAGATATGCCTCTTCTGATGAATAAATGGAAATATTACCTTGTCAATTTATGGCAATGGCATTTTCACGTGTGGTCTCAACCCGGAAGGATTCATATAAACCACTTATACAAAGATTATATCGACTTTCTGGGCTATCTTTCCAGGGGGCGACTAAATACTTTGGTGGTGCGGAGTCAAATGCTAGAAAATGCATTTCTAATCGATAATGCTATGAAGCAGTTCGAGACAACCGTTCCAATTATTCCTCTGATTGGATCATTGACTACGGCGCGTTTTTG-TAACTCATTAGGGCATCCCATTAGTAAGCCGACCTGGGCCGATTCCTCAGATTCTTATATTATAGAAATGGGACTTTTGTCGAACAAGGGAATCGGACGTAATCAATATAGGACAGAAATAAAAAAAAAATCATGAACTGCAAATTAGAGCTTAGAGTATTGACGTGTTTGTTAGGAGTCCTATATTGAAATTAGGAAAAGAGGACTTATTTTGTTTAAAAATAAA----AAACGAAATTGAATAACTAAATAAAATAACAA------------------------ATTTGGTTCTTGAAGGGGTTTTGACAGATACGGCTCGACAAAACAACTTAAGCCATAACATAAAATGCATTGTGCAAAAAAAAA---TACATCGTTCTGTTTTTCCCTTTTTT-CGAGTATCCAGTAAAAGTAAATTAAA
>A._truncatum_LIZH-2015024-04
CTTATTACTCCAAAGAAATCAAATTCCATTTTTTCAACAAGTAATCCAAGATTTTTCTTGTTCCTATATAATTCTCATGTATATGAATACGAATCAATCTTCTTTTTTCTCCGTAACCAATCCTCTCATTTACGATCAACATCTTCAGGACTCCTTTTTGAGCGAATTTCTTTTTATGGAAAAGTAGAAGATCTTGTCCAAGTCTTTGTTAATGATTTTCAGGACAACTTATGGTTGTTCAAGCATCCTATCATGCATTATGTTAGATATCAAGGAAAATCCGTTCTGGCTTCAAAAGATATGCCTCTTCTGATGAATAAATGGAAATATTACCTTGTCAATTTATGGCAATGGCATTTTCACGTGTGGTCTCAACCCGGAAGGATTCATATAAACCACTTATACAAAGATTATATCGACTTTCTGGGCTATCTTTCCAGGGGGCGACTAAATACTTTGGTGGTGCGGAGTCAAATGCTAGAAAATGCATTTCTAATCGATAATGCTATGAAGCAGTTCGAGACAACCGTTCCAATTATTCCTCTGATTGGATCATTGACTACGGCGCGTTTTTG-TAACTCATTAGGGCATCCCATTAGTAAGCCGACCTGGGCCGATTCCTCAGATTCTTATATTATAGAAATGGGACTTTTGTCGAACAAGGGAATCGGACGTAATCAATATAGGACAGAAATAAAAAAAAAATCATGAACTGCAAATTAGAGCTTAGAGTATTGACGTGTTTGTTAGGAGTCCTATATTGAAATTAGGAAAAGAGGACTTATTTTGTTTAAAAATAAA----AAACGAAATTGAATAACTAAATAAAATAACAA------------------------ATTTGGTTCTTGAAGGGGTTTTGACAGATACGGCTCGACAAAACAACTTAAGCCATAACATAAAATGCATTGTGCAAAAAAAAA---TACATCGTTCTGTTTTTCCCTTTTTT-CGAGTATCCAGTAAAAGTAAATTAAA
>A._truncatum_LIZH-2015024-05
CTTATTACTCCAAAGAAATCAAATTCCATTTTTTCAACAAGTAATCCAAGATTTTTCTTGTTCCTATATAATTCTCATGTATATGAATACGAATCAATCTTCTTTTTTCTCCGTAACCAATCCTCTCATTTACGATCAACATCTTCAGGACTCCTTTTTGAGCGAATTTCTTTTTATGGAAAAGTAGAAGATCTTGTCCAAGTCTTTGTTAATGATTTTCAGGACAACTTATGGTTGTTCAAGCATCCTATCATGCATTATGTTAGATATCAAGGAAAATCCGTTCTGGCTTCAAAAGATATGCCTCTTCTGATGAATAAATGGAAATATTACCTTGTCAATTTATGGCAATGGCATTTTCACGTGTGGTCTCAACCCGGAAGGATTCATATAAACCACTTATACAAAGATTATATCGACTTTCTGGGCTATCTTTCCAGGGGGCGACTAAATACTTTGGTGGTGCGGAGTCAAATGCTAGAAAATGCATTTCTAATCGATAATGCTATGAAGCAGTTCGAGACAACCGTTCCAATTATTCCTCTGATTGGATCATTGACTACGGCGCGTTTTTG-TAACTCATTAGGGCATCCCATTAGTAAGCCGACCTGGGCCGATTCCTCAGATTCTTATATTATAGAAATGGGACTTTTGTCGAACAAGGGAATCGGACGTAATCAATATAGGACAGAAATAAAAAAAAAATCATGAACTGCAAATTAGAGCTTAGAGTATTGACGTGTTTGTTAGGAGTCCTATATTGAAATTAGGAAAAGAGGACTTATTTTGTTTAAAAATAAA----AAACGAAATTGAATAACTAAATAAAATAACAA------------------------ATTTGGTTCTTGAAGGGGTTTTGACAGATACGGCTCGACAAAACAACTTAAGCCATAACATAAAATGCATTGTGCAAAAAAAAA---TACATCGTTCTGTTTTTCCCTTTTTT-CGAGTATCCAGTAAAAGTAAATTAAA
>A._griseum_LIZH-2015091-01
CTTATTACTCAAAAGAAATCAAATTCCATTTTTTCAACAAGTAATCCAAGATTTTTCTTGTTCCTATATAATTCTCATGTATATGAATATGAATCAATCTTCTTTTTTCTCCGTAACCAATCTTCTCATTTACGATCAACATCTTCAGGACTCCTTTTTGAGCGAATTTCTTTTTATGGAAAAGTAGAAGATCTTGTCCAAGTCTTTGTTAATGATTTTCAGGACTACTTATGGTTGTTCAAGCATCCTATCATGCATTATGTTAGATATCAAGGAAAATCCGTTCTGGCTTCAAAAGATATGCCTCTTCTGATGAATAAATGGAAATATTACCTTGTCAATTTATGGCAATGGCATTTTCACGTGTGGTCTCAACCCGGAAGGATTCATATAAACCACTTATACAAAGATTATATCGACTTTCTGGGCTATCTTTCCAGGGGGCGACTAAATACTTTTGTGGTGCGGAGTCAAATGCTAGAAAATGCATTTTTAATCGATAATGCTATGAAGCAGTTCGAGACAACCGTTCCAATTATTCCTCTGATTGGATCATTGACTACGGCGCGTTTTTG-TAACTCATTAGGGCATCCCATTAGTAAGCCGACCTGGGCCGATTCCTCAGATTCTTATATTATAGAAATGGGACTTTTGTCGAACAAGGGAATCGGACGTAATCAATATAGGACAGAAATAAAAAAAAAATCATGAAATGCAAATTAGAGCTTAGAGTATTGACGTGTTTGTTAGGAGTCCTAATG--AAATTAGGAAAAGAGGACTTATTTTGTTTAAAAATAAA----AAACGAAATTGAATAACTAAATAAAATAACAA------------------------ATTTTGTTCTTGAAGGAGTTTTGACAGATACGGCTCGACAAAACAATTTAAGCCATAACATAAAATGCATTGTGCAAAAAAAAA---TACATCGTTCTGTTTTTCCCTTTTTT-CGAGTATCCAGTAAAAGTAAATTAAA
>A._griseum_LIZH-2015091-02
CTTATTACTCAAAAGAAATCAAATTCCATTTTTTCAACAAGTAATCCAAGATTTTTCTTGTTCCTATATAATTCTCATGTATATGAATATGAATCAATCTTCTTTTTTCTCCGTAACCAATCTTCTCATTTACGATCAACATCTTCAGGACTCCTTTTTGAGCGAATTTCTTTTTATGGAAAAGTAGAAGATCTTGTCCAAGTCTTTGTTAATGATTTTCAGGACTACTTATGGTTGTTCAAGCATCCTATCATGCATTATGTTAGATATCAAGGAAAATCCGTTCTGGCTTCAAAAGATATGCCTCTTCTGATGAATAAATGGAAATATTACCTTGTCAATTTATGGCAATGGCATTTTCACGTGTGGTCTCAACCCGGAAGGATTCATATAAACCACTTATACAAAGATTATATCGACTTTCTGGGCTATCTTTCCAGGGGGCGACTAAATACTTTTGTGGTGCGGAGTCAAATGCTAGAAAATGCATTTTTAATCGATAATGCTATGAAGCAGTTCGAGACAACCGTTCCAATTATTCCTCTGATTGGATCATTGACTACGGCGCGTTTTTG-TAACTCATTAGGGCATCCCATTAGTAAGCCGACCTGGGCCGATTCCTCAGATTCTTATATTATAGAAATGGGACTTTTGTCGAACAAGGGAATCGGACGTAATCAATATAGGACAGAAATAAAAAAAAAATCATGAAATGCAAATTAGAGCTTAGAGTATTGACGTGTTTGTTAGGAGTCCTAATG--AAATTAGGAAAAGAGGACTTATTTTGTTTAAAAATAAA----AAACGAAATTGAATAACTAAATAAAATAACAA------------------------ATTTTGTTCTTGAAGGAGTTTTGACAGATACGGCTCGACAAAACAATTTAAGCCATAACATAAAATGCATTGTGCAAAAAAAAA---TACATCGTTCTGTTTTTCCCTTTTTT-CGAGTATCCAGTAAAAGTAAATTAAA
>A._griseum_LIZH-2015091-03
CTTATTACTCAAAAGAAATCAAATTCCATTTTTTCAACAAGTAATCCAAGATTTTTCTTGTTCCTATATAATTCTCATGTATATGAATATGAATCAATCTTCTTTTTTCTCCGTAACCAATCTTCTCATTTACGATCAACATCTTCAGGACTCCTTTTTGAGCGAATTTCTTTTTATGGAAAAGTAGAAGATCTTGTCCAAGTCTTTGTTAATGATTTTCAGGACTACTTATGGTTGTTCAAGCATCCTATCATGCATTATGTTAGATATCAAGGAAAATCCGTTCTGGCTTCAAAAGATATGCCTCTTCTGATGAATAAATGGAAATATTACCTTGTCAATTTATGGCAATGGCATTTTCACGTGTGGTCTCAACCCGGAAGGATTCATATAAACCACTTATACAAAGATTATATCGACTTTCTGGGCTATCTTTCCAGGGGGCGACTAAATACTTTTGTGGTGCGGAGTCAAATGCTAGAAAATGCATTTTTAATCGATAATGCTATGAAGCAGTTCGAGACAACCGTTCCAATTATTCCTCTGATTGGATCATTGACTACGGCGCGTTTTTG-TAACTCATTAGGGCATCCCATTAGTAAGCCGACCTGGGCCGATTCCTCAGATTCTTATATTATAGAAATGGGACTTTTGTCGAACAAGGGAATCGGACGTAATCAATATAGGACAGAAATAAAAAAAAAATCATGAAATGCAAATTAGAGCTTAGAGTATTGACGTGTTTGTTAGGAGTCCTAATG--AAATTAGGAAAAGAGGACTTATTTTGTTTAAAAATAAA----AAACGAAATTGAATAACTAAATAAAATAACAA------------------------ATTTTGTTCTTGAAGGAGTTTTGACAGATACGGCTCGACAAAACAATTTAAGCCATAACATAAAATGCATTGTGCAAAAAAAAA---TACATCGTTCTGTTTTTCCCTTTTTT-CGAGTATCCAGTAAAAGTAAATTAAA
>A._griseum_LIZH-2015091-04
CTTATTACTCAAAAGAAATCAAATTCCATTTTTTCAACAAGTAATCCAAGATTTTTCTTGTTCCTATATAATTCTCATGTATATGAATATGAATCAATCTTCTTTTTTCTCCGTAACCAATCTTCTCATTTACGATCAACATCTTCAGGACTCCTTTTTGAGCGAATTTCTTTTTATGGAAAAGTAGAAGATCTTGTCCAAGTCTTTGTTAATGATTTTCAGGACTACTTATGGTTGTTCAAGCATCCTATCATGCATTATGTTAGATATCAAGGAAAATCCGTTCTGGCTTCAAAAGATATGCCTCTTCTGATGAATAAATGGAAATATTACCTTGTCAATTTATGGCAATGGCATTTTCACGTGTGGTCTCAACCCGGAAGGATTCATATAAACCACTTATACAAAGATTATATCGACTTTCTGGGCTATCTTTCCAGGGGGCGACTAAATACTTTTGTGGTGCGGAGTCAAATGCTAGAAAATGCATTTTTAATCGATAATGCTATGAAGCAGTTCGAGACAACCGTTCCAATTATTCCTCTGATTGGATCATTGACTACGGCGCGTTTTTG-TAACTCATTAGGGCATCCCATTAGTAAGCCGACCTGGGCCGATTCCTCAGATTCTTATATTATAGAAATGGGACTTTTGTCGAACAAGGGAATCGGACGTAATCAATATAGGACAGAAATAAAAAAAAAATCATGAAATGCAAATTAGAGCTTAGAGTATTGACGTGTTTGTTAGGAGTCCTAATG--AAATTAGGAAAAGAGGACTTATTTTGTTTAAAAATAAA----AAACGAAATTGAATAACTAAATAAAATAACAA------------------------ATTTTGTTCTTGAAGGAGTTTTGACAGATACGGCTCGACAAAACAATTTAAGCCATAACATAAAATGCATTGTGCAAAAAAAAA---TACATCGTTCTGTTTTTCCCTTTTTT-CGAGTATCCAGTAAAAGTAAATTAAA
>A._griseum_LIZH-2015091-05
CTTATTACTCAAAAGAAATCAAATTCCATTTTTTCAACAAGTAATCCAAGATTTTTCTTGTTCCTATATAATTCTCATGTATATGAATATGAATCAATCTTCTTTTTTCTCCGTAACCAATCTTCTCATTTACGATCAACATCTTCAGGACTCCTTTTTGAGCGAATTTCTTTTTATGGAAAAGTAGAAGATCTTGTCCAAGTCTTTGTTAATGATTTTCAGGACTACTTATGGTTGTTCAAGCATCCTATCATGCATTATGTTAGATATCAAGGAAAATCCGTTCTGGCTTCAAAAGATATGCCTCTTCTGATGAATAAATGGAAATATTACCTTGTCAATTTATGGCAATGGCATTTTCACGTGTGGTCTCAACCCGGAAGGATTCATATAAACCACTTATACAAAGATTATATCGACTTTCTGGGCTATCTTTCCAGGGGGCGACTAAATACTTTTGTGGTGCGGAGTCAAATGCTAGAAAATGCATTTTTAATCGATAATGCTATGAAGCAGTTCGAGACAACCGTTCCAATTATTCCTCTGATTGGATCATTGACTACGGCGCGTTTTTG-TAACTCATTAGGGCATCCCATTAGTAAGCCGACCTGGGCCGATTCCTCAGATTCTTATATTATAGAAATGGGACTTTTGTCGAACAAGGGAATCGGACGTAATCAATATAGGACAGAAATAAAAAAAAAATCATGAAATGCAAATTAGAGCTTAGAGTATTGACGTGTTTGTTAGGAGTCCTAATG--AAATTAGGAAAAGAGGACTTATTTTGTTTAAAAATAAA----AAACGAAATTGAATAACTAAATAAAATAACAA------------------------ATTTTGTTCTTGAAGGAGTTTTGACAGATACGGCTCGACAAAACAATTTAAGCCATAACATAAAATGCATTGTGCAAAAAAAAA---TACATCGTTCTGTTTTTCCCTTTTTT-CGAGTATCCAGTAAAAGTAAATTAAA
