# Supplementary material for: Efficient Identification of the Forest Tree Species in Aceraceae Using DNA Barcodes
Source: Front Plant Sci. 2016 Nov 16;7:1707. doi: 10.3389/fpls.2016.01707 (PMC5110567; doi:10.3389/fpls.2016.01707)
Supplement: Supplementary file 6 [file DataSheet4.FASTA]

>A._palmatum_LIZH-2015023-01
CTTATTACTCCAAAGAAATC-AAATTCCATTTTTTCAACAAGCAATCCAAGATTTTTCTTGTTCCTATATAATTCTCATGTATATGAATATGAATCAATCTTCTTTTTTCTCCGTAACCAATCTTCTCATTTACGATCAACATCTTCAGGACTCCTTTTTGAGCGAATTTCTTTTTATGGAAAAGTAGAAGATCTTGTCCAAGTCTTTGTTAATGATTTTCAGGACAACTTATGGCTGTTCAAGCATCCTATCATGCATTATGTTAGATATCAAGGAAAATCCGTTCTGGCTTCAAAAGATATGCCTCTTCTGATGAATAAATGGAAATATTACCTTGTCAATTTATGGCAATGGCATTTTCACGTGTGGTCTCAACCCGGAAGGATTCATATAAACCACTTATACAAAGATTATATCAACTTTCTGGGCTATCTTTCCAGGGGGCGACTAAATACTTTGGTGGTGCGGAGTCAAATGCTAGAAAATGCATTTCTAATCGATAATGCTATGAAGCAGTTCGAGACAACCGTTCCAATTATTCCTCTGATTGGATCATTGACTACGGCGCGTTTTTGGTAACTCATTAGGGCATCCGATTAGTAAGCCGACCTGGGCCGATTCCTCAGATTCTTATA
>A. opalus KU549988
CTTATTACTCCAAAGAAATC-AAATTCCATTTTTTCAACAAGTAATCCAAGATTTTTCTTGTTCCTATATAATTCTCATGTATATGAATATGAATCAATCTTCTTTTTTCTCCGTAACCAATCTTCTCATTTACGATCAACATCTTCAGGACCCCTTTTTGAGCGAATTTCTTTTTATGGAAAAGTAGAAGATCTTGTCCAAGTCTTTGTTAATGATTTTCAGGACTACTTATGGTTGTTCAAGCATCCTATCATGCATTATGTTAGATATCAAGGAAAATCCGTTCTGGCTTCAAAAGATATGCCTCTTCTGATGAATAAATGGAAATATTACCTTGTCAATTTATGGCAATGGCATTTTCACGTGTGGTCTCAACCCGGAAGGATTCATATAAACCACTTATACAAAGATTATATCGACTTTCTGGGCTATCTTTCCAGGGGGCGACTAAATACTTTGGTGGTGCGGAGTCAAATGCTAGAAAATGCATTTTTAATCGATAATGCTATGAAGCAGTTCGAGACAACCGTTCCAATTATTCCTCTGATTGGATCATTGACTACGGCGCGTTTTTG-TAACTCATTAGGGCATCCCATTAGTAAGCCGACCTGGGCCGATTCCTCAGATTCTTATA
>A. opalus AJ438787
CTTATTACTCCAAAGAAATC-AAATTCCATTTTTTCAACAAGTAATCCAAGATTTTTCTTGTTCCTATATAATTCTCATGTATATGAATATGAATCAATCTTCTTTTTTCTCCGTAACCAATCTTCTCATTTACGATCAACATCTTCAGGACCCCTTTTTGAGCGAATTTCTTTTTATGGAAAAGTAGAAGATCTTGTCCAAGTCTTTGTTAATGATTTTCAGGACTACTTATGGTTGTTCAAGCATCCTATCATGCATTATGTTAGATATCAAGGAAAATCCGTTCTGGCTTCAAAAGATATGCCTCTTCTGATGAATAAATGGAAATATTACCTTGTCAATTTATGGCAATGGCATTTTCACGTGTGGTCTCAACCCGGAAGGATTCATATAAACCACTTATACAAAGATTATATCGACTTTCTGGGCTATCTTTCCAGGGGGCGACTAAATACTTTGGTGGTGCGGAGTCAAATGCTAGAAAATGCATTTTTAATCGATAATGCTATGAAGCAGTTCGAGACAACCGTTCCAATTATTCCTCTGATTGGATCATTGACTACGGCGCGTTTTTG-TAACTCATTAGGGCATCCCATTAGTAAGCCGACCTGGGCCGATTCCTCAGATTCTTATA
>A. palmatum AB038174
CTTATTACTCCAAAGAAATC-AAATTCCATTTTTTCAACAAGCAATCCAAGATTTTTCTTGTTCCTATATAATTCTCATGTATATGAATATGAATCAATCTTCTTTTTTCTCCGTAACCAATCTTCTCATTTACGATCAACATCTTCAGGACTCCTTTTTGAGCGAATTTCTTTTTATGGAAAAGTAGAAGATCTTGTCCAAGTCTTTGTTAATGATTTTCAGGACAACTTATGGCTGTTCAAGCATCCTATCATGCATTATGTTAGATATCAAGGAAAATCCGTTCTGGCTTCAAAAGATATGCCTCTTCTGATGAATAAATGGAAATATTACCTTGTCAATTTATGGCAATGGCATTTTCACGTGTGGTCTCAACCCGGAAGGATTCATATAAACCACTTATACAAAGATTATATCAACTTTCTGGGCTATCTTTCCAGGGGGCGACTAAATACTTTGGTGGTGCGGAGTCAAATGCTAGAAAATGCATTTCTAATCGATAATGCTATGAAGCAGTTCGAGACAACCGTTCCAATTATTCCTCTGATTGGATCATTGACTATGGCGCGTTTTTG-TAACTCATTAGGGCATCCGATTAGTAAGCCGACCTGGGCCGATTCCTCAGATTCTTATA
>A. campestre KU549936
CTTATTACTCCAAAGAAATC-AAATTCCATTTTTTCAACAAGGAATCCAAGATTTTTCTTGTTCCTATATAATTCTCATGTATATGAATATGAATCAATCTTCTTTTTTCTCCGTAACCAATCCTCTCATTTACGATCAACATCTTCAGGACTCCTTTTTGAGCGAATTTCTTTTTATGGAAAAGTAGAAGATCTTGTCCAAGTCTTTGTTAATGATTTTCAGGACAACTTATGGTTGTTCAAGCATCCTATCATGCATTATGTTAGATATCAAGGAAAATCCGTTCTGGCTTCAAAAGATATGCCTCTTCTGATGAATAAATGGAAATATTACCTTGTCAATTTATGGCAATGGCATTTTCACGTGTGGTCTCAACCCGGAAGGATTCATATAAACCACTTATACAAAGATTATATCGACTTTCTGGGCTATCTTTCCAGGGGGCGACTAAATACTTTGGTGGTGCGGAGTCAAATGCTAGAAAATGCATTTCTAATCGATAATGCTATGAAGCAGTTCGAGACAACCGTTCCAATTATTCCTCTGATTGGATCATTGACTACGGCGCGTTTTTG-TAACTCATTAGGGCATCCCATTAGTAAGCCGACCTGGGCCGATTCCTCAGATTCTTATA
>A. campestre AJ438793
CTTATTACTCCAAAGAAATC-AAATTCCATTTTTTCAACAAGGAATCCAAGATTTTTCTTGTTCCTATATAATTCTCATGTATATGAATATGAATCAATCTTCTTTTTTCTCCGTAACCAATCCTCTCATTTACGATCAACATCTTCAGGACCCCTTTTTGAGCGAATTTCTTTTTATGGAAAAGTAGAAGATCTTGTCCAAGTCTTTGTTAATGATTTTCAGGACAACTTATGGTTGTTCAAGCATCCTATCATGCATTATGTTAGATATCAAGGAAAATCCGTTCTGGCTTCAAAAGATATGCCTCTTCTGATGAATAAATGGAAATATTACCTTGTCAATTTATGGCAATGGCATTTTCACGTGTGGTCTCAACCCGGAAGGATTCATATAAACCACTTATACAAAGATTATATCGACTTTCTGGGCTATCTTTCCAGGGGGCGACTAAATACTTTGGTGGTGCGGAGTCAAATGCTAGAAAATGCATTTCTAATCGATAATGCTATGAAGCAGTTCGAGACAACCGTTCCAATTATTCCTCTGATTGGATCATTGACTACGGCGCGTTTTTG-TAACTCATTAGGGCATCCCATTAGTAAGCCGACCTGGGCCGATTCCTCAGATTCTTATA
>A. campestre AJ438794
CTTATTACTCCAAAGAAATC-AAATTCCATTTTTTCAACAAGGAATCCAAGATTTTTCTTGTTCCTATATAATTCTCATGTATATGAATATGAATCAATCTTCTTTTTTCTCCGTAACCAATCCTCTCATTTACGATCAACATCTTCAGGACTCCTTTTTGAGCGAATTTCTTTTTATGGAAAAGTAGAAGATCTTGTCCAAGTCTTTGTTAATGATTTTCAGGACAACTTATGGTTGTTCAAGCATCCTATCATGCATTATGTTAGATATCAAGGAAAATCCGTTCTGGCTTCAAAAGATATGCCTCTTCTGATGAATAAATGGAAATATTACCTTGTCAATTTATGGCAATGGCATTTTCACGTGTGGTCTCAACCCGGAAGGATTCATATAAACCACTTATACAAAGATTATATCGACTTTCTGGGCTATCTTTCCAGGGGGCGACTAAATACTTTGGTGGTGCGGAGTCAAATGCTAGAAAATGCATTTCTAATCGATAATGCTATGAAGCAGTTCGAGACAACCGTTCCAATTATTCCTCTGATTGGATCATTGACTACGGCGCGTTTTTG-TAACTCATTAGGGCATCCCATTAGTAAGCCGACCTGGGCCGATTCCTCAGATTCTTATA
>A. campestre AJ438795
CTTATTACTCCAAAGAAATC-AAATTCCATTTTTTCAACAAGGAATCCAAGATTTTTCTTGTTCCTATATAATTCTCATGTATATGAATATGAATCAATCTTCTTTTTTCTCCGTAACCAATCCTCTCATTTACGATCAACATCTTCAGGACTCCTTTTTGAGCGAATTTCTTTTTATGGAAAAGTAGAAGATCTTGTCCAAGTCTTTGTTAATGATTTTCAGGACAACTTATGGTTGTTCAAGCATCCTATCATGCATTATGTTAGATATCAAGGAAAATCCGTTCTGGCTTCAAAAGATATGCCTCTTCTGATGAATAAATGGAAATATTACCTTGTCAATTTATGGCAATGGCATTTTCACGTGTGGTCTCAACCCGGAAGGATTCATATAAACCACTTATACAAAGATTATATCGACTTTCTGGGCTATCTTTCCAGGGGGCGACTAAATACTTTGGTGGTGCGGAGTCAAATGCTAGAAAATGCATTTCTAATCGATAATGCTATGAAGCAGTTCGAGACAACCGTTCCAATTATTCCTCTGATTGGATCATTGACTACGGCGCGTTTTTG-TAACTCATTAGGGCATCCCATTAGTAAGCCGACCTGGGCCGATTCCTCAGATTCTTATA
>A. platanoides KU549962
CTTATTACTCCAAAGAAATC-AAATTCCATTTTTTCAACAAGGAATCCAAGATTTTTCTTGTTCCTATATAATTCTCATGTATATGAATATGAATCAATCTTCTTTTTTCTCCGTAACCAATCCTCTCATTTACGATCAACATCTTCAGGACCCCTTTTTGAGCGAATTTCTTTTTATGGAAAAGTAGAAGATCTTGTCCAAGTCTTTGTTAATGATTTTCAGGACAACTTATGGTTGTTCAAGCATCCTATCATGCATTATGTTAGATATCAAGGAAAATCCGTTCTGGCTTCAAAAGATATGCCTCTTCTGATGAATAAATGGAAATATTACCTTGTCAATTTATGGCAATGGCATTTTCACGTGTGGTCTCAACCCGGAAGGATTCATATAAACCACTTATACAAAGATTATATCGACTTTCTGGGCTATCTTTCCAGGGGGCGACTAAATACTTTGGTGGTGCGGAGTCAAATGCTAGAAAATGCATTTCTAATCGATAATGCTATGAAGCAGTTCGAGACAACCGTTCCAATTATTCCTCTGATTGGATCATTGACTACGGCGCGTTTTTG-TAACTCATTAGGGCATCCCATTAGTAAGCCGACCTGGGCCGATTCCTCAGATTCTTATA
>A. platanoides AJ438788
CTTATTACTCCAAAGAAATC-AAATTCCATTTTTTCAACAAGGAATCCAAGATTTTTCTTGTTCCTATATAATTCTCATGTATATGAATATGAATCAATCTTCTTTTTTCTCCGTAACCAATCCTCTCATTTACGATCAACATCTTCAGGACCCCTTTTTGAGCGAATTTCTTTTTATGGAAAAGTAGAAGATCTTGTCCAAGTCTTTGTTAATGATTTTCAGGACAACTTATGGTTGTTCAAGCATCCTATCATGCATTATGTTAGATATCAAGGAAAATCCGTTCTGGCTTCAAAAGATATGCCTCTTCTGATGAATAAATGGAAATATTACCTTGTCAATTTATGGCAATGGCATTTTCACGTGTGGTCTCAACCCGGAAGGATTCATATAAACCACTTATACAAAGATTATATCGACTTTCTGGGCTATCTTTCCAGGGGGCGACTAAATACTTTGGTGGTGCGGAGTCAAATGCTAGAAAATGCATTTCTAATCGATAATGCTATGAAGCAGTTCGAGACAACCGTTCCAATTATTCCTCTGATTGGATCATTGACTACGGCGCGTTTTTG-TAACTCATTAGGGCATCCCATTAGTAAGCCGACCTGGGCCGATTCCTCAGATTCTTATA
>A. pseudoplatanus KU550002
CTTATTACTCCAAAGAAATC-AAATTCCATTTTTTCAACAAGTAAGCCAAGATTTTTCTTGTTCCTATATAATTCTCATCTATATGAATATGAATCAATCTTCTTTTTTCTCCGTAACCAATCTTCTCATTTACGATCAACATCTTCAGGACTCCTTTTTGAGCGAATTTCTTTTTATGGAAAAGTAGAAGATCTTGTCCAAGTCTTTGTTAATGATTTTCAGGACAACTTATGGTTGTTCAAGCATCCTATCATGCATTATGTTAGATATCAAGGAAAATCTGTTCTGGCTTCAAAAGATATGCCTCTTCTGATGAATAAATGGAAATATTACCTTGTCAATTTATGGCAATGGCATTTTCACGTGTGGTCTCAACCCGGAAGGATTCATATAAACCACTTATACAAAGATTATATCTACTTTCTGGGCTATCTTTCCAGGGGGCGACTAAATACTTTGGTGGTGCGGAGTCAAATGCTAGAAAATGCATTTCTAATCGATAATGCTATGAAGCAGTTCGAGACAACCGTTCCAATTATTCCTCTGATTGGATCATTGACTACGGCGCGTTTTTG-TAACTCATTAGGGCATCCCATTAGTAAGCCGACCTGGGCCGATTCCTCAGATTCTTATA
>A. pseudoplatanus KU550003
CTTATTACTCCAAAGAAATC-AAATTCCATTTTTTCAACAAGTAAGCCAAGATTTTTCTTGTTCCTATATAATTCTCATCTATATGAATATGAATCAATCTTCTTTTTTCTCCGTAACCAATCTTCTCATTTACGATCAACATCTTCAGGACTCCTTTTTGAGCGAATTTCTTTTTATGGAAAAGTAGAAGATCTTGTCCAAGTCTTTGTTAATGATTTTCAGGACAACTTATGGTTGTTCAAGCATCCTATCATGCATTATGTTAGATATCAAGGAAAATCTGTTCTGGCTTCAAAAGATATGCCTCTTCTGATGAATAAATGGAAATATTACCTTGTCAATTTATGGCAATGGCATTTTCACGTGTGGTCTCAACCCGGAAGGATTCATATAAACCACTTATACAAAGATTATATCTACTTTCTGGGCTATCTTTCCAGGGGGCGACTAAATACTTTGGTGGTGCGGAGTCAAATGCTAGAAAATGCATTTCTAATCGATAATGCTATGAAGCAGTTCGAGACAACCGTTCCAATTATTCCTCTGATTGGATCATTGACTACGGCGCGTTTTTG-TAACTCATTAGGGCATCCCATTAGTAAGCCGACCTGGGCCGATTCCTCAGATTCTTATA
>A. pseudoplatanus AJ438780
CTTATTACTCCAAAGAAATC-AAATTCCATTTTTTCAACAAGTAAGCCAAGATTTTTCTTGTTCCTATATAATTCTCATGTATATGAATATGAATCAATCTTCTTTTTTCTCCGTAACCAATCTTCTCATTTACGATCAACATCTTCAGGACTCCTTTTTGAGCGAATTTCTTTTTATGGAAAAGTAGAAGATCTTGTCCAAGTCTTTGTTAATGATTTTCAGGACAACTTATGGTTGTTCAAGCATCCTATCATGCATTATGTTAGATATCAAGGAAAATCTGTTCTGGCTTCAAAAGATATGCCTCTTCTGATGAATAAATGGAAATATTACCTTGTCAATTTATGGCAATGGCATTTTCACGTGTGGTCTCAACCCGGAAGGATTCATATAAACCACTTATACAAAGATTATATCTACTTTCTGGGCTATCTTTCCAGGGGGCGACTAAATACTTTGGTGGTGCGGAGTCAAATGCTAGAAAATGCATTTCTAATCGATAATGCTATGAAGCAGTTCGAGACAACCGTTCCAATTATTCCTCTGATTGGATCATTGACTACGGCGCGTTTTTG-TAACTCATTAGGGCATCCCATTAGTAAGCCGACCTGGGCCGATTCCTCAGATTCTTATA
>A. pseudoplatanus AJ438781
CTTATTACTCCAAAGAAATC-AAATTCCATTTTTTCAACAAGTAAGCCAAGATTTTTCTTGTTCCTATATAATTCTCATCTATATGAATATGAATCAATCTTCTTTTTTCTCCGTAACCAATCTTCTCATTTACGATCAACATCTTCAGGACTCCTTTTTGAGCGAATTTCTTTTTATGGAAAAGTAGAAGATCTTGTCCAAGTCTTTGTTAATGATTTTCAGGACAACTTATGGTTGTTCAAGCATCCTATCATGCATTATGTTAGATATCAAGGAAAATCTGTTCTGGCTTCAAAAGATATGCCTCTTCTGATGAATAAATGGAAATATTACCTTGTCAATTTATGGCAATGGCATTTTCACGTGTGGTCTCAACCCGGAAGGATTCATATAAACCACTTATACAAAGATTATATCTACTTTCTGGGCTATCTTTCCAGGGGGCGACTAAATACTTTGGTGGTGCGGAGTCAAATGCTAGAAAATGCATTTCTAATCGATAATGCTATGAAGCAGTTCGAGACAACCGTTCCAATTATTCCTCTGATTGGATCATTGACTACGGCGCGTTTTTG-TAACTCATTAGGGCATCCCATTAGTAAGCCGACCTGGGCCGATTCCTCAGATTCTTATA
>A. pseudoplatanus HM850604
CTTATTACTCCAAAGAAATC-AAATTCCATTTTTTCAACAAGTAAGCCAAGATTTTTCTTGTTCCTATATAATTCTCATGTATATGAATATGAATCAATCTTCTTTTTTCTCCGTAACCAATCTTCTCATTTACGATCAACATCTTCAGGACTCCTTTTTGAGCGAATTTCTTTTTATGGAAAAGTAGAAGATCTTGTCCAAGTCTTTGTTAATGATTTTCAGGACAACTTATGGTTGTTCAAGCATCCTATCATGCATTATGTTAGATATCAAGGAAAATCTGTTCTGGCTTCAAAAGATATGCCTCTTCTGATGAATAAATGGAAATATTACCTTGTCAATTTATGGCAATGGCATTTTCACGTGTGGTCTCAACCCGGAAGGATTCATATAAACCACTTATACAAAGATTATATCTACTTTCTGGGCTATCTTTCCAGGGGGCGACTAAATACTTTGGTGGTGCGGAGTCAAATGCTAGAAAATGCATTTCTAATCGATAATGCTATGAAGCAGTTCGAGACAACCGTTCCAATTATTCCTCTGATTGGATCATTGACTACGGCGCGTTTTTG-TAACTCATTAGGGCATCCCATTAGTAAGCCGACCTGGGCCGATTCCTCAGATTCTTATA
>A. pseudoplatanus HE967335
CTTATTACTCCAAAGAAATC-AAATTCCATTTTTTCAACAAGTAATCCAAGATTTTTCTTGTTCCTATATAATTCTCATGTATATGAATATGAATCAATCTTCTTTTTTCTCCGTAACCAATCTTCTCATTTACGATCAACATCTTCAGGACTCCTTTTTGAGCGAATTTCTTTTTATGGAAAAGTAGAAGATCTTGTCCAAGTCTTTGTTAATGATTTTCAGGACAACTTATGGTTGTTCAAGCATCCTATCATGCATTATGTTAGATATCAAGGAAAATCCGTTCTGGCTTCAAAAGATATGCCTCTTCTGATGAATAAATGGAAATATTACCTTGTCAATTTATGGCAATGGCATTTTCACGTGTGGTCTCAACCCGGAAGGATTCATATAAACCACTTATACAAAGATTATATCGACTTTCTGGGCTATCTTTCCAGGGGGCGACTAAATACTTTGGTGGTGCGGAGTCAAATGCTAGAAAATGCATTTCTAATCGATAATGCTATGAAGCAGTTCGAGACAACCGTTCCAATTATTCCTCTGATTGGATCATTGACTACGGCGCGTTTTTG-TAACTCATTAGGGCATCCCATTAGTAAGCCGACCTGGGCCGATTCCTCAGATTCTTATA
>A. pseudoplatanus KJ204427
CTTATTACTCCAAAGAAATC-AAATTCCATTTTTTCAACAAGTAAGCCAAGATTTTTCTTGTTCCTATATAATTCTCATCTATATGAATATGAATCAATCTTCTTTTTTCTCCGTAACCAATCTTCTCATTTACGATCAACATCTTCAGGACTCCTTTTTGAGCGAATTTCTTTTTATGGAAAAGTAGAAGATCTTGTCCAAGTCTTTGTTAATGATTTTCAGGACAACTTATGGTTGTTCAAGCATCCTATCATGCATTATGTTAGATATCAAGGAAAATCTGTTCTGGCTTCAAAAGATATGCCTCTTCTGATGAATAAATGGAAATATTACCTTGTCAATTTATGGCAATGGCATTTTCACGTGTGGTCTCAACCCGGAAGGATTCATATAAACCACTTATACAAAGATTATATCTACTTTCTGGGCTATCTTTCCAGGGGGCGACTAAATACTTTGGTGGTGCGGAGTCAAATGCTAGAAAATGCATTTCTAATCGATAATGCTATGAAGCAGTTCGAGACAACCGTTCCAATTATTCCTCTGATTGGATCATTGACTACGGCGCGTTTTTG-TAACTCATTAGGGCATCCCATTAGTAAGCCGACCTGGGCCGATTCCTCAGATTCTTATA
>A. monspessulanum AJ438789
CTTATTACTCCAAAGAAATC-AAATTCCATTTTTTCAACAAGTAATCCAAGATTTTTCTTGTTCCTATATAATTCTCATGTATATGAATATGAATCAATCTTCTTTTTTCTCCGTAACCAATCTTCTCATTTACGATCAACATCTTCAGGACCCCTTTTTGAGCGAATTTCTTTTTATGGAAAAGTAGAAGATCTTGTCCAAGTCTTTGTTAATGATTTTCAGGACTACTTATGGTTGTTCAAGCATCCTATCATGCATTATGTTAGATATCAAGGAAAATCCGTTCTGGCTTCAAAAGATATGCCTCTTCTGATGAATAAATGGAAATATTACCTTGTCAATTTATGGCAATGGCATTTTCACGTGTGGTCTCAACCCGGAAGGATTCATATAAACCACTTATACAAAGATTATATCGACTTTCTGGGCTATCTTTCCAGGGGGCGACTAAATACTTTGGTGGTGCGGAGTCAAATGCTAGAAAATGCATTTTTAATCGATAATGCTATGAAGCAGTTCGAGACAACCGTTCCAATTATTCCTCTGATTGGATCATTGACTACGGCGCGTTTTTG-TAACTCATTAGGGCATCCCATTAGTAAGCCGACCTGGGCCGATTCCTCAGATTCTTATA
>A. monspessulanum AJ438790
CTTATTACTCCAAAGAAATC-AAATTCCATTTTTTCAACAAGTAATCCAAGATTTTTCTTGTTCCTATATAATTCTCATGTATATGAATATGAATCAATCTTCTTTTTTCTCCGTAACCAATCTTCTCATTTACGATCAACATCTTCAGGACCCCTTTTTGAGCGAATTTCTTTTTATGGAAAAGTAGAAGATCTTGTCCAAGTCTTTGTTAATGATTTTCAGGACTACTTATGGTTGTTCAAGCATCCTATCATGCATTATGTTAGATATCAAGGAAAATCCGTTCTGGCTTCAAAAGATATGCCTCTTCTGATGAATAAATGGAAATATTACCTTGTCAATTTATGGCAATGGCATTTTCACGTGTGGTCTCAACCCGGAAGGATTCATATAAACCACTTATACAAAGATTATATCGACTTTCTGGGCTATCTTTCCAGGGGGCGACTAAATACTTTGGTGGTGCGGAGTCAAATGCTAGAAAATGCATTTTTAATCGATAATGCTATGAAGCAGTTCGAGACAACCGTTCCAATTATTCCTCTGATTGGATCATTGACTACGGCGCGTTTTTG-TAACTCATTAGGGCATCCCATTAGTAAGCCGACCTGGGCCGATTCCTCAGATTCTTATA
>A. negundo EU749281
CTTATTACTCCAAAGAAATC-AAATTCCATTTTTTCAACAAGTAATCCAAGATTTTTCTTGTTCCTATATAATTCTCATGTATATGAATATGAATCAATCTTCTTTTTTCTCCGTAACCAATCTTCTCATTTACGATCAACATTTTCAGGACTCCTTTTTGAGCGAATTTCTTTTTATGGAAAAGTAGAAGATCTTGTCCAAGTCTTTGTTAATGATTTTCAGGACAACTTATGGTTGTTCAAGCATCCTATCATGCATTATGTTAGATATCAAGGAAAATCCGTTCTGGCTTCAAAAGATATGCCTCTTCTGATGAATAAATGGAAATATTACCTTGTCAATTTATGGCAATGGCATTTTCGCGTGTGGTCTCAACCCGGAAGGATTCATATAAACCACTTATACAAAGATTATATCGACTTTCTGGGCTATCTTTCCAGGGGGCGACTAAATACTTTGGTGGTGCGGAGTCAAATGCTAGAAAATGCATTTCTAATCGATAATGCTATGAAGCAGTTCGAGACAACCGTTCCAATTATTCCTCTGATTGGATCATTGACTACGGCACGTTTTTG-TAACTCATTAGGGCATCCCATTAGTAAGCCGACCTGGGCCGATTCCTCAGATTCTTATA
>A. negundo HQ593152
CTTATTACTCCAAAGAAATC-AAATTCCATTTTTTCAACAAGTAATCCAAGATTTTTCTTGTTCCTATATAATTCTCATGTATATGAATATGAATCAATCTTCTTTTTTCTCCGTAACCAATCTTCTCATTTACGATCAACATTTTCAGGACTCCTTTTTGAGCGAATTTCTTTTTATGGAAAAGTAGAAGATCTTGTCCAAGTCTTTGTTAATGATTTTCAGGACAACTTATGGTTGTTCAAGCATCCTATCATGCATTATGTTAGATATCAAGGAAAATCCGTTCTGGCTTCAAAAGATATGCCTCTTCTGATGAATAAATGGAAATATTACCTTGTCAATTTATGGCAATGGCATTTTCGCGTGTGGTCTCAACCCGGAAGGATTCATATAAACCACTTATACAAAGATTATATCGACTTTCTGGGCTATCTTTCCAGGGGGCGACTAAATACTTTGGTGGTGCGGAGTCAAATGCTAGAAAATGCATTTCTAATCGATAATGCTATGAAGCAGTTCGAGACAACCGTTCCAATTATTCCTCTGATTGGATCATTGACTACGGCACGTTTTTG-TAACTCATTAGGGCATCCCATTAGTAAGCCGACCTGGGCCGATTCCTCAGATTCTTATA
>A. negundo HM850603
CTTATTACTCCAAAGAAATC-AAATTCCATTTTTTCAACAAGTAATCCAAGATTTTTCTTGTTCCTATATAATTCTCATGTATATGAATATGAATCAATCTTCTTTTTTCTCCGTAACCAATCTTCTCATTTACGATCAACATTTTCAGGACTCCTTTTTGAGCGAATTTCTTTTTATGGAAAAGTAGAAGATCTTGTCCAAGTCTTTGTTAATGATTTTCAGGACAACTTATGGTTGTTCAAGCATCCTATCATGCATTATGTTAGATATCAAGGAAAATCCGTTCTGGCTTCAAAAGATATGCCTCTTCTGATGAATAAATGGAAATATTACCTTGTCAATTTATGGCAATGGCATTTTCGCGTGTGGTCTCAACCCGGAAGGATTCATATAAACCACTTATACAAAGATTATATCGACTTTCTGGGCTATCTTTCCAGGGGGCGACTAAATACTTTGGTGGTGCGGAGTCAAATGCTAGAAAATGCATTTCTAATCGATAATGCTATGAAGCAGTTCGAGACAACCGTTCCAATTATTCCTCTGATTGGATCATTGACTACGGCACGTTTTTG-TAACTCATTAGGGCATCCCATTAGTAAGCCGACCTGGGCCGATTCCTCAGATTCTTATA
>A. rubrum EU749284
CTTATTACTCCAAAGAAATC-AAATTCCATTTTTTCAACAAGTAATCCAAGATTTTTCTTGTTCCTATATAATTCTCATGTATATGAATATGAATCAATCTTCTTTTTTCTCCGTAACCAATCTTCTCATTTACGATCAACATCTTCAGGACTCCTTTTTGAGCGAATTTCTTTTTATGGAAAAGTAGAAGATCTTGTCCAAGTCTTTGTTAATGATTTTCAGGACAACTTATGGTTGTTCAAGCATCCTATCATGCATTATGTTAGATATCAAGGAAAATCCGTTCTGGCTTCAAAAGATATGCCTCTTCTGATGAATAAATGGAAATATTACCTTGTCAATTTATGGCAATGGCATTTTCACGTGTGGTCTCAACCCGGAAGGATTCATATAAACCACTTATACAAAGATTATATCGACTTTCTGGGCTATCTTTCCAGGGGTCGACTAAATACTTTGGTGGTGCGGAGTCAAATGCTAGAAAATGCATTTCTAATCGATAATGCTATGAAGCAGTTCGAGACAGCCGTTCCAATTATTCCTCTGATTGGATCATTGACTACGGCGCGTTTTTG-TAACTCATTAGGGCATCCCATTAGTAAGCCGACCTGGGCCGATTCCTCAGATTCTTATA
>A. rubrum EU749285
CTTATTACTCCAAAGAAATC-AAATTCCATTTTTTCAACAAGTAATCCAAGATTTTTCTTGTTCCTATATAATTCTCATGTATATGAATATGAATCAATCTTCTTTTTTCTCCGTAACCAATCTTCTCATTTACGATCAACATCTTCAGGACTCCTTTTTGAGCGAATTTCTTTTTATGGAAAAGTAGAAGATCTTGTCCAAGTCTTTGTTAATGATTTTCAGGACAACTTATGGTTGTTCAAGCATCCTATCATGCATTATGTTAGATATCAAGGAAAATCCGTTCTGGCTTCAAAAGATATGCCTCTTCTGATGAATAAATGGAAATATTACCTTGTCAATTTATGGCAATGGCATTTTCACGTGTGGTCTCAACCCGGAAGGATTCATATAAACCACTTATACAAAGATTATATCGACTTTCTGGGCTATCTTTCCAGGGGTCGACTAAATACTTTGGTGGTGCGGAGTCAAATGCTAGAAAATGCATTTCTAATCGATAATGCTATGAAGCAGTTCGAGACAGCCGTTCCAATTATTCCTCTGATTGGATCATTGACTACGGCGCGTTTTTG-TAACTCATTAGGGCATCCCATTAGTAAGCCGACCTGGGCCGATTCCTCAGATTCTTATA
>A. rubrum EU749286
CTTATTACTCCAAAGAAATC-AAATTCCATTTTTTCAACAAGTAATCCAAGATTTTTCTTGTTCCTATATAATTCTCATGTATATGAATATGAATCAATCTTCTTTTTTCTCCGTAACCAATCTTCTCATTTACGATCAACATCTTCAGGACTCCTTTTTGAGCGAATTTCTTTTTATGGAAAAGTAGAAGATCTTGTCCAAGTCTTTGTTAATGATTTTCAGGACAACTTATGGTTGTTCAAGCATCCTATCATGCATTATGTTAGATATCAAGGAAAATCCGTTCTGGCTTCAAAAGATATGCCTCTTCTGATGAATAAATGGAAATATTACCTTGTCAATTTATGGCAATGGCATTTTCACGTGTGGTCTCAACCCGGAAGGATTCATATAAACCACTTATACAAAGATTATATCGACTTTCTGGGCTATCTTTCCAGGGGTCGACTAAATACTTTGGTGGTGCGGAGTCAAATGCTAGAAAATGCATTTCTAATCGATAATGCTATGAAGCAGTTCGAGACAGCCGTTCCAATTATTCCTCTGATTGGATCATTGACTACGGCGCGTTTTTG-TAACTCATTAGGGCATCCCATTAGTAAGCCGACCTGGGCCGATTCCTCAGATTCTTATA
>A. saccharinum EU749289
CTTATTACTCCAAAGAAATC-AAATTCCATTTTTTCAACAAGTAATCCAAGATTTTTCTTGTTCCTATATAATTCTCATGTATATGAATATGAATCAATCTTCTTTTTTCTCCGTAACCAATCTTCTCATTTACGATCAACATCTTCAGGACTCCTTTTTGAGCGAATTTCTTTTTATGGAAAAGTAGAAGATCTTGTCCAAGTCTTTGTTAATGATTTTCAGGACAACTTATGGTTGTTCAAGCATCCTATCATGCATTATGTTAGATATCAAGGAAAATCCGTTCTGGCTTCAAAAGATATGCCTCTTCTGATGAATAAATGGAAATATTACCTTGTCAATTTATGGCAATGGCATTTTCACGTGTGGTCTCAACCCGGAAGGATTCATATAAACCACTTATACAAAGATTATATCGACTTTCTGGGCTATCTTTCCAGGGGTCGACTAAATACTTTGGTGGTGCGGAGTCAAATGCTAGAAAATGCATTTCTAATCGATAATGCTATGAAGCAGTTCGAGACAGCCGTTCCAATTATTCCTCTGATTGGATCATTGACTACGGCGCGTTTTTG-TAACTCATTAGGGCATCCCATTAGTAAGCCGACCTGGGCCGATTCCTCAGATTCTTATA
>A. saccharum EU749291
CTTATTACTCCAAAGAAATC-AAATTCCATTTTTTCAACAAGTAATCCAAGATTTTTCTTGTTCCTATATAATTCTCATGTATATGAATATGAATCAATCTTCTTTTTTCTCCGTAACCAATCTTCTCATTTACGATCAACATCTTCAGGACTCCTTTTTGAGCGAATTTCTTTTTATGGAAAAGTAGAAGATCTTGTCCAAGTCTTTGTTAATGATTTTCAGGACTACTTATGGTTGTTCAAGCATCCTATCATGCATTATGTTAGATATCAAGGAAAATCCGTTCTGGCTTCAAAAGATATGCCTCTTCTGATGAATAAATGGAAATATTACCTTGTCAATTTATGGCAATGGCATTTTCACGTGTGGTCTCAACCCGGAAGGATTCATCTAAACCACTTATACAAAGATTATATCGACTTTCTGGGCTATCTTTCCAGGGGGCGACTAAATACTTTGGTGGTGCGGAGTCAAATGCTAGAAAATGCATTTTTAATCGATAATGCTATGAAGCAGTTCGAGACAACCGTTCCAATTATTCCTCTGATTGGATCATTGACTACGGCGCGTTTTTG-TAACTCATTAGGGCATCCCATTAGTAAGCCGACCTGGGCCGATTCCTCAGATTCTTATA
>A. saccharum AY724265
CTTATTACTCCAAAGAAATC-AAATTCCATTTTTTCAACAAGTAATCCAAGATTTTTCTTGTTCCTATATAATTCTCATGTATATGAATATGAATCAATCTTCTTTTTTCTCCGTAACCAATCTTCTCATTTACGATCAACATCTTCAGGACTCCTTTTTGAGCGAATTTCTTTTTATGGAAAAGTAGAAGATCTTGTCCAAGTCTTTGTTAATGATTTTCAGGACTACTTATGGTTGTTCAAGCATCCTATCATGCATTATGTTAGATATCAAGGAAAATCCGTTCTGGCTTCAAAAGATATGCCTCTTCTGATGAATAAATGGAAATATTACCTTGTCAATTTATGGCAATGGCATTTTCACGTGTGGTCTCAACCCGGAAGGATTCATCTAAACCACTTATACAAAGATTATATCGACTTTCTGGGCTATCTTTCCAGGGGGCGACTAAATACTTTGGTGGTGCGGAGTCAAATGCTAGAAAATGCATTTTTAATCGATAATGCTATGAAGNAGTTNGAGACAACCGTTCCAATTATTCCTCTGATTGGATCATTGACTACNGCGCGTTTTTG-TAACTCATTANGGCATCCCATTANTAAGCCGACCTGGGCCGATTCCTCAGATTCTTATA
>A. tataricum subsp. ginnala HQ593151
CTTATTACTTCAAAGAAATC-AAATTCCATTTTTTCAACAAGTAATCCAAGATTTTTCTTGTTCCTATATAATTCTCATGTATATGAATATGAATCAATCTTCTTTTTTCTCCGTAACCAATCTTCTCATTTACGATCAACATCTTCCGGACTCCTTTTTGAGCGAATTTCTTTTTATGGAAAAGTAGAAGATCTTGTCCAAGTCTTTGTTAATGATTTTCAGGACAACTTATGGTTGTTCAAGCATCCTATCATGCATTATGTTAGATATCAAGGAAAATCCGTTCTGGCTTCAAAAGATATGCCTCTTCTGATGAATAAATGGAAATATTACCTTGTCAATTTATGGCAATGGCATTTTCACGTGTGGTCTCAACCCGGAAGGATTCATATAAACCACTTATACAAAGATTATATCGACTTTCTGGGCTATCTTTCCAGGGGGCGACTAAATACTTTGGTGGTGCGGAGTCAAATGCTAGAAAATGCATTTCTAATCGATAATGCTATGAAGCAGTTCGAGACAACCGTTCCAATTCTTCCTCTGATTGGATCATTGACTACGGCGCGTTTTTG-TAACTCATTAGGGCATCCCATTAGTAAGCCGACCTGGGCCGATTCCTCAGATTCTTATA
>A. spicatum HQ593153
CTTATTACTCCAAAGAAATC-AAATTCCATTTTTTCAACAAGTAATCCAAGATTTTTCTTGTTCCTATATAATTCTCATGTATATGAATATGAATCAATCTTCTTTTTTCTCCGTAACCAATCTTCTCATTTACGATCAACATCTTCAGGACTCCTTTTTGAGCGAATTTCTTTTTATGGAAAAGTAGAAGATCTTGTCCAAGTCTTTGTTAATGATTTTCAGGACAACTTATGGTTGTTCAAGCATCCTATCATGCATTATGTTAGATATCAAGGAAAATCCGTTCTGGCTTCAAAAGATATGCCTCTTCTGATGAATAAATGGAAATATTACCTTGTCAATTTATGGCAATGGCATTTTCACGTGTGGTCTCAACCCGGAAGGATTCATATAAACCACTTATACAAAGATTATATCGACTTTCTGGGCTATCTTTCCAGGGGGCGACTAAATACTTTGGTGGTGCGGAGTCAAATGCTAGAAAATGCATTTCTAATCGATAATGCTATGAAGCAGTTCGAGACAACCGTTCCAATTATTCCTCTGATTGGATCATTGACTACGGCGCGTTTTTG-TAACTCATTAGGGCATCCCATTAGTAAACCGACCTGGGCCGATTACTCAGATTCTTATA
>A. olivaceum HQ427338
CTTATTACTCCAAAGAAATC-AAATTCCATTTTTTCAACAAGCAATCCAAGATTTTTCTTGTTCCTATATAATTCTCATGTATATGAATATGAATCAATCTTCTTTTTTCTCCGTAACCAATCTTCTCATTTACGATCAACATCTTCAGGACTCCTTTTTGAGCGAATTTCTTTTTATGGAAAAGTAGAAGATCTTGTCCAAGTCTTTGTTAATGATTTTCAGGACAACTTATGGCTGTTCAAGCATCCTATCATGCATTATGTTAGATATCAAGGAAAATCCGTTCTGGCTTCAAAAGATATGCCTCTTCTGATGAATAAATGGAAATATTACCTTGTCAATTTATGGCAATGGCATTTTCACGTGTGGTCTCAACCCGGAAGGATTCATATAAACCACTTATACAAAGATTATATCAACTTTCTGGGCTATCTTTCCAGGGGGCGACTAAATACTTTGGTGGTGCGGAGTCAAATGCTAGAAAATGCATTTCTAATCGATAATGCTATGAAGCAGTTCGAGACAACCGTTCCAATTATTCCTCTGATTGGATCATTGACTATGGCGCGTTTTTG-TAACTCATTAGGGCATCCGATTAGTAAGCCGACCTGGGCCGATTCCTCAGATTCTTATA
>A. davidii JF952981
CTTATTACTCCAAAGAAATC-AAATTCCATTTTTTCAACAAGTAATCCAAGATTTTTCTTGTTCCTATATAATTCTCATGTATATGAATATGAATCAACCTTCTTTTTTCTCCGTAACCAATCTTCTCATTTACGATCAACATCTTCAGGACTCCTTTTTGAGCGAATTTCTTTTTATGGAAAAGTAGAAGGTCTTGTCCAAGTCTTTGTTAATGATTTTCAGGACAACTTATGGTTGTTCAAGCATCCTATCATGCATTATGTTAGATATCAAGGAAAATCCGTTCTGGCTTCAAAAGATATGCCTCTTCTGATGAATAAATGGAAATATTACCTTGTCAATTTATGGCAATGGCATTTTCACGTGTGGTCTCAACCCGGAAGGATTCATATAAACCACTTATACAAAGATTATATCGACTTTCTGGGCTATCTTTCCAGGGGGCGACTAAATACTTTGGTGGTGCGGAGTCAAATGCTAGAAAATGCATTTCTAATCGATAATGCTATGAAGCAGTTCGAGACAATCGTTCCAATTATTCCTCTGATTGGATCATTGACTACGGCGCGTTTTTG-TAACTCATTAGGGCATCCCATTAGTAAGCCGACCTGGGCCGATTTCTCAGATTCTTATA
>A. davidii JF952982
CTTATTACTCCAAAGAAATC-AAATTCCATTTTTTCAACAAGTAATCCAAGATTTTTCTTGTTCCTATATAATTCTCATGTATATGAATATGAATCAACCTTCTTTTTTCTCCGTAACCAATCTTCTCATTTACGATCAACATCTTCAGGACTCCTTTTTGAGCGAATTTCTTTTTATGGAAAAGTAGAAGATCTTGTCCAAGTCTTTGTTAATAATTTTCAGGACAACTTATGGTTGTTCAAGCATCCTATCATGCATTATGTTAGATATCAAGGAAAATCCGTTCTGGCTTCAAAAGATATGCCTCTTCTGATGAATAAATGGAAATATTACCTTGTCAATTTATGGCAATGGCATTTTCACGTGTGGTCTCAACCCGGAAGGATTCATATAAACCACTTATACAAAGATTATATCGACTTTCTGGGCTATCTTTCCAGGGGGCGACTAAATACTTTGGTGGTGCGGAGTCAAATGCTAGAAAATGCATTTTTAATCGATAATGCTATGAAGCAGTTCGAGACAACCGTTCCAATTATTCCTCTGATTGGATCATTGACTACGGCGCGTTTTTG-TAACTCATTAGGGCATCCCATTAGTAAGCCGACCTGGGCCGATTCCTCAGATTCTTATA
>A. davidii JF952983
CTTATTACTCCAAAGAAATC-AAATTCCATTTTTTCAACAAGTAATCCAAGATTTTTCTTGTTCCTATATAATTCTCATGTATATGAATATGAATCAACCTTCTTTTTTCTCCGTAACCAATCTTCTCATTTACGATCAACATCTTCAGGACTCCTTTTTGAGCGAATTTCTTTTTATGGAAAAGTAGAAGATCTTGTCCAAGTCTTTGTTAATGATTTTCAGGACAACTTATGGTTGTTCAAGCATCCTATCATGCATTATGTTAGATATCAAGGAAAATCCGTTCTGGCTTCAAAAGATATGCCTCTTCTGATGAATAAATGGAAATATTACCTTGTCAATTTATGGCAATGGCATTTTCACGTGTGGTCTCAACCCGGAAGGATTCATATAAACCACTTATACAAAGATTATATCGACTTTCTGGGCTATCTTTCCAGGGGGCGACTAAATACTTTGGTGGTGCGGAGTCAAATGCTAGAAAATGCATTTCTAATCGATAATGCTATGAAGCAGTTCGAGACAACCGTTCCAATTATTCCTCTGATTGGATCATTGACTACGGCGCGTTTTTG-TAACTCATTAGGGCATCCCATTAGTAAGCCGACCTGGGCCGATTCCTCAGATTCTTATA
>A. fabri JF952990
CTTATTACTCCAAAGAAATC-AAATTCCATTTTTTCAACAAGCAATCCAAGATTTTTCTTGTTCCTATATAATTCTCATGTATATGAATATGAATCAATCTTCTTTTTTCTCCGTAACCAATCTTCTCATTTACGATCAACATCTTCAGGACTCCTTTTTGAGCGAATTTCTTTTTATGGAAAAGTAGAAGATCTTGTCCAAGTCTTTGTTAATGATTTTCAGGACAACTTATGGCTGTTCAAGCATCCTATCATGCATTATGTTAGATATCAAGGAAAATCCGTTCTGGCTTCAAAAGATATGCCTCTTCTGATGAATAAATGGAAATATTACCTTGTCAATTTATGGCAATGGCATTTTCACGTGCGGTCTCAACCCGGAAGGATTCATATAAACCACTTATACAAAGATTATATCAACTTTCTGGGCTATCTTTCCAGGGGGCGACTAAATACTTTGGTGGTGCGGAGTCAAATGCTAGAAAATTCATTTCTAATCGATAATGCTATGAAGCAGTTCGAGACAACCGTTCCAATTATTCCTCTGATTGGATCATTGACTACGGCGCGTTTTTG-TAACTCATTAGGGCATCCAATTAGTAAGCCGACCTGGGCCGATTCCTCAGATTCTTATA
>A. fabri JF952991
CTTATTACTCCAAAGAAATC-AAATTCCATTTTTTCAACAAGCAATCCAAGATTTTTCTTGTTCCTATATAATTCTCATGTATATGAATATGAATCAATCTTCTTTTTTCTCCGTAACCAATCTTCTCATTTACGATCAACATCTTCAGGACTCCTTTTTGAGCGAATTTCTTTTTATGGAAAAGTAGAAGATCTTGTCCAAGTCTTTGTTAATGATTTTCAGGACAACTTATGGCTGTTCAAGCATCCTATCATGCATTATGTTAGATATCAAGGAAAATCCGTTCTGGCTTCAAAAGATATGCCTCTTCTGATGAATAAATGGAAATATTACCTTGTCAATTTATGGCAATGGCATTTTCACGTGCGGTCTCAACCCGGAAGGATTCATATAAACCACTTATACAAAGATTATATCAACTTTCTGGGCTATCTTTCCAGGGGGCGACTAAATACTTTGGTGGTGCGGAGTCAAATGCTAGAAAATTCATTTCTAATCGATAATGCTATGAAGCAGTTCGAGACAACCGTTCCAATTATTCCTCTGATTGGATCATTGACTACGGCGCGTTTTTG-TAACTCATTAGGGCATCCAATTAGTAAGCCGACCTGGGCCGATTCCTCAGATTCTTATA
>A. fabri JF952992
CTTATTACTCCAAAGAAATC-AAATTCCATTTTTTCAACAAGCAATCCAAGATTTTTCTTGTTCCTATATAATTCTCATGTATATGAATATGAATCAATCTTCTTTTTTCTCCGTAACCAATCTTCTCATTTACGATCAACATCTTCAGGACTCCTTTTTGAGCGAATTTCTTTTTATGGAAAAGTAGAAGATCTTGTCCAAGTCTTTGTTAATGATTTTCAGGACAACTTATGGCTGTTCAAGCATCCTATCATGCATTATGTTAGATATCAAGGAAAATCCGTTCTGGCTTCAAAAGATATGCCTCTTCTGATGAATAAATGGAAATATTACCTTGTCAATTTATGGCAATGGCATTTTCACGTGCGGTCTCAACCCGGAAGGATTCATATAAACCACTTATACAAAGATTATATCAACTTTCTGGGCTATCTTTCCAGGGGGCGACTAAATACTTTGGTGGTGCGGAGTCAAATGCTAGAAAATTCATTTYTAATCGATAATGCTATGAAGCAGTTCGAGACAACCGTTCCAATTATTCCTCTGATTGGATCATTGACTACGGCGCGTTTTTG-TAACTCATTAGGGCATCCAATTAGTAAGCCGACCTGGGCCGATTCCTCAGATTCTTATA
>A. fabri JF952993
CTTATTACTCCAAAGAAATC-AAATTCCATTTTTTCAACAAGCAATCCAAGATTTTTCTTGTTCCTATATAATTCTCATGTATATGAATATGAATCAATCTTCTTTTTTCTCCGTAACCAATCTTCTCATTTACGATCAACATCTTCAGGACTCCTTTTTGAGCGAATTTCTTTTTATGGAAAAGTAGAAGATCTTGTCCAAGTCTTTGTTAATGATTTTCAGGACAACTTATGGCTGTTCAAGCATCCTATCATGCATTATGTTAGATATCAAGGAAAATCCGTTCTGGCTTCAAAAGATATGCCTCTTCTGATGAATAAATGGAAATATTACCTTGTCAATTTATGGCAATGGCATTTTCACGTGCGGTCTCAACCCGGAAGGATTCATATAAACCACTTATACAAAGATTATATCAACTTTCTGGGCTATCTTTCCAGGGGGCGACTAAATACTTTGGTGGTGCGGAGTCAAATGCTAGAAAATTCATTTCTAATCGATAATGCTATGAAGCAGTTCGAGACAACCGTTCCAATTATTCCTCTGATTGGATCATTGACTACGGCGCGTTTTTG-TAACTCATTAGGGCATCCAATTAGTAAGCCGACCTGGGCCGATTCCTCAGATTCTTATA
>A. campbellii subsp. flabellatum JF952994
CTTATTACTCCAAAGAAATC-AAATTCCATTTTTTCAACAAGCAATCCAAGATTTTTCTTGTTCCTATATAATTCTCATGTATATGAATATGAATCAATCTTCTTTTTTCTCCGTAACCAATCTTCTCATTTACGATCAACATCTTCAGGACTCCTTTTTGAGCGAATTTCTTTTTATGGAAAAGTAGAAGATCTTGTCCAAGTCTTTGTTAATGATTTTCAGGACAACTTATGGCTGTTCAAGCATCCTATCATGCATTATGTTAGATATCAAGGAAAATCCGTTCTGGCTTCAAAAGATATGCCTCTTCTGATGAATAAATGGAAATATTACCTTGTCAATTTATGGCAATGGCATTTTCACGTGTGGTCTCAACCCGGAAGGATTCATATAAACCACTTATACAAAGATTATATCAACTTTCTGGGCTATCTTTCCAGGGGGCGACTAAATACTTTGGTGGTGCGGAGTCAAATGCTAGAAAATGCATTTCTAATCGATAATGCTATGAAGCAGTTCGAGACAACCGTTCCAATTATTCCTCTGATTGGATCATTGACTACGGCGCGTTTTTG-TAACTCATTAGGGCATCCGATTAGTAAGCCGACCTGGGCCGATTCCTCAGATTCTTATA
>A. campbellii subsp. flabellatum JF952995
CTTATTACTCCAAAGAAATC-AAATTCCATTTTTTCAACAAGCAATCCAAGATTTTTCTTGTTCCTATATAATTCTCATGTATATGAATATGAATCAATCTTCTTTTTTCTCCGTAACCAATCTTCTCATTTACGATCAACATCTTCAGGACTCCTTTTTGAGCGAATTTCTTTTTATGGAAAAGTAGAAGATCTTGTCCAAGTCTTTGTTAATGATTTTCAGGACAACTTATGGCTGTTCAAGCATCCTATCATGCATTATGTTAGATATCAAGGAAAATCCGTTCTGGCTTCAAAAGATATGCCTCTTCTGATGAATAAATGGAAATATTACCTTGTCAATTTTTGGCAATGGCATTTTCACGTGTGGTCTCAACCCGGAAGGATTCATATAAACCACTTATACAAAGATTATATCAACTTTCTGGGCTATCTTTCCAGGGGGCGACTAAATACTTTGGTGGTGCGGAGTCAAATGCTAGAAAATGCATTTCTAATCGATAATGCTATGAAGCAGTTCGAGACAACCGTTCCAATTATTCCTCTGATTGGATCATTGACTACGGCGCGTTTTTG-TAACTCATTAGGGCATCCGATTAGTAAGCCGACCTGGGCCGATTCCTCAGATTCTTATA
>A. pectinatum JF952996
CTTATTACTCCAAAGAAATC-AAATTCCATTTTTTCAACAAGTAATCCAAGATTTTTCTTGTTCCTATATAATTCTCATGTATATGAATATGAATCAACCTTCTTTTTTCTCCGTAACCAATCTTCTCATTTACGATCAACATCTTCAGGACTCCTTTTTGAGCGAATTTCTTTTTATGGAAAAGTAGAAGATCTTGTCCAAGTCTTTGTTAATGATTTTCAGGACAACTTATGGTTGTCCAAGCATCCTATCATGCATTATGTTAGATATCAAGGAAAATCTGTTCTGGCTTCAAAAGATATGCCTCTTCTGATGAATAAATGGAAATATTACCTTGTCAATTTATGGCAATGGCATTTTCACGTGTGGTCTCAACCCGGAAGGATTCATATAAACCACTTATACAAAGATTATATCGACTTTCTGGGCTATCTTTCCAGGGGGCGACTAAATACTTTGGTGGTGCGGAGTCAAATGCTAGAAAATGCATTTCTAATCGATAATGCTATGAAGCAGTTCGAGACAACCGTTCCAATTATTCCTCTGATTGGATCATTGACTACGGCGCGTTTTTG-TAACTCATTAGGGCATCCCATTAGTAAGCCGACCTGGGCCGATTCCTCAGATTCTTATA
>A. pectinatum JF952998
CTTATTACTCCAAAGAAATC-AAATTCCATTTTTTCAACAAGTAATCCAAGATTTTTCTTGTTCCTATATAATTCTCATGTATATGAATATGAATCAACCTTCTTTTTTCTCCGTAACCAATCTTCTCATTTACGATCAACATCTTCAGGACTCCTTTTTGAGCGAATTTCTTTTTATGGAAAAGTAGAAGATCTTGTCCAAGTCTTTGTTAATGATTTTCAGGACAACTTATGGTTGTCCAAGCATCCTATCATGCATTATGTTAGATATCAAGGAAAATCTGTTCTGGCTTCAAAAGATATGCCTCTTCTGATGAATAAATGGAAATATTACCTTGTCAATTTATGGCAATGGCATTTTCACGTGTGGTCTCAACCCGGAAGGATTCATATAAACCACTTATACAAAGATTATATCGACTTTCTGGGCTATCTTTCCAGGGGGCGACTAAATACTTTGGTGGTGCGGAGTCAAATGCTAGAAAATGCATTTCTAATCGATAATGCTATGAAGCAGTTCGAGACAACCGTTCCAATTATTCCTCTGATTGGATCATTGACTACGGCGCGTTTTTG-TAACTCATTAGGGCATCCCATTAGTAAGCCGACCTGGGCCGATTCCTCAGATTCTTATA
>A. tataricum JF952999
CTTATTACTTCAAAGAAATC-AAATTCCATTTTTTCAACAAGTAATCCAAGATTTTTCTTGTTCCTATATAATTCTCATGTATATGAATATGAATCAATCTTCTTTTTTCTCCGTAACCAATCTTCTCATTTACGATCAACATCTTCCGGACTCCTTTTTGAGCGAATTTCTTTTTATGGAAAAGTAGAAGATCTTGTCCAAGTCTTTGTTAATGATTTTCAGGACAACTTATGGTTGTTCAAGCATCCTATCATGCATTATGTTAGATATCAAGGAAAATCCGTTCTGGCTTCAAAAGATATGCCTCTTCTGATGAATAAATGGAAATATTACCTTGTCAATTTATGGCAATGGCATTTTCACGTGTGGTCTCAACCCGGAAGGATTCATATAAACCACTTATACAAAGATTATATCGACTTTCTGGGCTATCTTTCCAGGGGGCGACTAAATACTTTGGTGGTGCGGAGTCAAATGCTAGAAAATGCATTTCTAATCGATAATGCTATGAAGCAGTTCGAGACAACCGTTCCAATTCTTCCTCTGATTGGATCATTGACTACGGCGCGTTTTTG-TAACTCATTAGGGCATCCCATTAGTAAGCCGACCTGGGCCGATTCCTCAGATTCTTATA
>A. tataricum JF953000
CTTATTACTTCAAAGAAATC-AAATTCCATTTTTTCAACAAGTAATCCAAGATTTTTCTTGTTCCTATATAATTCTCATGTATATGAATATGAATCAATCTTCTTTTTTCTCCGTAACCAATCTTCTCATTTACGATCAACATCTTCCGGACTCCTTTTTGAGCGAATTTCTTTTTATGGAAAAGTAGAAGATCTTGTCCAAGTCTTTGTTAATGATTTTCAGGACAACTTATGGTTGTTCAAGCATCCTATCATGCATTATGTTAGATATCAAGGAAAATCCGTTCTGGCTTCAAAAGATATGCCTCTTCTGATGAATAAATGGAAATATTACCTTGTCAATTTATGGCAATGGCATTTTCACGTGTGGTCTCAACCCGGAAGGATTCATATAAACCACTTATACAAAGATTATATCGACTTTCTGGGCTATCTTTCCAGGGGGCGATTAAATACTTTGGTGGTGCGGAGTCAAATGCTAGAAAATGCATTTCTAATCGATAATGCTATGAAGCAGTTCGAGACAACCGTTCCAATTCTTCCTCTGATTGGATCATTGACTACGGCGCGTTTTTG-TAACTCATTAGGGCATCCCATTAGTAAGCCGACCTGGGCCGATTCCTCAGATTCTTATA
>A. tataricum JF953001
CTTATTACTTCAAAGAAATC-AAATTCCATTTTTTCAACAAGTAATCCAAGATTTTTCTTGTTCCTATATAATTCTCATGTATATGAATATGAATCAATCTTCTTTTTTCTCCGTAACCAATCTTCTCATTTACGATCAACATCTTCCGGACTCCTTTTTGAGCGAATTTCTTTTTATGGAAAAGTAGAAGATCTTGTCCAAGTCTTTGTTAATGATTTTCAGGACAACTTATGGTTGTTCAAGCATCCTATCATGCATTATGTTAGATATCAAGGAAAATCCGTTCTGGCTTCAAAAGATATGCCTCTTCTGATGAATAAATGGAAATATTACCTTGTCAATTTATGGCAATGGCATTTTCACGTGTGGTCTCAACCCGGAAGGATTCATATAAACCACTTATACAAAGATTATATCGACTTTCTGGGCTATCTTTCCAGGGGGCGACTAAATACTTTGGTGGTGCGGAGTCAAATGCTAGAAAATGCATTTCTAATCGATAATGCTATGAAGCAGTTCGAGACAACCGTTCCAATTCTTCCTCTGATTGGATCATTGACTACGGCGCGTTTTTG-TAACTCATTAGGGCATCCCATTAGTAAGCCGACCTGGGCCGATTCCTCAGATTCTTATA
>A. tataricum JF953002
CTTATTACTTCAAAGAAATC-AAATTCCATTTTTTCAACAAGTAATCCAAGATTTTTCTTGTTCCTATATAATTCTCATGTATATGAATATGAATCAATCTTCTTTTTTCTCCGTAACCAATCTTCTCATTTACGATCAACATCTTCCGGACTCCTTTTTGAGCGAATTTCTTTTTATGGAAAAGTAGAAGATCTTGTCCAAGTCTTTGTTAATGATTTTCAGGACAACTTATGGTTGTTCAAGCATCCTATCATGCATTATGTTAGATATCAAGGAAAATCCGTTCTGGCTTCAAAAGATATGCCTCTTCTGATGAATAAATGGAAATATTACCTTGTCAATTTATGGCAATGGCATTTTCACGTGTGGTCTCAACCCGGAAGGATTCATATAAACCACTTATACAAAGATTATATCGACTTTCTGGGCTATCTTTCCAGGGGGCGACTAAATACTTTGGTGGTGCGGAGTCAAATGCTAGAAAATGCATTTCTAATCGATAATGCTATGAAGCAGTTCGAGACAACCGTTCCAATTCTTCCTCTGATTGGATCATTGACTACGGCGCGTTTTTG-TAACTCATTAGGGCATCCCATTAGTAAGCCGACCTGGGCCGATTCCTCAGATTCTTATA
>A. campestre JN894032
CTTATTACTCCAAAGAAATC-AAATTCCATTTTTTCAACAAGGAATCCAAGATTTTTCTTGTTCCTATATAATTCTCATGTATATGAATATGAATCAATCTTCTTTTTTCTCCGTAACCAATCCTCTCATTTACGATCAACATCTTCAGGACTCCTTTTTGAGCGAATTTCTTTTTATGGAAAAGTAGAAGATCTTGTCCAAGTCTTTGTTAATGATTTTCAGGACAACTTATGGTTGTTCAAGCATCCTATCATGCATTATGTTAGATATCAAGGAAAATCCGTTCTGGCTTCAAAAGATATGCCTCTTCTGATGAATAAATGGAAATATTACCTTGTCAATTTATGGCAATGGCATTTTCACGTGTGGTCTCAACCCGGAAGGATTCATATAAACCACTTATACAAAGATTATATCGACTTTCTGGGCTATCTTTCCAGGGGGCGACTAAATACTTTGGTGGTGCGGAGTCAAATGCTAGAAAATGCATTTCTAATCGATAATGCTATGAAGCAGTTCGAGACAACCGTTCCAATTATTCCTCTGATTGGATCATTGACTACGGCGCGTTTTTG-TAACTCATTAGGGCATCCCATTAGTAAGCCGACCTGGGCCGATTCCTCAGATTCTTATA
>A. campestre KC584926
CTTATTACTCCAAAGAAATC-AAATTCCATTTTTTCAACAAGGAATCCAAGATTTTTCTTGTTCCTATATAATTCTCATGTATATGAATATGAATCAATCTTCTTTTTTCTCCGTAACCAATCCTCTCATTTACGATCAACATCTTCAGGACTCCTTTTTGAGCGAATTTCTTTTTATGGAAAAGTAGAAGATCTTGTCCAAGTCTTTGTTAATGATTTTCAGGACAACTTATGGTTGTTCAAGCATCCTATCATGCATTATGTTAGATATCAAGGAAAATCCGTTCTGGCTTCAAAAGATATGCCTCTTCTGATGAATAAATGGAAATATTACCTTGTCAATTTATGGCAATGGCATTTTCACGTGTGGTCTCAACCCGGAAGGATTCATATAAACCACTTATACAAAGATTATATCGACTTTCTGGGCTATCTTTCCAGGGGGCGACTAAATACTTTGGTGGTGCGGAGTCAAATGCTAGAAAATGCATTTCTAATCGATAATGCTATGAAGCAGTTCGAGACAACCGTTCCAATTATTCCTCTGATTGGATCATTGACTACGGCGCGTTTTTG-TAACTCATTAGGGCATCCCATTAGTAAGCCGACCTGGGCCGATTCCTCAGATTCTTATA
>A. monspessulanum subsp. monspessulanum HE967333
CTTATTACTCCAAAGAAATC-AAATTCCATTTTTTCAACAAGTAATCCAAGATTTTTCTTGTTCCTATATAATTCTCATGTATATGAATATGAATCAATCTTCTTTTTTCTCCGTAACCAATCTTCTCATTTACGATCAACATCTTCAGGACCCCTTTTTGAGCGAATTTCTTTTTATGGAAAAGTAGAAGATCTTGTCCAAGTCTTTGTTAATGATTTTCAGGACTACTTATGGTTGTTCAAGCATCCTATCATGCATTATGTTAGATATCAAGGAAAATCCGTTCTGGCTTCAAAAGATATGCCTCTTCTGATGAATAAATGGAAATATTACCTTGTCAATTTATGGCAATGGCATTTTCACGTGTGGTCTCAACCCGGAAGGATTCATATAAACCACTTATACAAAGATTATATCGACTTTCTGGGCTATCTTTCCAGGGGGCGACTAAATACTTTGGTGGTGCGGAGTCAAATGCTAGAAAATGCATTTTTAATCGATAATGCTATGAAGCAGTTCGAGACAACCGTTCCAATTATTCCTCTGATTGGATCATTGACTACGGCGCGTTTTTG-TAACTCATTAGGGCATCCCATTAGTAAGCCGACCTGGGCCGATTCCTCAGATTCTTATA
>A. spicatum KJ592832.1
CTTATTACTCCAAAGAAATC-AAATTCCATTTTTTCAACAAGTAATCCAAGATTTTTCTTGTTCCTATATAATTCTCATGTATATGAATATGAATCAATCTTCTTTTTTCTCCGTAACCAATCTTCTCATTTACGATCAACATCTTCAGGACTCCTTTTTGAGCGAATTTCTTTTTATGGAAAAGTAGAAGATCTTGTCCAAGTCTTTGTTAATGATTTTCAGGACAACTTATGGTTGTTCAAGCATCCTATCATGCATTATGTTAGATATCAAGGAAAATCCGTTCTGGCTTCAAAAGATATGCCTCTTCTGATGAATAAATGGAAATATTACCTTGTCAATTTATGGCAATGGCATTTTCACGTGTGGTCTCAACCCGGAAGGATTCATATAAACCACTTATACAAAGATTATATCGACTTTCTGGGCTATCTTTCCAGGGGGCGACTAAATACTTTGGTGGTGCGGAGTCAAATGCTAGAAAATGCATTTCTAATCGATAATGCTATGAAGCAGTTCGAGACAACCGTTCCAATTATTCCTCTGATTGGATCATTGACTACGGCGCGTTTTTG-TAACTCATTAGGGCATCCCATTAGTAAACCGACCTGGGCCGATTACTCAGATTCTTATA
>A. fabri KJ510960
CTTATTACTCCAAAGAAATC-AAATTCCATTTTTTCAACAAGCAATCCAAGATTTTTCTTGTTCCTATATAATTCTCATGTATATGAATATGAATCAATCTTCTTTTTTCTCCGTAACCAATCTTCTCATTTACGATCAACATCTTCAGGACTCCTTTTTGAGCGAATTTCTTTTTATGGAAAAGTAGAAGATCTTGTCCAAGTCTTTGTTAATGATTTTCAGGACAACTTATGGCTGTTCAAGCATCCTATCATGCATTATGTTAGATATCAAGGAAAATCCGTTCTGGCTTCAAAAGATATGCCTCTTCTGATGAATAAATGGAAATATTACCTTGTCAATTTATGGCAATGGCATTTTCACGTGTGGTCTCAACCCGGAAGGATTCATATAAACCACTTATACAAAGATTATATCAACTTTCTGGGCTATCTTTCCAGGGGGCGACTAAATACTTTGGTGGTGCGGAGTCAAATGCTAGAAAATGCATTTCTAATCGATAATGCTATGAAGCAGTTCGAGACAACCGTTCCAATTATTCCTCTGATTGGATCATTGACTATGGCGCGTTTTTG-TAACTCATTAGGGCATCCGATTAGTAAGCCGACCTGGGCCGATTCCTCAGATTCTTATA
>A. amamiense AB872503
CTTATTACTCCAAAGAAATC-AAATTCCATTTTTTCAACAAGTAATCCAAGATTTTTCTTGTTCCTATATAATTCTCATGTATATGAATATGAATCAATCTTCTTTTTTCTCCGTAACCAATCTTCTCATTTACGATCAACATCTTCAGGACTCCTTTTTGAGCGAATTTCTTTTTATGGAAAAGTAGAAGATCTTGTCCAAGTCTTTGTTAATGATTTTCAGGACAACTTATGGTTGTTCAAGCATCCTATCATGCATTATGTTAGATATCAAGGAAAATCCGTTCTGGCTTCAAAAGATATGCCTCTTCTGATGAATAAATGGAAATATTACCTTGTCAATTTATGGCAATGGCATTTTCACGTGTGGTCTCAGCCCGGAAGGATTCATATAAACCACTTATACAAAGATTATATCGACTTTCTGGGCTATCTTTCCAGGGGGCGACTAAATACTTTGGTGGTGCGGAGTCAAATGCTAGAAAATGCATTTCTAATCGATAATGCTATGAAGCAGTTCGAGACAACCGTTCCAATTATTCCTCTGATTGGATCATTGACTACGGCGCGTTTTTG-TAACTCATTAGGGCATCCCATTAGTAAGCCGACCTGGGCCGATTCCTCAGATTCTTATA
>A. argutum AB872505
CTTATTACTCCAAAGAAATC-AAATTCCATTTTTTCAACAAGTAATCCAAGATTTTTCTTGTTCCTATATAATTCTCATGTATATGAATATGAATCAATCTTCTTTTTTCTCCGTAACCAATCTTCTCATTTACGATCAACATCTTCAGGACTCCTTTTTGAGCGAATTTCTTTTTATGGAAAAGTAGAAGATCTTGTCCAAGTCTTTGTTAATGATTTTCAGGACAACTTATGGTTGTTCAAGCACCCTATCATGCATTATGTTAGATATCAAGGAAAATCTGTTCTGGCTTCAAAAGATATGCCTCTTCTGATGAATAAATGGAAATATTACCTTGTCAATTTATGGCAATGGCATTTTCACGTGTGGTCTCAACCCGGAAGGATTCATATAAACCACTTATACAAAGATTATATCGACTTTCTGGGCTATCTTTCCAGGGGGCGACTAAATACTTTGGTGGTGCGGAGTCAAATGCTAGAAAATGCATTTCTAATCGATAATGCTATGAAGCAGTTCGAGACAACCGTTCCAATTATTCCTCTGATTGGATCATTGACTACGGCGCGTTTTTG-TAACTCATTAGGGCATCCCATTAGTAAGCCGACCTGGGCCGATTCCTCAGATTCTTATA
>A. cissifolium AB872509
CTTATTACTCCAAAGAAATC-AAATTCCATTTTTTCAACAAGTAATCCAAGATTTTTCTTGTTCCTATATAATTCTCATGTATATGAATATGAATCAATCTTCTTTTTTCTCCGTAACCAATCTTCTCATTTACGATCAACATCTTCAGGACTCCTTTTTGAGCGAATTTCTTTTTATGGAAAAGTAGAAGATCTTGTCCAAGTCTTTGTTAATGATTTTCAGGACAACTTATGGTTGTTCAAGCATCCTATCATGCATTATGTTAGATATCAAGGAAAATCCGTTCTGGCTTCAAAAGATATGCCTCTTCTGATGAATAAATGGAAATATTACCTTGTCAATTTATGGCAATGGCATTTTCACGTGTGGTCTCAACCCGGAAGGATTAATATAAACCACTTATACAAAGATTATATCGACTTTCTGGGCTATCTTTCCAGGGGGCGACTAAATACTTTGGTGGTGCGGAGTCAAATGCTAGAAAATGCATTTCTAATCGATAATGCTATGAAGCAGTTCGAGACAACCGTTCCAATTATTCCTCTGATTGGATCATTGACTACGGCGCGTTTTTG-TAACTCATTAGGGCATCCCATTAGTAAGCCGACCTGGGCCGATTCCTCAGATTCTTATA
>A.crataegifolium AB872510
CTTATTACTCCAAAGAAATC-AAATTCCATTTTTTCAACAAGTAATCCAAGATTTTTCTTGTTCCTATATAATTCTCATGTATATGAATATGAATCAATCTTCTTTTTTCTCCGTAACCAATCTTCTCATTTACGATCAACATCTTCAGGACTCCTTTTTGAGCGAATTTCTTTTTATGGAAAAGTAGAAGATCTTGTCCAAGTCTTTGTTAATGATTTTCAGGACAACTTATGGTTGTTCAAGCATCCTATCATGCATTATGTTAGATATCAAGGAAAATCCGTTCTGGCTTCAAAAGATATGCCTCTTCTGATGAATAAATGGAAATATTACCTTGTCAATTTATGGCAATGGCATTTTCACGTGTGGTCTCAACCCGGAAGGATTCATATAAACCACTTATACAAAGATTATATTGACTTTCTGGGCTATCTTTCCAGGGGGCGACTAAATACTTTGGTGGTGCGGAGTCAAATGCTAGAAAATGCATTTCTAATCGATAATGCTATGAAGCAGTTCGAGACAACCGTTCCAATTATTCCTCTGATTGGATCATTGAGTACGGCGCGTTTTTG-TAACTCATTAGGGCATCCCATTAGTAAGCCGACCTGGGCCGATTCCTCAGATTCTTATA
>A. tataricum subsp. aidzuense AB872513
CTTATTACTTCAAAGAAATC-AAATTCCATTTTTTCAACAAGTAATCCAAGATTTTTCTTGTTCCTATATAATTCTCATGTATATGAATATGAATCAATCTTCTTTTTTCTCCGTAACCAATCTTCTCATTTACGATCAACATCTTCCGGACTCCTTTTTGAGCGAATTTCTTTTTATGGAAAAGTAGAAGATCTTGTCCAAGTCTTTGTTAATGATTTTCAGGACAACTTATGGTTGTTCAAGCATCCTATCATGCATTATGTTAGATATCAAGGAAAATCCGTTCTGGCTTCAAAAGATATGCCTCTTCTGATGAATAAATGGAAATATTACCTTGTCAATTTATGGCAATGGCATTTTCACGTGTGGTCTCAACCCGGAAGGATTCATATAAACCACTTATACAAAGATTATATCGACTTTCTGGGCTATCTTTCCAGGGGGCGACTAAATACTTTGGTGGTGCGGAGTCAAATGCTAGAAAATGCATTTCTAATCGATAATGCTATGAAGCAGTTCGAGACAACCGTTCCAATTCTTCCTCTGATTGGATCATTGACTACGGCGCGTTTTTG-TAACTCATTAGGGCATCCCATTAGTAAGCCGACCTGGGCCGATTCCTCAGATTCTTATA
>A. japonicum AB872515
CTTATTACTCCAAAGAAATC-AAATTCCATTTTTTCAACAAGCAATCCAAGATTTTTCTTGTTCCTATATAATTCTCATGTATATGAATATGAATCAATCTTCTTTTTTCTCCGTAACCAATCTTCTCATTTACGATCAACATCTTCAGGACTCCTTTTTGAGCGAATTTCTTTTTATGGAAAAGTAGAAGATCTTGTCCAAGTCTTTGTTAATGATTTTCAGGACAACTTATGGCTGTTCAAGCATCCTATCATGCATTATGTTAGATATCAAGGAAAATCCGTTCTGGCTTCAAAAGATATGCCTCTTCTGATGAATAAATGGAAATATTACCTTGTCAATTTATGGCAATGGCATTTTCACGTGTGGTCTCAACCCGGAAGGATTCATATAAACCACTTATACAAAGATTATATCAACTTTCTGGGCTATCTTTCCAGGGGGCGACTAAATACTTTGGTGGTGCGGAGTCAAATGCTAGAAAATGCATTTCTAATCGATAATGCTATGAAGCAGTTCGAGACAACCGTTCCAATTATTCCTCTGATTGGATCATTGACTATGGCGCGTTTTTG-TAACTCATTAGGGCATCCGATTAGTAAGCCGACCTGGGCCGATTCCTCAGATTCTTATA
>A. maximowiczianum AB872516
CTTATTACTCCAAAGAAATC-AAATTCCATTTTTTCAACAAGTAATCCAAGATTTTTCTTGTTCCTATATAATTCTCATGTATATGAATATGAATCAATCTTCTTTTTTCTCCGTAACCAATCTTCTCATTTACGATCAACATCTTCAGGACTCCTTTTTGAGCGAATTTCTTTTTATGGAAAAGTAGAAGATCTTGTCCAAGTCTTTGTTAATGATTTTCAGGACTACTTATGGTTGTTCAAGCATCCTATCATGCATTATGTTAGATATCAAGGAAAATCCGTTCTGGCTTCAAAAGATATGCCTCTTCTGATGAATAAATGGAAATATTACCTTGTCAATTTATGGCAATGGCATTTTCACGTGTGGTCTCAACCCGGAAGGATTCATATAAACCACTTATACAAAGATTATATCGACTTTCTGGGCTATCTTTCCAGGGGGCGACTAAATACTTTTGTGGTGCGGAGTCAAATGCTAGAAAATGCATTTTTAATCGATAATGCTATGAAGCAGTTCGAGACAACCGTTCCAATTATTCCTCTGATTGGATCATTGACTACGGCGCGTTTTTG-TAACTCATTAGGGCATCCCATTAGTAAGCCGACCTGGGCCGATTCCTCAGATTCTTATA
>A. micranthum AB872517
CTTATTACTCCAAAGAAATC-AAATTCCATTTTTTCAACAAGTAATCCAAGATTTTTCTTGTTCCTATATAATTCTCATGTATATGAATATGAATCAATCTTCTTTTTTCTCCGTAACCAATCTTCTCATTTACGATCAACATCTTCAGGACTCCTTTTTGAGCGAATTTCTTTTTATGGAAAAGTAGAAGATCTTGTCCAAGTCTTTGTTAATGATTTTCAGGACAACTTATGGTTGTTCAAGCATCCTATCATGCATTATGTTAGATATCAAGGAAAATCCGTTCTGGCTTCAAAAGATATGCCTCTTCTGATGAATAAATGGAAATATTACCTTGTCAATTTATGGCAATGGCATTTTCACGTGTGGTCTCAACCCGGAAGGATTCATATAAACCACTTATACAAAGATTATATTGACTTTCTGGGCTATCTTTCCAGGGGGCGACTAAATACTTTGGTGGTGCGGAGTCAAATGCTAGAAAATGCATTTCTAATCGATAATGCTATGAAGCAGTTCGAGACAACCGTTCCAATTATTTCTCTGATTGGATCATTGAGTACGGCGCGTTTTTG-TAACTCATTAGGGCATCCCATTAGTAAGCCGACCTGGGCCGATTCCTCAGATTCTTATA
>A. miyabei AB872518
CTTATTACTCCAAAGAAATC-AAATTCCATTTTTTCAACAAGTAATCCAAGATTTTTCTTGTTCCTATATAATTCTCATGTATATGAATACGAATCAATCTTCTTTTTTCTCCGTAACCAATCCTCTCATTTACGATCAACATCTTCAGGACTCCTTTTTGAGCGAATTTCTTTTTATGGAAAAGTAGAAGATCTTGTCCAAGTCTTTGTTAATGATTTTCAGGACAACTTATGGTTGTTCAAGCATCCTATCATGCATTATGTTAGATATCAAGGAAAATCCGTTCTGGCTTCAAAAGATATGCCTCTTCTGATGAATAAATGGAAATATTACCTTGTCAATTTATGGCAATGGCATTTTCACGTGTGGTCTCAACCCGGAAGGATTCATATAAACCACTTATACAAAGATTATATCGACTTTCTGGGCTATCTTTCCAGGGGGCGATTAAATACTTTGGTGGTGCGGAGTCAAATGCTAGAAAATGCATTTCTAATCGATAATGCTATGAAGCAGTTCGAGACAACCGTTCCAATTATTCCTCTGATTGGATCATTGACTACGGCGCGTTTTTG-TAACTCATTAGGGCATCCCATTAGTAAGCCGACCTGGGCCGATTCCTCAGATTCTTATA
>A. nipponicum subsp. nipponicum AB872520
CTTATTACTCCAAAGAAATC-AAATTCCATTTTTTCAACAAGTAATCCAAGATTTTTCTTGTTCCTATATAATTCTCATGTATATGAATATGAATCAATCTTCTTTTTTCTCCGTAACCAATCTTCTCATTTACAATCAACATCTTCAGGACTCCTTTTTGAGCGAATTTCTTTTTATGGAAAAGTAGAAGATCTTGTCCAAGTCTTTGTTAATGATTTTCAGGACAACTTATGGTTGTTCAAGCATCCTATCATGCATTATGTTAGATATCAAGGAAAATCCGTTCTGGCTTCAAAAGATATGCCTCTTCTGATGAATAAATGGAAATATTACCTTGTCAATTTATGGCAATGGCATTTTCACGTGTGGTCTCAACCCGGAAGGATTCATATAAACCACTTATACAAAGATTATATCGACTTTCTGGGCTATCTTTCCAGGGGGCGACTAAATACTTTTGTGGTGCGGAGTCAAATGCTAGAAAATGCATTTCTAATCGATAATGCTATGAAGCAGTTCGAGACAACCGTTCCAATTATTCCTCTGATTGGATCATTGACTACGGCGCGTTTTTG-TAACTCATTAGGGCATCCCATTAGTAAGCCGACCTGGGCCGATTCCTCAGATTCTTATA
>A. palmatum AB872522
CTTATTACTCCAAAGAAATC-AAATTCCATTTTTTCAACAAGCAATCCAAGATTTTTCTTGTTCCTATATAATTCTCATGTATATGAATATGAATCAATCTTCTTTTTTCTCCGTAACCAATCTTCTCATTTACGATCAACATCTTCAGGACTCCTTTTTGAGCGAATTTCTTTTTATGGAAAAGTAGAAGATCTTGTCCAAGTCTTTGTTAATGATTTTCAGGACAACTTATGGCTGTTCAAGCATCCTATCATGCATTATGTTAGATATCAAGGAAAATCCGTTCTGGCTTCAAAAGATATGCCTCTTCTGATGAATAAATGGAAATATTACCTTGTCAATTTATGGCAATGGCATTTTCACGTGTGGTCTCAACCCGGAAGGATTCATATAAACCACTTATACAAAGATTATATCAACTTTCTGGGCTATCTTTCCAGGGGGCGACTAAATACTTTGGTGGTGCGGAGTCAAATGCTAGAAAATGCATTTCTAATCGATAATGCTATGAAGCAGTTCGAGACAACCGTTCCAATTATTCCTCTGATTGGATCATTGACTATGGCGCGTTTTTG-TAACTCATTAGGGCATCCGATTAGTAAGCCGACCTGGGCCGATTCCTCAGATTCTTATA
>A. pycnanthum AB872526
CTTATTACTCCAAAGAAATC-AAATTCCATTTTTTCAACAAGTAATCCAAGATTTTTCTTGTTCCTATATAATTCTCATGTATATGAATATGAATCAATCTTCTTTTTTCTCCGTAACCAATCTTCTCATTTACGATCAACATCTTCAGGACTCCTTTTTGAGCGAATTTCTTTTTATGGAAAAGTAGAAGATCTTGTCCAAGTCTTTGTTAATGATTTTCAGGACAACTTATGGTTGTTCAAGCATCCTATCATGCATTATGTTAGATATCAAGGAAAATCCGTTCTGGCTTCAAAAGATATGCCTCTTCTGATGAATAAATGGAAATATTACCTTGTCAATTTATGGCAATGGCATTTTCACGTGTGGTCTCAACCCGGAAGGATTCATATAAACCACTTATACAAAGATTATATCGACTTTCTGGGCTATCTTTCCAGGGGGCGACTAAATACTTTGGTCGTGCGGAGTCAAATGCTAGAAAATGCATTTCTAATCGATAATGCTATGAAGCAGTTCGAGACAACCGTTCCAATTATTCCTCTGATTGGATCATTGACTACGGCGCGTTTTTG-TAACTCATTAGGGCATCCCATTAGTAAGCCGACCTGGGCCGATTCCTCAGATTCTTATA
>A. pseudosieboldianum KP088938
CTTATTACTCCAAAGAAATC-AAATTCCATTTTTTCAACAAGCAATCCAAGATTTTTCTTGTTCCTATATAATTCTCATGTATATGAATATGAATCAATCTTCTTTTTTCTCCGTAACCAATCTTCTCATTTACGATCAACATCTTCAGGACTCCTTTTTGAGCGAATTTCTTTTTATGGAAAAGTAGAAGATCTTGTCCAAGTCTTTGTTAATGATTTTCAGGACAACTTATGGCTGTTCAAGCATCCTATCATGCATTATGTTAGATATCAAGGAAAATCCGTTCTGGCTTCAAAAGATATGCCTCTTCTGATGAATAAATGGAAATATTACCTTGTCAATTTATGGCAATGGCATTTTCACGTGTGGTCTCAACCCGGAAGGATTCATATAAACCACTTATACAAAGATTATATCAACTTTCTGGGCTATCTTTCCAGGGGGCGACTAAATACTTTGGTGGTGCGGAGTCAAATGCTAGAAAATGCATTTCTAATCGATAATGGTATGAAGCAGTTCGAGACAACCGTTCCAATTATTCCTCTGATTGGATCATTGACTATGGCGCGTTTTTG-TAACTCATTAGGGCATCCGATTAGTAAGCCGACCTGGGCCGATTCCTCAGATTCTTATA
>A. rufinerve AB872527
CTTATTACTCCAAAGAAATC-AAATTCCATTTTTTCAACAAGTAATCCAAGATTTTTCTTGTTCCTATATAATTCTCATGTATATGAATATGAATCAATCTTCTTTTTTCTCCGTAACCAATCTTCTCATTTACGATCAACATCTTCAGGACTCCTTTTTGAGCGAATTTCTTTTTATGGAAAAGTAGAAGATCTTGTCCAAGTCTTTGTTAATGATTTTCAGGACAACTTATGGTTGTTCAAGCATCCTATCATGCATTATGTTAGATATCAAGGAAAATCCGTTCTGGCTTCAAAAGATATGCCTCTTCTGATGAATAAATGGAAATATTACCTTGTCAATTTATGGCAATGGCATTTTCACGTGTGGTCTCAACCCGGAAGGATTCATATAAACCACTTATACAAAGATTATATCGACTTTCTGGGCTATCTTTCCAGGGGGCGACTAAATACTTTGGTGGTGCGGAGTCAAATGCTAGAAAATGCATTTCTAATCGATAATGCTATGAAGCAGTTCGAGACAACCGTTCCAATTATTCCTCTGATTGGATCATTGAGTACGGCGCGTTTTTG-TAACTCATTAGGGCATCCCATTAGTAAGCCGACCTGGGCCGATTCCTCAGATTCTTATA
>A. shirasawanum AB872528
CTTATTACTCCAAAGAAATC-AAATTCCATTTTTTCAACAAGCAATCCAAGATTTTTCTTGTTCCTATATAATTCTCATGTATATGAATATGAATCAATCTTCTTTTTTCTCCGTAACCAATCTTCTCATTTACGATCAACATCTTCAGGACTCCTTTTTGAGCGAATTTCTTTTTATGGAAAAGTAGAAGATCTTGTCCAAGTCTTTGTTAATGATTTTCAGGACAACTTATGGCTGTTCAAGCATCCTATCATGCATTATGTTAGATATCAAGGAAAATCCGTTCTGGCTTCAAAAGATATGCCTCTTCTGATGAATAAATGGAAATATTACCTTGTCAATTTATGGCAATGGCATTTTCACGTGTGGTCTCAACCCGGAAGGATTCATATAAACCACTTATACAAAGATTATATCAACTTTCTGGGCTATCTTTCCAGGGGGCGACTAAATACTTTGGTGGTGCGGAGTCAAATGCTAGAAAATGCATTTCTAATCGATAATGCTATGAAGCAGTTCGAGACAACCGTTCCAATTATTCCTCTGATTGGATCATTGACTATGGCGCGTTTTTG-TAACTCATTAGGGCATCCGATTAGTAAGCCGACCTGGGCCGATTCCTCAGATTCTTATA
>A. sieboldianum AB872529
CTTATTACTCCAAAGAAATC-AAATTCCATTTTTTCAACAAGCAATCCAAGATTTTTCTTGTTCCTATATAATTCTCATGTATATGAATATGAATCAATCTTCTTTTTTCTCCGTAACCAATCTTCTCATTTACGATCAACATCTTCAGGACTCCTTTTTGAGCGAATTTCTTTTTATGGAAAAGTAGAAGATCTTGTCCAAGTCTTTGTTAATGATTTTCAGGACAACTTATGGCTGTTCAAGCATCCTATCATGCATTATGTTAGATATCAAGGAAAATCCGTTCTGGCTTCAAAAGATATGCCTCTTCTGATGAATAAATGGAAATATTACCTTGTCAATTTATGGCAATGGCATTTTCACGTGTGGTCTCAACCCGGAAGGATTCATATAAACCACTTATACAAAGATTATATCAACTTTCTGGGCTATCTTTCCAGGGGGCGACTAAATACTTTGGTGGTGCGGAGTCAAATGCTAGAAAATGCATTTCTAATCGATAATGCTATGAAGCAGTTCGAGACAACCGTTCCAATTATTCCTCTGATTGGATCATTGACTATGGCGCGTTTTTG-TAACTCATTAGGGCATCCGATTAGTAAGCCGACCTGGGCCGATTCCTCAGATTCTTATA
>A. tschonoskii AB872531
CTTATTACTCCAAAGAAATC-AAATTCCATTTTTTCAACAAGTAATCCAAGATTTTTCTTGTTCCTATATAATTCTCATGTATATGAATATGAATCAATCTTCTTTTTTCTCCGTAACCAATCTTCTCATTTACGATCAACATCTTCAGGACTCCTTTTTGAGCGAATTTCTTTTTATGGAAAAGTAGAAGATCTTGTCCAAGTCTTTGTTAATGATTTTCAGGACAACTTATGGTTGTTCAAGCATCCTATCATGCATTATGTTAGATATCAAGGAAAATCCGTTCTGGCTTCAAAAGATATGCCTCTTCTGATGAATAAATGGAAATATTACCTTGTCAATTTATGGCAATGGCATTTTCACGTGTGGTCTCAACCCGGAAGGATTCATATAAACCACTTATACAAAGATTATATTGACTTTCTGGGCTATCTTTCCAGGGGGCGACTAAATACTTTGGTGGTGCGGAGTCAAATGCTAGAAAATGCATTTCTAATCGATAATGCTATGAAGCAGTTCGAGACAACCGTTCCAATTATTTCTCTGATTGGATCATTGAGTACGGCGCGTTTTTG-TAACTCATTAGGGCATCCCATTAGTAAGCCGACCTGGGCCGATTCCTCAGATTCTTATA
>A. ukurunduense AB872532
CTTATTACTCCAAAGAAATC-AAATTCCATTTTTTCAACAAGCAATCCAAGATTTTTCTTGTTCCTATATAATTCTCATGTATATGAATATGAATCCATCTTCTTTTTTCTCCGTAACCAATCTTCTCATTTACGATCAACATCTTCAGGACTCCTTTTTGAGCGAATTTCTTTTTATGGAAAAGTAGAAGATCTTGTCCAAGTCTTTGTTAATGATTTTCAGGACAACTTATGGCTGTTCAAGCATCCTATCATGCATTATGTTAGATATCAAGGAAAATCCGTTCTGGCTTCAAAAGATATGCCTCTTCTGATGAATAAATGGAAATATTACCTTGTCAATTTATGGCAATGGCATTTTCACGTGTGGTCTCAACCCGGAAGGATTCATATAAACCACTTATACAAAGATTATATCGACTTTCTGGGCTATCTTTCCAGGGGGCGACTAAATACTTTGGTGGTGCGGAGTCAAATGCTAGAAAATTCATTTCTAATCGATAATGCTATGAAGCAGTTCGAGACAACCGTTCCAATTATTCCTCTGATTGGATCATTGACTACGGCGCGTTTTTG-TAACTCATTAGGGCATCCGATTAGTAAGCCGACCTGGGCCGATTCCTCAGATTCTTATA
>A. rubrum KJ840846
CTTATTACTCCAAAGAAATC-AAATTCCATTTTTTCAACAAGTAATCCAAGATTTTTCTTGTTCCTATATAATTCTCATGTATATGAATATGAATCAATCTTCTTTTTTCTCCGTAACCAATCTTCTCATTTACGATCAACATCTTCAGGACTCCTTTTTGAGCGAATTTCTTTTTATGGAAAAGTAGAAGATCTTGTCCAAGTCTTTGTTAATGATTTTCAGGACAACTTATGGTTGTTCAAGCATCCTATCATGCATTATGTTAGATATCAAGGAAAATCCGTTCTGGCTTCAAAAGATATGCCTCTTCTGATGAATAAATGGAAATATTACCTTGTCAATTTATGGCAATGGCATTTTCACGTGTGGTCTCAACCCGGAAGGATTCATATAAACCACTTATACAAAGATTATATCGACTTTCTGGGCTATCTTTCCAGGGGTCGACTAAATACTTTGGTGGTGCGGAGTCAAATGCTAGAAAATGCATTTCTAATCGATAATGCTATGAAGCAGTTCGAGACAGCCGTTCCAATTATTCCTCTGATTGGATCATTGACTACGGCGCGTTTTTG-TAACTCATTAGGGCATCCCATTAGTAAGCCGACCTGGGCCGATTCCTCAGATTCTTATA
>A. pensylvanicum KP210354
CTTATTACTCCAAAGAAATC-AAATTCCATTTTTTCAACAAGTAATCCAAGATTTTTCTTGTTCCTATATAATTCTCATGTATATGAATATGAATCAATCTTCTTTTTTCTCCGTAACCAATCTTCTCATTTACGATCAACATCTTCAGGACTCCTTTTTGAGCGAATTTCTTTTTATGGAAAAGTAGAAGATCTTGTCCAAGTCTTTGTTAATGATTTTCAGGACAACTTATGGTTGTTCAAGCATCCTATCATGCATTATGTTAGATATCAAGGAAAATCCGTTCTGGCTTCAAAAGATATGCCTCTTCTGATGAATAAATGGAAATATTACCTTGTCAATTTATGGCAATGGCATTTTCACGTGTGGTCTCAACCCGGAAGGATTCATATAAACCACTTATACAAAGATTATATCGACTTTCTGGGCTATCTTTCCAGGGGGCGACTAAATACTTTGGTGGTGCGGAGTCAAATGCTAGAAAATGCATTTCTAATCGATAATGCTATGAAGCAGTTCGAGACAACCGTTCCAATTATTCCTCTGATTGGATCATTGAGTACGGCGCGTTTTTG-TAACTCATTAGGGCATCCCATTAGTAAGCCGACCTGGGCCGATTCCTCAGATTCTTATA
>A. tataricum subsp. ginnala KP210355
CTTATTACTTCAAAGAAATC-AAATTCCATTTTTTCAACAAGTAATCCAAGATTTTTCTTGTTCCTATATAATTCTCATGTATATGAATATGAATCAATCTTCTTTTTTCTCCGTAACCAATCTTCTCATTTACGATCAACATCTTCCGGACTCCTTTTTGAGCGAATTTCTTTTTATGGAAAAGTAGAAGATCTTGTCCAAGTCTTTGTTAATGATTTTCAGGACAACTTATGGTTGTTCAAGCATCCTATCATGCATTATGTTAGATATCAAGGAAAATCCGTTCTGGCTTCAAAAGATATGCCTCTTCTGATGAATAAATGGAAATATTACCTTGTCAATTTATGGCAATGGCATTTTCACGTGTGGTCTCAACCCGGAAGGATTCATATAAACCACTTATACAAAGATTATATCGACTTTCTGGGCTATCTTTCCAGGGGGCGACTAAATACTTTGGTGGTGCGGAGTCAAATGCTAGAAAATGCATTTCTAATCGATAATGCTATGAAGCAGTTCGAGACAACCGTTCCAATTCTTCCTCTGATTGGATCATTGACTACGGCGCGTTTTTG-TAACTCATTAGGGCATCCCATTAGTAAGCCGACCTGGGCCGATTCCTCAGATTCTTATA
>A. tutcheri KP093979
CTTATTACTCCAAAGAAATC-AAATTCCATTTTTTCAACAAGCAATCCAAGATTTTTCTTGTTCCTATATAATTCTCATGTATATGAATATGAATCAATCTTCTTTTTTCTCCGTAACCAATCTTCTCATTTACGATCAACATCTTCAGGACTCCTTTTTGAGCGAATTTCTTTTTATGGAAAAGTAGAAGATCTTGTCCAAGTCTTTGTTAATGATTTTCAGGACAACTTATGGCTGTTCAAGCATCCTATCATGCATTATGTTAGATATCAAGGAAAATCCGTTCTGGCTTCAAAAGATATGCCTCTTCTGATGAATAAATGGAAATATTACCTTGTCAATTTATGGCAATGGCATTTTCACGTGTGGTCTCAACCCGGAAGGATTCATATAAACCACTTATACAAAGATTATATCAACTTTCTGGGCTATCTTTCCAGGGGGCGACTAAATACTTTGGTGGTGCGGAGTCAAATGCTAGAAAATGCATTTCTAATCGATAATGCTATGAAGCAGTTCGAGACAACCGTTCCAATTATTCCTCTGATTGGATCATTGACTATGGCGCGTTTTTG-TAACTCATTAGGGCATCCGATTAGTAAGCCGACCTGGGCCGATTCCTCAGATTCTTATA
>A. negundo KP642843
CTTATTACTCCAAAGAAATCCAAATTCCATTTTTTCAACAAGTAATCCAAGATTTTTCTTGTTCCTATATAATTCTCATGTATATGAATATGAATCAATCTTCTTTTTTCTCCGTAACCAATCTTCTCATTTACGATCAACATTTTCAGGACTCCTTTTTGAGCGAATTTCTTTTTATGGAAAAGTAGAAGATCTTGTCCAAGTCTTTGTTAATGATTTTCAGGACAACTTATGGTTGTTCAAGCATCCTATCATGCATTATGTTAGATATCAAGGAAAATCCGTTCTGGCTTCAAAAGATATGCCTCTTCTGATGAATAAATGGAAATATTACCTTGTCAATTTATGGCAATGGCATTTTCGCGTGTGGTCTCAACCCGGAAGGATTCATATAAACCACTTATACAAAGATTATATCGACTTTCTGGGCTATCTTTCCAGGGGGCGACTAAATACTTTGGTGGTGCGGAGTCAAATGCTAGAAAATGCATTTCTAATCGATAATGCTATGAAGCAGTTCGAGACAACCGTTCCAATTATTCCTCTGATTGGATCATTGACTACGGCACGTTTTTG-TAACTCATTAGGGCATCCCATTAGTAAGCCGACCTGGGCCGATTCCTCAGATTCTTATA
>A. pensylvanicum KP642893
CTTATTACTCCAAAGAAATC-AAATTCCATTTTTTCAACAAGTAATCCAAGATTTTTCTTGTTCCTATATAATTCTCATGTATATGAATATGAATCAATCTTCTTTTTTCTCCGTAACCAATCTTCTCATTTACGATCAACATCTTCAGGACTCCTTTTTGAGCGAATTTCTTTTTATGGAAAAGTAGAAGATCTTGTCCAAGTCTTTGTTAATGATTTTCAGGACAACTTATGGTTGTTCAAGCATCCTATCATGCATTATGTTAGATATCAAGGAAAATCCGTTCTGGCTTCAAAAGATATGCCTCTTCTGATGAATAAATGGAAATATTACCTTGTCAATTTATGGCAATGGCATTTTCACGTGTGGTCTCAACCCGGAAGGATTCATATAAACCACTTATACAAAGATTATATCGACTTTCTGGGCTATCTTTCCAGGGGGCGACTAAATACTTTGGTGGTGCGGAGTCAAATGCTAGAAAATGCATTTCTAATCGATAATGCTATGAAGCAGTTCGAGACAACCGTTCCAATTATTCCTCTGATTGGATCATTGAGTACGGCGCGTTTTTG-TAACTCATTAGGGCATCCCATTAGTAAGCCGACCTGGGCCGATTCCTCAGATTCTTATA
>A. pensylvanicum KP643010
CTTATTACTCCAAAGAAATC-AAATTCCATTTTTTCAACAAGTAATCCAAGATTTTTCTTGTTCCTATATAATTCTCATGTATATGAATATGAATCAATCTTCTTTTTTCTCCGTAACCAATCTTCTCATTTACGATCAACATCTTCAGGACTCCTTTTTGAGCGAATTTCTTTTTATGGAAAAGTAGAAGATCTTGTCCAAGTCTTTGTTAATGATTTTCAGGACAACTTATGGTTGTTCAAGCATCCTATCATGCATTATGTTAGATATCAAGGAAAATCCGTTCTGGCTTCAAAAGATATGCCTCTTCTGATGAATAAATGGAAATATTACCTTGTCAATTTATGGCAATGGCATTTTCACGTGTGGTCTCAACCCGGAAGGATTCATATAAACCACTTATACAAAGATTATATCGACTTTCTGGGCTATCTTTCCAGGGGGCGACTAAATACTTTGGTGGTGCGGAGTCAAATGCTAGAAAATGCATTTCTAATCGATAATGCTATGAAGCAGTTCGAGACAACCGTTCCAATTATTCCTCTGATTGGATCATTGAGTACGGCGCGTTTTTG-TAACTCATTAGGGCATCCCATTAGTAAGCCGACCTGGGCCGATTCCTCAGATTCTTATA
>A. laurinum KR530245
CTTATTACTCCAAAGAAATC-AAATTCCATTTTTTCAACAAGTAATCCAAGATTTTTCTTGTTCCTATATAATTCTCATGTATATGAATATGAATCAATCTTCTTTTTTCTCCGTAACCAATCTTCTCATTTACGATCAACATCTTCAGGACTCCTTTTTGAGCGAATTTCTTTTTATGGAAAAGTAGAAGATCTTGTCCAAGTCTTTGTTAATGATTTTCAGGACAACTTATGGTTGTTCAAGCATCCTATCATGCATTATGTTAGATATCAAGGAAAATCCGTTCTGGCTTCAAAAGATATGCCTCTTCTGATGAATAAATGGAAATATTACCTTGTCAATTTATGGCAATGGCATTTTCACGTGTGGTCTCAACCCGGAAGGATTCATATAAACCACTTATACAAAGATTATATCGACTTTCTGGGCTATCTTTCCAGGGGGCGACTAAATACTTTGGTGGTGCGGAGTCAAATGCTAGAAAATGCATTTCTAATCGATAATGCTATGAAGCAGTTCGAGACAACCGTTCCAATTATTCCTCTGATTGGATCATTGACTACGGCGCGTTTTTG-TAACTCATTAGGGCATCCCATTAGTAAGCCGACCTGGGCCGATTCCTCAGATTCTTATA
>A. laurinum KR530246
CTTATTACTCCAAAGAAATC-AAATTCCATTTTTTCAACAAGTAATCCAAGATTTTTCTTGTTCCTATATAATTCTCATGTATATGAATATGAATCAATCTTCTTTTTTCTCCGTAACCAATCTTCTCATTTACGATCAACATCTTCAGGACTCCTTTTTGAGCGAATTTCTTTTTATGGAAAAGTAGAAGATCTTGTCCAAGTCTTTGTTAATGATTTTCAGGACAACTTATGGTTGTTCAAGCATCCTATCATGCATTATGTTAGATATCAAGGAAAATCCGTTCTGGCTTCAAAAGATATGCCTCTTCTGATGAATAAATGGAAATATTACCTTGTCAATTTATGGCAATGGCATTTTCACGTGTGGTCTCAACCCGGAAGGATTCATATAAACCACTTATACAAAGATTATATCGACTTTCTGGGCTATCTTTCCAGGGGGCGACTAAATACTTTGGTGGTGCGGAGTCAAATGCTAGAAAATGCATTTCTAATCGATAATGCTATGAAGCAGTTCGAGACAACCGTTCCAATTATTCCTCTGATTGGATCATTGACTACGGCGCGTTTTTG-TAACTCATTAGGGCATCCCATTAGTAAGCCGACCTGGGCCGATTCCTCAGATTCTTATA
>A. palmatum subsp. palmatum KT160096
CTTATTACTCCAAAGAAATC-AAATTCCATTTTTTCAACAAGCAATCCAAGATTTTTCTTGTTCCTATATAATTCTCATGTATATGAATATGAATCAATCTTCTTTTTTCTCCGTAACCAATCTTCTCATTTACGATCAACATCTTCAGGACTCCTTTTTGAGCGAATTTCTTTTTATGGAAAAGTAGAAGATCTTGTCCAAGTCTTTGTTAATGATTTTCAGGACAACTTATGGCTGTTCAAGCATCCTATCATGCATTATGTTAGATATCAAGGAAAATCCGTTCTGGCTTCAAAAGATATGCCTCTTCTGATGAATAAATGGAAATATTACCTTGTCAATTTATGGCAATGGCATTTTCACGTGTGGTCTCAACCCGGAAGGATTCATATAAACCACTTATACAAAGATTATATCAACTTTCTGGGCTATCTTTCCAGGGGGCGACTAAATACTTTGGTGGTGCGGAGTCAAATGCTAGAAAATGCATTTCTAATCGATAATGCTATGAAGCAGTTCGAGACAACCGTTCCAATTATTCCTCTGATTGGATCATTGACTACGGCGCGTTTTTG-TAACTCATTAGGGCATCCGATTAGTAAGCCGACCTGGGCCGATTCCTCAGATTCTTATA
>A. palmatum subsp. palmatum KT160080
CTTATTACTCCAAAGAAATC-AAATTCCATTTTTTCAACAAGCAATCCAAGATTTTTCTTGTTCCTATATAATTCTCATGTATATGAATATGAATCAATCTTCTTTTTTCTCCGTAACCAATCTTCTCATTTACGATCAACATCTTCAGGACTCCTTTTTGAGCGAATTTCTTTTTATGGAAAAGTAGAAGATCTTGTCCAAGTCTTTGTTAATGATTTTCAGGACAACTTATGGCTGTTCAAGCATCCTATCATGCATTATGTTAGATATCAAGGAAAATCCGTTCTGGCTTCAAAAGATATGCCTCTTTTGATGAATAAATGGAAATATTACCTTGTCAATTTATGGCAATGGCATTTTCACGTGTGGTCTCAACCCGGAAGGATTCATATAAACCACTTATACAAAGATTATATCAACTTTTTGGGCTATCTTTCCAGGGGGGGACTAAATACTTTGGTGGTGCGGAGTCAAATGCTAGAAAATGCATTTTTAATCGATAATGCTATGAAGCAGTTCGAGACAACCGTTCCAATTATTCCTCTGATTGGATCATTGACTATGGCGCGTTTTTG-TAACTCATTAGGGCATCCGATTAGTAAGCCGACCTGGGCCGATTCCTCAGATTCTTATA
>A. palmatum subsp. palmatum KT160094
GTTATTACTCCAAAGAAATC-AAATTCCATTTTTTCAACAAGCAATCCAAGATTTTTCTTGTTCCTATATAATTCTCATGTATATGAATATGAATCAATCTTCTTTTTTCTCCGTAACCAATCTTCTCATTTACGATCAACATCTTCAGGACTCCTTTTTGAGCGAATTTCTTTTTATGGAAAAGTAGAAGATCTTGTCCAAGTCTTTGTTAATGATTTTCAGGACAACTTATGGCTGTTCAAGCATCCTATCATGCATTATGTTAGATATCAAGGAAAATCCGTTCTGGCTTCAAAAGATATGCCTCTTTTGATGAATAAATGGAAATATTACCTTGTCAATTTATGGCAATGGCATTTTCACGTGTGGTCTCAACCCGGAAGGATTCATATAAACCACTTATACAAAGATTATATCAACTTTTTGGGCTATCTTTCCAGGGGGGGACTAAATACTTTGGTGGTGCGGAGTCAAATGCTAGAAAATGCATTTTTAATCGATAATGCTATGAAGCAGTTCGAGACAACCGTTCCAATTATTCCTCTGATTGGATCATTGACTATGGCGCGTTTTTG-TAACTCATTAGGGCATCCGATTAGTAAGCCGACCTGGGCCGATTCCTCAGATTCTTATA
>A. palmatum subsp. palmatum KT160095
CTTATTACTCCAAAGAAATC-AAATTCCATTTTTTCAACAAGCAATCCAAGATTTCTCTTGTTCCTATATAATTCTCATGTATATGAATATGAATCAATGTTCTTTTTTTTCCGTAACCAATTTTCTCATTTACGATCAACATCTTCAGGACTCCTTTTTGAGCGAATTTCTTTTTATGGAAAAGTAGAAGATCTTGTCCAAGTCTTTGTTAATGATTTTCAGGACAACTTATGGCTGTTCAAGCATCCTATCATGCATTATGTTAGATATCAAGGAAAATCCGTTCTGGCTTCAAAAGATATGCCTCTTTTGATGAATAAATGGAAATATTACCTTGTCAATTTATGGCAATGGCATTTTCACGTGTGGTCTCAACCCGGAAGGATTCATATAAACCACTTATACAAAGATTATATCAACTTTTTGGGCTATCTTTCCAGGGGGGGACTAAATACTTTGGTGGTGCGGAGTCAAATGCTAGAAAATGCATTTTTAATCGATAATGCTATGAAGCAGTTCGAGACAACCGTTCCAATTATTCCTCTGATTGGATCATTGATTATGGCGCGTTTTTG-TAACTCATTAGGGCATCCGATTAGTAAGCCGACCTGGGCCGATTCCTCAGATTCTTATA
>A._palmatum_LIZH-2015023-02
CTTATTACTCCAAAGAAATC-AAATTCCATTTTTTCAACAAGCAATCCAAGATTTTTCTTGTTCCTATATAATTCTCATGTATATGAATATGAATCAATCTTCTTTTTTCTCCGTAACCAATCTTCTCATTTACGATCAACATCTTCAGGACTCCTTTTTGAGCGAATTTCTTTTTATGGAAAAGTAGAAGATCTTGTCCAAGTCTTTGTTAATGATTTTCAGGACAACTTATGGCTGTTCAAGCATCCTATCATGCATTATGTTAGATATCAAGGAAAATCCGTTCTGGCTTCAAAAGATATGCCTCTTCTGATGAATAAATGGAAATATTACCTTGTCAATTTATGGCAATGGCATTTTCACGTGTGGTCTCAACCCGGAAGGATTCATATAAACCACTTATACAAAGATTATATCAACTTTCTGGGCTATCTTTCCAGGGGGCGACTAAATACTTTGGTGGTGCGGAGTCAAATGCTAGAAAATGCATTTCTAATCGATAATGCTATGAAGCAGTTCGAGACAACCGTTCCAATTATTCCTCTGATTGGATCATTGACTACGGCGCGTTTTTGGTAACTCATTAGGGCATCCGATTAGTAAGCCGACCTGGGCCGATTCCTCAGATTCTTATA
>A._Palmatum_var._palmatum_LIZH-2015001-01
CTTATTACTCCAAAGAAATC-AAATTCCATTTTTTCAACAAGCAATCCAAGATTTTTCTTGTTCCTATATAATTCTCATGTATATGAATATGAATCAATCTTCTTTTTTCTCCGTAACCAATCTTCTCATTTACGATCAACATCTTCAGGACTCCTTTTTGAGCGAATTTCTTTTTATGGAAAAGTAGAAGATCTTGTCCAAGTCTTTGTTAATGATTTTCAGGACAACTTATGGCTGTTCAAGCATCCTATCATGCATTATGTTAGATATCAAGGAAAATCCGTTCTGGCTTCAAAAGATATGCCTCTTCTGATGAATAAATGGAAATATTACCTTGTCAATTTATGGCAATGGCATTTTCACGTGTGGTCTCAACCCGGAAGGATTCATATAAACCACTTATACAAAGATTATATCAACTTTCTGGGCTATCTTTCCAGGGGGCGACTAAATACTTTGGTGGTGCGGAGTCAAATGCTAGAAAATGCATTTCTAATCGATAATGCTATGAAGCAGTTCGAGACAACCGTTCCAATTATTCCTCTGATTGGATCATTGACTATGGCGCGTTTTTG-TAACTCATTAGGGCATCCGATTAGTAAGCCGACCTGGGCCGATTCCTCAGATTCTTATA
>A._Palmatum_var._palmatum_LIZH-2015001-02
CTTATTACTCCAAAGAAATC-AAATTCCATTTTTTCAACAAGCAATCCAAGATTTTTCTTGTTCCTATATAATTCTCATGTATATGAATATGAATCAATCTTCTTTTTTCTCCGTAACCAATCTTCTCATTTACGATCAACATCTTCAGGACTCCTTTTTGAGCGAATTTCTTTTTATGGAAAAGTAGAAGATCTTGTCCAAGTCTTTGTTAATGATTTTCAGGACAACTTATGGCTGTTCAAGCATCCTATCATGCATTATGTTAGATATCAAGGAAAATCCGTTCTGGCTTCAAAAGATATGCCTCTTCTGATGAATAAATGGAAATATTACCTTGTCAATTTATGGCAATGGCATTTTCACGTGTGGTCTCAACCCGGAAGGATTCATATAAACCACTTATACAAAGATTATATCAACTTTCTGGGCTATCTTTCCAGGGGGCGACTAAATACTTTGGTGGTGCGGAGTCAAATGCTAGAAAATGCATTTCTAATCGATAATGCTATGAAGCAGTTCGAGACAACCGTTCCAATTATTCCTCTGATTGGATCATTGACTATGGCGCGTTTTTG-TAACTCATTAGGGCATCCGATTAGTAAGCCGACCTGGGCCGATTCCTCAGATTCTTATA
>A._Palmatum_var._palmatum_LIZH-2015001-03
CTTATTACTCCAAAGAAATC-AAATTCCATTTTTTCAACAAGCAATCCAAGATTTTTCTTGTTCCTATATAATTCTCATGTATATGAATATGAATCAATCTTCTTTTTTCTCCGTAACCAATCTTCTCATTTACGATCAACATCTTCAGGACTCCTTTTTGAGCGAATTTCTTTTTATGGAAAAGTAGAAGATCTTGTCCAAGTCTTTGTTAATGATTTTCAGGACAACTTATGGCTGTTCAAGCATCCTATCATGCATTATGTTAGATATCAAGGAAAATCCGTTCTGGCTTCAAAAGATATGCCTCTTCTGATGAATAAATGGAAATATTACCTTGTCAATTTATGGCAATGGCATTTTCACGTGTGGTCTCAACCCGGAAGGATTCATATAAACCACTTATACAAAGATTATATCAACTTTCTGGGCTATCTTTCCAGGGGGCGACTAAATACTTTGGTGGTGCGGAGTCAAATGCTAGAAAATGCATTTCTAATCGATAATGCTATGAAGCAGTTCGAGACAACCGTTCCAATTATTCCTCTGATTGGATCATTGACTATGGCGCGTTTTTG-TAACTCATTAGGGCATCCGATTAGTAAGCCGACCTGGGCCGATTCCTCAGATTCTTATA
>A._Palmatum_var._palmatum_LIZH-2015001-04
CTTATTACTCCAAAGAAATC-AAATTCCATTTTTTCAACAAGCAATCCAAGATTTTTCTTGTTCCTATATAATTCTCATGTATATGAATATGAATCAATCTTCTTTTTTCTCCGTAACCAATCTTCTCATTTACGATCAACATCTTCAGGACTCCTTTTTGAGCGAATTTCTTTTTATGGAAAAGTAGAAGATCTTGTCCAAGTCTTTGTTAATGATTTTCAGGACAACTTATGGCTGTTCAAGCATCCTATCATGCATTATGTTAGATATCAAGGAAAATCCGTTCTGGCTTCAAAAGATATGCCTCTTCTGATGAATAAATGGAAATATTACCTTGTCAATTTATGGCAATGGCATTTTCACGTGTGGTCTCAACCCGGAAGGATTCATATAAACCACTTATACAAAGATTATATCAACTTTCTGGGCTATCTTTCCAGGGGGCGACTAAATACTTTGGTGGTGCGGAGTCAAATGCTAGAAAATGCATTTCTAATCGATAATGCTATGAAGCAGTTCGAGACAACCGTTCCAATTATTCCTCTGATTGGATCATTGACTATGGCGCGTTTTTG-TAACTCATTAGGGCATCCGATTAGTAAGCCGACCTGGGCCGATTCCTCAGATTCTTATA
>A._Palmatum_var._palmatum_LIZH-2015001-05
CTTATTACTCCAAAGAAATC-AAATTCCATTTTTTCAACAAGCAATCCAAGATTTTTCTTGTTCCTATATAATTCTCATGTATATGAATATGAATCAATCTTCTTTTTTCTCCGTAACCAATCTTCTCATTTACGATCAACATCTTCAGGACTCCTTTTTGAGCGAATTTCTTTTTATGGAAAAGTAGAAGATCTTGTCCAAGTCTTTGTTAATGATTTTCAGGACAACTTATGGCTGTTCAAGCATCCTATCATGCATTATGTTAGATATCAAGGAAAATCCGTTCTGGCTTCAAAAGATATGCCTCTTCTGATGAATAAATGGAAATATTACCTTGTCAATTTATGGCAATGGCATTTTCACGTGTGGTCTCAACCCGGAAGGATTCATATAAACCACTTATACAAAGATTATATCAACTTTCTGGGCTATCTTTCCAGGGGGCGACTAAATACTTTGGTGGTGCGGAGTCAAATGCTAGAAAATGCATTTCTAATCGATAATGCTATGAAGCAGTTCGAGACAACCGTTCCAATTATTCCTCTGATTGGATCATTGACTATGGCGCGTTTTTG-TAACTCATTAGGGCATCCGATTAGTAAGCCGACCTGGGCCGATTCCTCAGATTCTTATA
>A._robustum_LIZH-2015052-01
CTTATTACTCCAAAGAAATC-AAATTCCATTTTTTCAACAAGCAATCCAAGATTTTTCTTGTTCCTATATAATTCTCATGTATATGAATATGAATCAATCTTCTTTTTTCTCCGTAACCAATCTTCTCATTTACGATCAACATCTTCAGGACTCCTTTTTGAGCGAATTTCTTTTTATGGAAAAGTAGAAGATCTTGTCCAAGTCTTTGTTAATGATTTTCAGGACAACTTATGGCTGTTCAAGCATCCTATCATGCATTATGTTAGATATCAAGGAAAATCCGTTCTGGCTTCAAAAGATATGCCTCTTCTGATGAATAAATGGAAATATTACCTTGTCAATTTATGGCAATGGCATTTTCACGTGTGGTCTCAACCCGGAAGGATTCATATAAACCACTTATACAAAGATTATATCAACTTTCTGGGCTATCTTTCCAGGGGGCGACTAAATACTTTGGTGGTGCGGAGTCAAATGCTAGAAAATGCATTTCTAATCGATAATGCTATGAAGCAGTTCGAGACGACCGTTCCAATTATTCCTCTGATTGGATCATTGACTACGGCGCGTTTTTTGTAACTCATTAGGGCATCCGATTAGTAAGCCGACCTGGGCCGATTCCTCAAATTCTTATA
>A._robustum_LIZH-2015052-02
CTTATTACTCCAAAGAAATC-AAATTCCATTTTTTCAACAAGCAATCCAAGATTTTTCTTGTTCCTATATAATTCTCATGTATATGAATATGAATCAATCTTCTTTTTTCTCCGTAACCAATCTTCTCATTTACGATCAACATCTTCAGGACTCCTTTTTGAGCGAATTTCTTTTTATGGAAAAGTAGAAGATCTTGTCCAAGTCTTTGTTAATGATTTTCAGGACAACTTATGGCTGTTCAAGCATCCTATCATGCATTATGTTAGATATCAAGGAAAATCCGTTCTGGCTTCAAAAGATATGCCTCTTCTGATGAATAAATGGAAATATTACCTTGTCAATTTATGGCAATGGCATTTTCACGTGTGGTCTCAACCCGGAAGGATTCATATAAACCACTTATACAAAGATTATATCAACTTTCTGGGCTATCTTTCCAGGGGGCGACTAAATACTTTGGTGGTGCGGAGTCAAATGCTAGAAAATGCATTTCTAATCGATAATGCTATGAAGCAGTTCGAGACGACCGTTCCAATTATTCCTCTGATTGGATCATTGACTACGGCGCGTTTTTTGTAACTCATTAGGGCATCCGATTAGTAAGCCGACCTGGGCCGATTCCTCAAATTCTTATA
>A._robustum_LIZH-2015052-03
CTTATTACTCCAAAGAAATC-AAATTCCATTTTTTCAACAAGCAATCCAAGATTTTTCTTGTTCCTATATAATTCTCATGTATATGAATATGAATCAATCTTCTTTTTTCTCCGTAACCAATCTTCTCATTTACGATCAACATCTTCAGGACTCCTTTTTGAGCGAATTTCTTTTTATGGAAAAGTAGAAGATCTTGTCCAAGTCTTTGTTAATGATTTTCAGGACAACTTATGGCTGTTCAAGCATCCTATCATGCATTATGTTAGATATCAAGGAAAATCCGTTCTGGCTTCAAAAGATATGCCTCTTCTGATGAATAAATGGAAATATTACCTTGTCAATTTATGGCAATGGCATTTTCACGTGTGGTCTCAACCCGGAAGGATTCATATAAACCACTTATACAAAGATTATATCAACTTTCTGGGCTATCTTTCCAGGGGGCGACTAAATACTTTGGTGGTGCGGAGTCAAATGCTAGAAAATGCATTTCTAATCGATAATGCTATGAAGCAGTTCGAGACGACCGTTCCAATTATTCCTCTGATTGGATCATTGACTACGGCGCGTTTTTTGTAACTCATTAGGGCATCCGATTAGTAAGCCGACCTGGGCCGATTCCTCAAATTCTTATA
>A._robustum_LIZH-2015052-04
CTTATTACTCCAAAGAAATC-AAATTCCATTTTTTCAACAAGCAATCCAAGATTTTTCTTGTTCCTATATAATTCTCATGTATATGAATATGAATCAATCTTCTTTTTTCTCCGTAACCAATCTTCTCATTTACGATCAACATCTTCAGGACTCCTTTTTGAGCGAATTTCTTTTTATGGAAAAGTAGAAGATCTTGTCCAAGTCTTTGTTAATGATTTTCAGGACAACTTATGGCTGTTCAAGCATCCTATCATGCATTATGTTAGATATCAAGGAAAATCCGTTCTGGCTTCAAAAGATATGCCTCTTCTGATGAATAAATGGAAATATTACCTTGTCAATTTATGGCAATGGCATTTTCACGTGTGGTCTCAACCCGGAAGGATTCATATAAACCACTTATACAAAGATTATATCAACTTTCTGGGCTATCTTTCCAGGGGGCGACTAAATACTTTGGTGGTGCGGAGTCAAATGCTAGAAAATGCATTTCTAATCGATAATGCTATGAAGCAGTTCGAGACGACCGTTCCAATTATTCCTCTGATTGGATCATTGACTACGGCGCGTTTTTTGTAACTCATTAGGGCATCCGATTAGTAAGCCGACCTGGGCCGATTCCTCAAATTCTTATA
>A._robustum_LIZH-2015052-05
CTTATTACTCCAAAGAAATC-AAATTCCATTTTTTCAACAAGCAATCCAAGATTTTTCTTGTTCCTATATAATTCTCATGTATATGAATATGAATCAATCTTCTTTTTTCTCCGTAACCAATCTTCTCATTTACGATCAACATCTTCAGGACTCCTTTTTGAGCGAATTTCTTTTTATGGAAAAGTAGAAGATCTTGTCCAAGTCTTTGTTAATGATTTTCAGGACAACTTATGGCTGTTCAAGCATCCTATCATGCATTATGTTAGATATCAAGGAAAATCCGTTCTGGCTTCAAAAGATATGCCTCTTCTGATGAATAAATGGAAATATTACCTTGTCAATTTATGGCAATGGCATTTTCACGTGTGGTCTCAACCCGGAAGGATTCATATAAACCACTTATACAAAGATTATATCAACTTTCTGGGCTATCTTTCCAGGGGGCGACTAAATACTTTGGTGGTGCGGAGTCAAATGCTAGAAAATGCATTTCTAATCGATAATGCTATGAAGCAGTTCGAGACGACCGTTCCAATTATTCCTCTGATTGGATCATTGACTACGGCGCGTTTTTTGTAACTCATTAGGGCATCCGATTAGTAAGCCGACCTGGGCCGATTCCTCAAATTCTTATA
>A._mono_LIZH-2014036-01
CTTATTACTCCAAAGAAATC-AAATTCCATTTTTTCAACAAGTAATCCAAGATTTTTCTTGTTCCTATATAATTCTCATGTATATGAATACGAATCAATCTTCTTTTTTCTCCGTAACCAATCCTCTCATTTACGATCAACATCTTCAGGACTCCTTTTTGAGCGAATTTCTTTTTATGGAAAAGTAGAAGATCTTGTCCAAGTCTTTGTTAATGATTTTCAGGACAACTTATGGTTGTTCAAGCATCCTATCATGCATTATGTTAGATATCAAGGAAAATCCGTTCTGGCTTCAAAAGATATGCCTCTTCTGATGAATAAATGGAAATATTACCTTGTCAATTTATGGCAATGGCATTTTCACGTGTGGTCTCAACCCGGAAGGATTCATATAAACCACTTATACAAAGATTATATCGACTTTCTGGGCTATCTTTCCAGGGGGCGATTAAATACTTTGGTGGTGCGGAGTCAAATGCTAGAAAATGCATTTCTAATCGATAATGCTATGAAGCAGTTCGAGACAACCGTTCCAATTATTCCTCTGATTGGATCATTGACTACGGCGCGTTTTTG-TAACTCATTAGGGCATCCCATTAGTAAGCCGACCTGGGCCGATTCCTCAGATTCTTATA
>A._mono_LIZH-2014036-02
CTTATTACTCCAAAGAAATC-AAATTCCATTTTTTCAACAAGTAATCCAAGATTTTTCTTGTTCCTATATAATTCTCATGTATATGAATACGAATCAATCTTCTTTTTTCTCCGTAACCAATCCTCTCATTTACGATCAACATCTTCAGGACTCCTTTTTGAGCGAATTTCTTTTTATGGAAAAGTAGAAGATCTTGTCCAAGTCTTTGTTAATGATTTTCAGGACAACTTATGGTTGTTCAAGCATCCTATCATGCATTATGTTAGATATCAAGGAAAATCCGTTCTGGCTTCAAAAGATATGCCTCTTCTGATGAATAAATGGAAATATTACCTTGTCAATTTATGGCAATGGCATTTTCACGTGTGGTCTCAACCCGGAAGGATTCATATAAACCACTTATACAAAGATTATATCGACTTTCTGGGCTATCTTTCCAGGGGGCGATTAAATACTTTGGTGGTGCGGAGTCAAATGCTAGAAAATGCATTTCTAATCGATAATGCTATGAAGCAGTTCGAGACAACCGTTCCAATTATTCCTCTGATTGGATCATTGACTACGGCGCGTTTTTG-TAACTCATTAGGGCATCCCATTAGTAAGCCGACCTGGGCCGATTCCTCAGATTCTTATA
>A._mono_LIZH-2014058
CTTATTACTCCAAAGAAATC-AAATTCCATTTTTTCAACAAGTAATCCAAGATTTTTCTTGTTCCTATATAATTCTCATGTATATGAATACGAATCAATCTTCTTTTTTCTCCGTAACCAATCCTCTCATTTACGATCAACATCTTCAGGACTCCTTTTTGAGCGAATTTCTTTTTATGGAAAAGTAGAAGATCTTGTCCAAGTCTTTGTTAATGATTTTCAGGACAACTTATGGTTGTTCAAGCATCCTATCATGCATTATGTTAGATATCAAGGAAAATCCGTTCTGGCTTCAAAAGATATGCCTCTTCTGATGAATAAATGGAAATATTACCTTGTCAATTTATGGCAATGGCATTTTCACGTGTGGTCTCAACCCGGAAGGATTCATATAAACCACTTATACAAAGATTATATCGACTTTCTGGGCTATCTTTCCAGGGGGCGATTAAATACTTTGGTGGTGCGGAGTCAAATGCTAGAAAATGCATTTCTAATCGATAATGCTATGAAGCAGTTCGAGACAACCGTTCCAATTATTCCTCTGATTGGATCATTGACTACGGCGCGTTTTTG-TAACTCATTAGGGCATCCCATTAGTAAGCCGACCTGGGCCGATTCCTCAGATTCTTATA
>A._oblongum_LIZH-2014033-01
CTTATTACTCCAAAGAAATC-AAATTCCATTTTTTCAACAAGTAATCCAAGATTTTTCTTGTTCCTATATAATTCTCATGTATATGAATATGAATCAATCTTCTTTTTTCTCCGTAACCAATCTTCTCATTTACGATCAACATCTTCAGGACTCCTTTTTGAGCGAATTTCTTTTTATGGAAAAGTAGAAGATCTTGTCCAAGTCTTTGTTAATGATTTTCAGGACTACTTATGGTTGTTCAAGCATCCTATCATGCATTATGTTAGATATCAAGGAAAATCCGTTCTGGCTTCAAAAGATATGCCTCTTCTGATGAATAAATGGAAATATTACCTTGTCAATTTATGGCAATGGCATTTTCACGTGTGGTCTCAACCCGGAAGGATTCATATAAACCACTTATACAAAGATTATATCGACTTTCTGGGCTATCTTTCCAGGGGGCGACTAAATACTTTGGTGGTGCGGAGTCAAATGCTAGAAAATGCATTTTTAATCGATAATGCTATGAAGCAGTTCGAGACAACCGTTCCAATTATTCCTCTGATTGGATCATTGACTACGGCGCGTTTTTG-TAACTCATTAGGGCATCCCATTAGTAAGCCGACCTGGGCCGATTCCTCAGATTCTTATA
>A._oblongum_LIZH-2014033-02
CTTATTACTCCAAAGAAATC-AAATTCCATTTTTTCAACAAGTAATCCAAGATTTTTCTTGTTCCTATATAATTCTCATGTATATGAATATGAATCAATCTTCTTTTTTCTCCGTAACCAATCTTCTCATTTACGATCAACATCTTCAGGACTCCTTTTTGAGCGAATTTCTTTTTATGGAAAAGTAGAAGATCTTGTCCAAGTCTTTGTTAATGATTTTCAGGACTACTTATGGTTGTTCAAGCATCCTATCATGCATTATGTTAGATATCAAGGAAAATCCGTTCTGGCTTCAAAAGATATGCCTCTTCTGATGAATAAATGGAAATATTACCTTGTCAATTTATGGCAATGGCATTTTCACGTGTGGTCTCAACCCGGAAGGATTCATATAAACCACTTATACAAAGATTATATCGACTTTCTGGGCTATCTTTCCAGGGGGCGACTAAATACTTTGGTGGTGCGGAGTCAAATGCTAGAAAATGCATTTTTAATCGATAATGCTATGAAGCAGTTCGAGACAACCGTTCCAATTATTCCTCTGATTGGATCATTGACTACGGCGCGTTTTTG-TAACTCATTAGGGCATCCCATTAGTAAGCCGACCTGGGCCGATTCCTCAGATTCTTATA
>A._oblongum_LIZH-2014033-03
CTTATTACTCCAAAGAAATC-AAATTCCATTTTTTCAACAAGTAATCCAAGATTTTTCTTGTTCCTATATAATTCTCATGTATATGAATATGAATCAATCTTCTTTTTTCTCCGTAACCAATCTTCTCATTTACGATCAACATCTTCAGGACTCCTTTTTGAGCGAATTTCTTTTTATGGAAAAGTAGAAGATCTTGTCCAAGTCTTTGTTAATGATTTTCAGGACTACTTATGGTTGTTCAAGCATCCTATCATGCATTATGTTAGATATCAAGGAAAATCCGTTCTGGCTTCAAAAGATATGCCTCTTCTGATGAATAAATGGAAATATTACCTTGTCAATTTATGGCAATGGCATTTTCACGTGTGGTCTCAACCCGGAAGGATTCATATAAACCACTTATACAAAGATTATATCGACTTTCTGGGCTATCTTTCCAGGGGGCGACTAAATACTTTGGTGGTGCGGAGTCAAATGCTAGAAAATGCATTTTTAATCGATAATGCTATGAAGCAGTTCGAGACAACCGTTCCAATTATTCCTCTGATTGGATCATTGACTACGGCGCGTTTTTG-TAACTCATTAGGGCATCCCATTAGTAAGCCGACCTGGGCCGATTCCTCAGATTCTTATA
>A._oblongum_LIZH-2014033-04
CTTATTACTCCAAAGAAATC-AAATTCCATTTTTTCAACAAGTAATCCAAGATTTTTCTTGTTCCTATATAATTCTCATGTATATGAATATGAATCAATCTTCTTTTTTCTCCGTAACCAATCTTCTCATTTACGATCAACATCTTCAGGACTCCTTTTTGAGCGAATTTCTTTTTATGGAAAAGTAGAAGATCTTGTCCAAGTCTTTGTTAATGATTTTCAGGACTACTTATGGTTGTTCAAGCATCCTATCATGCATTATGTTAGATATCAAGGAAAATCCGTTCTGGCTTCAAAAGATATGCCTCTTCTGATGAATAAATGGAAATATTACCTTGTCAATTTATGGCAATGGCATTTTCACGTGTGGTCTCAACCCGGAAGGATTCATATAAACCACTTATACAAAGATTATATCGACTTTCTGGGCTATCTTTCCAGGGGGCGACTAAATACTTTGGTGGTGCGGAGTCAAATGCTAGAAAATGCATTTTTAATCGATAATGCTATGAAGCAGTTCGAGACAACCGTTCCAATTATTCCTCTGATTGGATCATTGACTACGGCGCGTTTTTG-TAACTCATTAGGGCATCCCATTAGTAAGCCGACCTGGGCCGATTCCTCAGATTCTTATA
>A._oblongum_LIZH-2014033-05
CTTATTACTCCAAAGAAATC-AAATTCCATTTTTTCAACAAGTAATCCAAGATTTTTCTTGTTCCTATATAATTCTCATGTATATGAATATGAATCAATCTTCTTTTTTCTCCGTAACCAATCTTCTCATTTACGATCAACATCTTCAGGACTCCTTTTTGAGCGAATTTCTTTTTATGGAAAAGTAGAAGATCTTGTCCAAGTCTTTGTTAATGATTTTCAGGACTACTTATGGTTGTTCAAGCATCCTATCATGCATTATGTTAGATATCAAGGAAAATCCGTTCTGGCTTCAAAAGATATGCCTCTTCTGATGAATAAATGGAAATATTACCTTGTCAATTTATGGCAATGGCATTTTCACGTGTGGTCTCAACCCGGAAGGATTCATATAAACCACTTATACAAAGATTATATCGACTTTCTGGGCTATCTTTCCAGGGGGCGACTAAATACTTTGGTGGTGCGGAGTCAAATGCTAGAAAATGCATTTTTAATCGATAATGCTATGAAGCAGTTCGAGACAACCGTTCCAATTATTCCTCTGATTGGATCATTGACTACGGCGCGTTTTTG-TAACTCATTAGGGCATCCCATTAGTAAGCCGACCTGGGCCGATTCCTCAGATTCTTATA
>A._negundo_LIZH-2014196-01
CTTATTACTCCAAAGAAATC-AAATTCCATTTTTTCAACAAGTAATCCAAGATTTTTCTTGTTCCTATATAATTCTCATGTATATGAATATGAATCAATCTTCTTTTTTCTCCGTAACCAATCTTCTCATTTACGATCAACATTTTCAGGACTCCTTTTTGAGCGAATTTCTTTTTATGGAAAAGTAGAAGATCTTGTCCAAGTCTTTGTTAATGATTTTCAGGACAACTTATGGTTGTTCAAGCATCCTATCATGCATTATGTTAGATATCAAGGAAAATCCGTTCTGGCTTCAAAAGATATGCCTCTTCTGATGAATAAATGGAAATATTACCTTGTCAATTTATGGCAATGGCATTTTCGCGTGTGGTCTCAACCCGGAAGGATTCATATAAACCACTTATACAAAGATTATATCGACTTTCTGGGCTATCTTTCCAGGGGGCGACTAAATACTTTGGTGGTGCGGAGTCAAATGCTAGAAAATGCATTTCTAATCGATAATGCTATGAAGCAGTTCGAGACAACCGTTCCAATTATTCCTCTGATTGGATCATTGACTACGGCACGTTTTTG-TAACTCATTAGGGCATCCCATTAGTAAGCCGACCTGGGCCGATTCCTCAGATTCTTATA
>A._negundo_LIZH-2014196-02
CTTATTACTCCAAAGAAATC-AAATTCCATTTTTTCAACAAGTAATCCAAGATTTTTCTTGTTCCTATATAATTCTCATGTATATGAATATGAATCAATCTTCTTTTTTCTCCGTAACCAATCTTCTCATTTACGATCAACATTTTCAGGACTCCTTTTTGAGCGAATTTCTTTTTATGGAAAAGTAGAAGATCTTGTCCAAGTCTTTGTTAATGATTTTCAGGACAACTTATGGTTGTTCAAGCATCCTATCATGCATTATGTTAGATATCAAGGAAAATCCGTTCTGGCTTCAAAAGATATGCCTCTTCTGATGAATAAATGGAAATATTACCTTGTCAATTTATGGCAATGGCATTTTCGCGTGTGGTCTCAACCCGGAAGGATTCATATAAACCACTTATACAAAGATTATATCGACTTTCTGGGCTATCTTTCCAGGGGGCGACTAAATACTTTGGTGGTGCGGAGTCAAATGCTAGAAAATGCATTTCTAATCGATAATGCTATGAAGCAGTTCGAGACAACCGTTCCAATTATTCCTCTGATTGGATCATTGACTACGGCACGTTTTTG-TAACTCATTAGGGCATCCCATTAGTAAGCCGACCTGGGCCGATTCCTCAGATTCTTATA
>A._negundo_LIZH-2014196-03
CTTATTACTCCAAAGAAATC-AAATTCCATTTTTTCAACAAGTAATCCAAGATTTTTCTTGTTCCTATATAATTCTCATGTATATGAATATGAATCAATCTTCTTTTTTCTCCGTAACCAATCTTCTCATTTACGATCAACATTTTCAGGACTCCTTTTTGAGCGAATTTCTTTTTATGGAAAAGTAGAAGATCTTGTCCAAGTCTTTGTTAATGATTTTCAGGACAACTTATGGTTGTTCAAGCATCCTATCATGCATTATGTTAGATATCAAGGAAAATCCGTTCTGGCTTCAAAAGATATGCCTCTTCTGATGAATAAATGGAAATATTACCTTGTCAATTTATGGCAATGGCATTTTCGCGTGTGGTCTCAACCCGGAAGGATTCATATAAACCACTTATACAAAGATTATATCGACTTTCTGGGCTATCTTTCCAGGGGGCGACTAAATACTTTGGTGGTGCGGAGTCAAATGCTAGAAAATGCATTTCTAATCGATAATGCTATGAAGCAGTTCGAGACAACCGTTCCAATTATTCCTCTGATTGGATCATTGACTACGGCACGTTTTTG-TAACTCATTAGGGCATCCCATTAGTAAGCCGACCTGGGCCGATTCCTCAGATTCTTATA
>A._negundo_LIZH-2014196-04
CTTATTACTCCAAAGAAATC-AAATTCCATTTTTTCAACAAGTAATCCAAGATTTTTCTTGTTCCTATATAATTCTCATGTATATGAATATGAATCAATCTTCTTTTTTCTCCGTAACCAATCTTCTCATTTACGATCAACATTTTCAGGACTCCTTTTTGAGCGAATTTCTTTTTATGGAAAAGTAGAAGATCTTGTCCAAGTCTTTGTTAATGATTTTCAGGACAACTTATGGTTGTTCAAGCATCCTATCATGCATTATGTTAGATATCAAGGAAAATCCGTTCTGGCTTCAAAAGATATGCCTCTTCTGATGAATAAATGGAAATATTACCTTGTCAATTTATGGCAATGGCATTTTCGCGTGTGGTCTCAACCCGGAAGGATTCATATAAACCACTTATACAAAGATTATATCGACTTTCTGGGCTATCTTTCCAGGGGGCGACTAAATACTTTGGTGGTGCGGAGTCAAATGCTAGAAAATGCATTTCTAATCGATAATGCTATGAAGCAGTTCGAGACAACCGTTCCAATTATTCCTCTGATTGGATCATTGACTACGGCACGTTTTTG-TAACTCATTAGGGCATCCCATTAGTAAGCCGACCTGGGCCGATTCCTCAGATTCTTATA
>D._sinensis_LIZH-ZT-201501-01
CTTATTACTCCAAAGAAATC-AAATTCCATTTTTTCAACAAGTAATCCAAGATTTTTCTTGTTCCTATATAATTCTCATGTATATGAATATGAATCAATCTTCTTTTTTCTCCGTAATCAATCTTCTCATTTACGATCAACATCTTCAGGACTCCTTTTTGAGCGAATTTCTTTTTATGGAAAAGTAGAAGATCTTGTCCAAGTCTTTGTTAATGATTTTCAGGACAACTTATGGTTGTTCAAGCATCCTATTATGCATTATGTTAGATATCAAGGAAAATCCGTTCTGGCTTCAAAAGATATGCCTCTTCTGATGAACAAATGGAAATATTACCTTGTCAATTTATGGCAATGGCATTTTCACGTGTGGTCTCAACCCGGAAGGATTCATATAAACCACTTATACAAAGATTATATCGACTTTCTGGGCTATCTTTCCAGGGGGCGACTAAATACTTTGGTGGTGCGGAGTCAAATGCTAGAAAATGCATTTCTAATCGATAATGCTATGAAGCAGTTCGAGACAACCATTCCAATTATTCCTCTGATTGGATCATTGACTGCGGCGCGTTTTTG-TAACTCATTAGGGCATCCCATTAGTAAGCCGACCTGGGCCGATTCTTCAGATTCTTATA
>D._sinensis_LIZH-ZT-201501-02
CTTATTACTCCAAAGAAATC-AAATTCCATTTTTTCAACAAGTAATCCAAGATTTTTCTTGTTCCTATATAATTCTCATGTATATGAATATGAATCAATCTTCTTTTTTCTCCGTAATCAATCTTCTCATTTACGATCAACATCTTCAGGACTCCTTTTTGAGCGAATTTCTTTTTATGGAAAAGTAGAAGATCTTGTCCAAGTCTTTGTTAATGATTTTCAGGACAACTTATGGTTGTTCAAGCATCCTATTATGCATTATGTTAGATATCAAGGAAAATCCGTTCTGGCTTCAAAAGATATGCCTCTTCTGATGAACAAATGGAAATATTACCTTGTCAATTTATGGCAATGGCATTTTCACGTGTGGTCTCAACCCGGAAGGATTCATATAAACCACTTATACAAAGATTATATCGACTTTCTGGGCTATCTTTCCAGGGGGCGACTAAATACTTTGGTGGTGCGGAGTCAAATGCTAGAAAATGCATTTCTAATCGATAATGCTATGAAGCAGTTCGAGACAACCATTCCAATTATTCCTCTGATTGGATCATTGACTGCGGCGCGTTTTTG-TAACTCATTAGGGCATCCCATTAGTAAGCCGACCTGGGCCGATTCTTCAGATTCTTATA
>A._tetramerum_var._betulifolium_LIZH-2013022-01
CTTATTACTCCAAAGAAATC-AAATTCCATTTTTTCAACAAGTAATCCAAGATTTTTCTTGTTCCTATATAATTCTCATGTATATGAATATGAATCAATCTTCTTTTTTCTCCGTAACCAATCTTCTCATTTACGATCAACATTTTCAGGACTCCTTTTTGAGCGAATTTCTTTTTATGGAAAAGTAGAAGATCTTGTCCAAGTCTTTGTTAATGATTTTCAGGACAACTTATGGTTGTTCAAGCATCCTATCATGCATTATGTTAGATATCAAGGAAAATCCGTTCTGGCTTCAAAAGATATGCCTCTTCTGATGAATAAATGGAAATATTACCTTGTCAATTTATGGCAATGGCATTTTCGCGTGTGGTCTCAACCCGGAAGGATTCATATAAACCACTTATACAAAGATTATATCGACTTTCTGGGCTATCTTTCCAGGGGGCGACTAAATACTTTGGTGGTGCGGAGTCAAATGCTAGAAAATGCATTTCTAATCGATAATGCTATGAAGCAGTTCGAGACAACCGTTCCAATTATTCCTCTGATTGGATCATTGACTACGGCACGTTTTTG-TAACTCATTAGGGCATCCCATTAGTAAGCCGACCTGGGCCGATTCCTCAGATTCTTATA
>A._tetramerum_var._betulifolium_LIZH-2013022-02
CTTATTACTCCAAAGAAATC-AAATTCCATTTTTTCAACAAGTAATCCAAGATTTTTCTTGTTCCTATATAATTCTCATGTATATGAATATGAATCAATCTTCTTTTTTCTCCGTAACCAATCTTCTCATTTACGATCAACATTTTCAGGACTCCTTTTTGAGCGAATTTCTTTTTATGGAAAAGTAGAAGATCTTGTCCAAGTCTTTGTTAATGATTTTCAGGACAACTTATGGTTGTTCAAGCATCCTATCATGCATTATGTTAGATATCAAGGAAAATCCGTTCTGGCTTCAAAAGATATGCCTCTTCTGATGAATAAATGGAAATATTACCTTGTCAATTTATGGCAATGGCATTTTCGCGTGTGGTCTCAACCCGGAAGGATTCATATAAACCACTTATACAAAGATTATATCGACTTTCTGGGCTATCTTTCCAGGGGGCGACTAAATACTTTGGTGGTGCGGAGTCAAATGCTAGAAAATGCATTTCTAATCGATAATGCTATGAAGCAGTTCGAGACAACCGTTCCAATTATTCCTCTGATTGGATCATTGACTACGGCACGTTTTTG-TAACTCATTAGGGCATCCCATTAGTAAGCCGACCTGGGCCGATTCCTCAGATTCTTATA
>A._tetramerum_var._betulifolium_LIZH-2013022-03
CTTATTACTCCAAAGAAATC-AAATTCCATTTTTTCAACAAGTAATCCAAGATTTTTCTTGTTCCTATATAATTCTCATGTATATGAATATGAATCAATCTTCTTTTTTCTCCGTAACCAATCTTCTCATTTACGATCAACATTTTCAGGACTCCTTTTTGAGCGAATTTCTTTTTATGGAAAAGTAGAAGATCTTGTCCAAGTCTTTGTTAATGATTTTCAGGACAACTTATGGTTGTTCAAGCATCCTATCATGCATTATGTTAGATATCAAGGAAAATCCGTTCTGGCTTCAAAAGATATGCCTCTTCTGATGAATAAATGGAAATATTACCTTGTCAATTTATGGCAATGGCATTTTCGCGTGTGGTCTCAACCCGGAAGGATTCATATAAACCACTTATACAAAGATTATATCGACTTTCTGGGCTATCTTTCCAGGGGGCGACTAAATACTTTGGTGGTGCGGAGTCAAATGCTAGAAAATGCATTTCTAATCGATAATGCTATGAAGCAGTTCGAGACAACCGTTCCAATTATTCCTCTGATTGGATCATTGACTACGGCACGTTTTTG-TAACTCATTAGGGCATCCCATTAGTAAGCCGACCTGGGCCGATTCCTCAGATTCTTATA
>A._tetramerum_var._betulifolium_LIZH-2013022-04
CTTATTACTCCAAAGAAATC-AAATTCCATTTTTTCAACAAGTAATCCAAGATTTTTCTTGTTCCTATATAATTCTCATGTATATGAATATGAATCAATCTTCTTTTTTCTCCGTAACCAATCTTCTCATTTACGATCAACATTTTCAGGACTCCTTTTTGAGCGAATTTCTTTTTATGGAAAAGTAGAAGATCTTGTCCAAGTCTTTGTTAATGATTTTCAGGACAACTTATGGTTGTTCAAGCATCCTATCATGCATTATGTTAGATATCAAGGAAAATCCGTTCTGGCTTCAAAAGATATGCCTCTTCTGATGAATAAATGGAAATATTACCTTGTCAATTTATGGCAATGGCATTTTCGCGTGTGGTCTCAACCCGGAAGGATTCATATAAACCACTTATACAAAGATTATATCGACTTTCTGGGCTATCTTTCCAGGGGGCGACTAAATACTTTGGTGGTGCGGAGTCAAATGCTAGAAAATGCATTTCTAATCGATAATGCTATGAAGCAGTTCGAGACAACCGTTCCAATTATTCCTCTGATTGGATCATTGACTACGGCACGTTTTTG-TAACTCATTAGGGCATCCCATTAGTAAGCCGACCTGGGCCGATTCCTCAGATTCTTATA
>A._tetramerum_var._betulifolium_LIZH-2013022-05
CTTATTACTCCAAAGAAATC-AAATTCCATTTTTTCAACAAGTAATCCAAGATTTTTCTTGTTCCTATATAATTCTCATGTATATGAATATGAATCAATCTTCTTTTTTCTCCGTAACCAATCTTCTCATTTACGATCAACATTTTCAGGACTCCTTTTTGAGCGAATTTCTTTTTATGGAAAAGTAGAAGATCTTGTCCAAGTCTTTGTTAATGATTTTCAGGACAACTTATGGTTGTTCAAGCATCCTATCATGCATTATGTTAGATATCAAGGAAAATCCGTTCTGGCTTCAAAAGATATGCCTCTTCTGATGAATAAATGGAAATATTACCTTGTCAATTTATGGCAATGGCATTTTCGCGTGTGGTCTCAACCCGGAAGGATTCATATAAACCACTTATACAAAGATTATATCGACTTTCTGGGCTATCTTTCCAGGGGGCGACTAAATACTTTGGTGGTGCGGAGTCAAATGCTAGAAAATGCATTTCTAATCGATAATGCTATGAAGCAGTTCGAGACAACCGTTCCAATTATTCCTCTGATTGGATCATTGACTACGGCACGTTTTTG-TAACTCATTAGGGCATCCCATTAGTAAGCCGACCTGGGCCGATTCCTCAGATTCTTATA
>A._henryi_LIZH-2013002-01
CTTATTACTCCAAAGAAATC-AAATTCCATTTTTTCAACAAGTAATCCAAGATTTTTCTTGTTCCTATATAATTCTCATGTATATGAATATGAATCAATCTTCTTTTTTCTCCGTAACCAATCTTCTCATTTACGATCAACATCTTCAGGACTCCTTTTTGAGCGAATTTCTTTTTATGGAAAAGTAGAAGATCTTGTCCAAGTCTTTGTTAATGATTTTCAGGACAACTTATGGTTGTTCAAGCATCCTATCATGCATTATGTTAGATATCAAGGAAAATCCGTTCTGGCTTCAAAAGATATGCCTCTTCTGATGAATAAATGGAAATATTACCTTGTCAATTTATGGCAATGGCATTTTCACGTGTGGTCTCAACCCGGAAGGATTAATATAAACCACTTATACAAAGATTATATCGACTTTCTGGGCTATCTTTCCAGGGGGCGACTAAATACTTTGGTGGTGCGGAGTCAAATGCTAGAAAATGCATTTCTAATCGATAATGCTATGAAGCAGTTCGAGACAACCGTTCCAATTATTCCTCTGATTGGATCATTGACTACGGCGCGTTTTTG-TAACTCATTAGGGCATCCCATTAGTAAGCCGACCTGGGCCGATTCCTCAGATTCTTATA
>A._henryi_LIZH-2013002-02
CTTATTACTCCAAAGAAATC-AAATTCCATTTTTTCAACAAGTAATCCAAGATTTTTCTTGTTCCTATATAATTCTCATGTATATGAATATGAATCAATCTTCTTTTTTCTCCGTAACCAATCTTCTCATTTACGATCAACATCTTCAGGACTCCTTTTTGAGCGAATTTCTTTTTATGGAAAAGTAGAAGATCTTGTCCAAGTCTTTGTTAATGATTTTCAGGACAACTTATGGTTGTTCAAGCATCCTATCATGCATTATGTTAGATATCAAGGAAAATCCGTTCTGGCTTCAAAAGATATGCCTCTTCTGATGAATAAATGGAAATATTACCTTGTCAATTTATGGCAATGGCATTTTCACGTGTGGTCTCAACCCGGAAGGATTAATATAAACCACTTATACAAAGATTATATCGACTTTCTGGGCTATCTTTCCAGGGGGCGACTAAATACTTTGGTGGTGCGGAGTCAAATGCTAGAAAATGCATTTCTAATCGATAATGCTATGAAGCAGTTCGAGACAACCGTTCCAATTATTCCTCTGATTGGATCATTGACTACGGCGCGTTTTTG-TAACTCATTAGGGCATCCCATTAGTAAGCCGACCTGGGCCGATTCCTCAGATTCTTATA
>A._henryi_LIZH-2013002-03
CTTATTACTCCAAAGAAATC-AAATTCCATTTTTTCAACAAGTAATCCAAGATTTTTCTTGTTCCTATATAATTCTCATGTATATGAATATGAATCAATCTTCTTTTTTCTCCGTAACCAATCTTCTCATTTACGATCAACATCTTCAGGACTCCTTTTTGAGCGAATTTCTTTTTATGGAAAAGTAGAAGATCTTGTCCAAGTCTTTGTTAATGATTTTCAGGACAACTTATGGTTGTTCAAGCATCCTATCATGCATTATGTTAGATATCAAGGAAAATCCGTTCTGGCTTCAAAAGATATGCCTCTTCTGATGAATAAATGGAAATATTACCTTGTCAATTTATGGCAATGGCATTTTCACGTGTGGTCTCAACCCGGAAGGATTAATATAAACCACTTATACAAAGATTATATCGACTTTCTGGGCTATCTTTCCAGGGGGCGACTAAATACTTTGGTGGTGCGGAGTCAAATGCTAGAAAATGCATTTCTAATCGATAATGCTATGAAGCAGTTCGAGACAACCGTTCCAATTATTCCTCTGATTGGATCATTGACTACGGCGCGTTTTTG-TAACTCATTAGGGCATCCCATTAGTAAGCCGACCTGGGCCGATTCCTCAGATTCTTATA
>A._henryi_LIZH-2013002-04
CTTATTACTCCAAAGAAATC-AAATTCCATTTTTTCAACAAGTAATCCAAGATTTTTCTTGTTCCTATATAATTCTCATGTATATGAATATGAATCAATCTTCTTTTTTCTCCGTAACCAATCTTCTCATTTACGATCAACATCTTCAGGACTCCTTTTTGAGCGAATTTCTTTTTATGGAAAAGTAGAAGATCTTGTCCAAGTCTTTGTTAATGATTTTCAGGACAACTTATGGTTGTTCAAGCATCCTATCATGCATTATGTTAGATATCAAGGAAAATCCGTTCTGGCTTCAAAAGATATGCCTCTTCTGATGAATAAATGGAAATATTACCTTGTCAATTTATGGCAATGGCATTTTCACGTGTGGTCTCAACCCGGAAGGATTAATATAAACCACTTATACAAAGATTATATCGACTTTCTGGGCTATCTTTCCAGGGGGCGACTAAATACTTTGGTGGTGCGGAGTCAAATGCTAGAAAATGCATTTCTAATCGATAATGCTATGAAGCAGTTCGAGACAACCGTTCCAATTATTCCTCTGATTGGATCATTGACTACGGCGCGTTTTTG-TAACTCATTAGGGCATCCCATTAGTAAGCCGACCTGGGCCGATTCCTCAGATTCTTATA
>A._henryi_LIZH-2013002-05
CTTATTACTCCAAAGAAATC-AAATTCCATTTTTTCAACAAGTAATCCAAGATTTTTCTTGTTCCTATATAATTCTCATGTATATGAATATGAATCAATCTTCTTTTTTCTCCGTAACCAATCTTCTCATTTACGATCAACATCTTCAGGACTCCTTTTTGAGCGAATTTCTTTTTATGGAAAAGTAGAAGATCTTGTCCAAGTCTTTGTTAATGATTTTCAGGACAACTTATGGTTGTTCAAGCATCCTATCATGCATTATGTTAGATATCAAGGAAAATCCGTTCTGGCTTCAAAAGATATGCCTCTTCTGATGAATAAATGGAAATATTACCTTGTCAATTTATGGCAATGGCATTTTCACGTGTGGTCTCAACCCGGAAGGATTAATATAAACCACTTATACAAAGATTATATCGACTTTCTGGGCTATCTTTCCAGGGGGCGACTAAATACTTTGGTGGTGCGGAGTCAAATGCTAGAAAATGCATTTCTAATCGATAATGCTATGAAGCAGTTCGAGACAACCGTTCCAATTATTCCTCTGATTGGATCATTGACTACGGCGCGTTTTTG-TAACTCATTAGGGCATCCCATTAGTAAGCCGACCTGGGCCGATTCCTCAGATTCTTATA
>A._ginnala_subsp._theiferum_LIZH-2014035-01
CTTATTACTTCAAAGAAATC-AAATTCCATTTTTTCAACAAGTAATCCAAGATTTTTCTTGTTCCTATATAATTCTCATGTATATGAATATGAATCAATCTTCTTTTTTCTCCGTAACCAATCTTCTCATTTACGATCAACATCTTCCGGACTCCTTTTTGAGCGAATTTCTTTTTATGGAAAAGTAGAAGATCTTGTCCAAGTCTTTGTTAATGATTTTCAGGACAACTTATGGTTGTTCAAGCATCCTATCATGCATTATGTTAGATATCAAGGAAAATCCGTTCTGGCTTCAAAAGATATGCCTCTTCTGATGAATAAATGGAAATATTACCTTGTCAATTTATGGCAATGGCATTTTCACGTGTGGTCTCAACCCGGAAGGATTCATATAAACCACTTATACAAAGATTATATCGACTTTCTGGGCTATCTTTCCAGGGGGCGACTAAATACTTTGGTGGTGCGGAGTCAAATGCTAGAAAATGCATTTCTAATCGATAATGCTATGAAGCAGTTCGAGACAACCGTTCCAATTCTTCCTCTGATTGGATCATTGACTACGGCGCGTTTTTG-TAACTCATTAGGGCATCCCATTAGTAAGCCGACCTGGGCCGATTCCTCAGATTCTTATA
>A._ginnala_subsp._theiferum_LIZH-2014035-02
CTTATTACTTCAAAGAAATC-AAATTCCATTTTTTCAACAAGTAATCCAAGATTTTTCTTGTTCCTATATAATTCTCATGTATATGAATATGAATCAATCTTCTTTTTTCTCCGTAACCAATCTTCTCATTTACGATCAACATCTTCCGGACTCCTTTTTGAGCGAATTTCTTTTTATGGAAAAGTAGAAGATCTTGTCCAAGTCTTTGTTAATGATTTTCAGGACAACTTATGGTTGTTCAAGCATCCTATCATGCATTATGTTAGATATCAAGGAAAATCCGTTCTGGCTTCAAAAGATATGCCTCTTCTGATGAATAAATGGAAATATTACCTTGTCAATTTATGGCAATGGCATTTTCACGTGTGGTCTCAACCCGGAAGGATTCATATAAACCACTTATACAAAGATTATATCGACTTTCTGGGCTATCTTTCCAGGGGGCGACTAAATACTTTGGTGGTGCGGAGTCAAATGCTAGAAAATGCATTTCTAATCGATAATGCTATGAAGCAGTTCGAGACAACCGTTCCAATTCTTCCTCTGATTGGATCATTGACTACGGCGCGTTTTTG-TAACTCATTAGGGCATCCCATTAGTAAGCCGACCTGGGCCGATTCCTCAGATTCTTATA
>A._ginnala_subsp._theiferum_LIZH-2014035-03
CTTATTACTTCAAAGAAATC-AAATTCCATTTTTTCAACAAGTAATCCAAGATTTTTCTTGTTCCTATATAATTCTCATGTATATGAATATGAATCAATCTTCTTTTTTCTCCGTAACCAATCTTCTCATTTACGATCAACATCTTCCGGACTCCTTTTTGAGCGAATTTCTTTTTATGGAAAAGTAGAAGATCTTGTCCAAGTCTTTGTTAATGATTTTCAGGACAACTTATGGTTGTTCAAGCATCCTATCATGCATTATGTTAGATATCAAGGAAAATCCGTTCTGGCTTCAAAAGATATGCCTCTTCTGATGAATAAATGGAAATATTACCTTGTCAATTTATGGCAATGGCATTTTCACGTGTGGTCTCAACCCGGAAGGATTCATATAAACCACTTATACAAAGATTATATCGACTTTCTGGGCTATCTTTCCAGGGGGCGACTAAATACTTTGGTGGTGCGGAGTCAAATGCTAGAAAATGCATTTCTAATCGATAATGCTATGAAGCAGTTCGAGACAACCGTTCCAATTCTTCCTCTGATTGGATCATTGACTACGGCGCGTTTTTG-TAACTCATTAGGGCATCCCATTAGTAAGCCGACCTGGGCCGATTCCTCAGATTCTTATA
>A._ginnala_subsp._theiferum_LIZH-2014035-04
CTTATTACTTCAAAGAAATC-AAATTCCATTTTTTCAACAAGTAATCCAAGATTTTTCTTGTTCCTATATAATTCTCATGTATATGAATATGAATCAATCTTCTTTTTTCTCCGTAACCAATCTTCTCATTTACGATCAACATCTTCCGGACTCCTTTTTGAGCGAATTTCTTTTTATGGAAAAGTAGAAGATCTTGTCCAAGTCTTTGTTAATGATTTTCAGGACAACTTATGGTTGTTCAAGCATCCTATCATGCATTATGTTAGATATCAAGGAAAATCCGTTCTGGCTTCAAAAGATATGCCTCTTCTGATGAATAAATGGAAATATTACCTTGTCAATTTATGGCAATGGCATTTTCACGTGTGGTCTCAACCCGGAAGGATTCATATAAACCACTTATACAAAGATTATATCGACTTTCTGGGCTATCTTTCCAGGGGGCGACTAAATACTTTGGTGGTGCGGAGTCAAATGCTAGAAAATGCATTTCTAATCGATAATGCTATGAAGCAGTTCGAGACAACCGTTCCAATTCTTCCTCTGATTGGATCATTGACTACGGCGCGTTTTTG-TAACTCATTAGGGCATCCCATTAGTAAGCCGACCTGGGCCGATTCCTCAGATTCTTATA
>A._ginnala_subsp._theiferum_LIZH-2014035-05
CTTATTACTTCAAAGAAATC-AAATTCCATTTTTTCAACAAGTAATCCAAGATTTTTCTTGTTCCTATATAATTCTCATGTATATGAATATGAATCAATCTTCTTTTTTCTCCGTAACCAATCTTCTCATTTACGATCAACATCTTCCGGACTCCTTTTTGAGCGAATTTCTTTTTATGGAAAAGTAGAAGATCTTGTCCAAGTCTTTGTTAATGATTTTCAGGACAACTTATGGTTGTTCAAGCATCCTATCATGCATTATGTTAGATATCAAGGAAAATCCGTTCTGGCTTCAAAAGATATGCCTCTTCTGATGAATAAATGGAAATATTACCTTGTCAATTTATGGCAATGGCATTTTCACGTGTGGTCTCAACCCGGAAGGATTCATATAAACCACTTATACAAAGATTATATCGACTTTCTGGGCTATCTTTCCAGGGGGCGACTAAATACTTTGGTGGTGCGGAGTCAAATGCTAGAAAATGCATTTCTAATCGATAATGCTATGAAGCAGTTCGAGACAACCGTTCCAATTCTTCCTCTGATTGGATCATTGACTACGGCGCGTTTTTG-TAACTCATTAGGGCATCCCATTAGTAAGCCGACCTGGGCCGATTCCTCAGATTCTTATA
>A._ginnala_LIZH-2014068-01
CTTATTACTTCAAAGAAATC-AAATTCCATTTTTTCAACAAGTAATCCAAGATTTTTCTTGTTCCTATATAATTCTCATGTATATGAATATGAATCAATCTTCTTTTTTCTCCGTAACCAATCTTCTCATTTACGATCAACATCTTCCGGACTCCTTTTTGAGCGAATTTCTTTTTATGGAAAAGTAGAAGATCTTGTCCAAGTCTTTGTTAATGATTTTCAGGACAACTTATGGTTGTTCAAGCATCCTATCATGCATTATGTTAGATATCAAGGAAAATCCGTTCTGGCTTCAAAAGATATGCCTCTTCTGATGAATAAATGGAAATATTACCTTGTCAATTTATGGCAATGGCATTTTCACGTGTGGTCTCAACCCGGAAGGATTCATATAAACCACTTATACAAAGATTATATCGACTTTCTGGGCTATCTTTCCAGGGGGCGACTAAATACTTTGGTGGTGCGGAGTCAAATGCTAGAAAATGCATTTCTAATCGATAATGCTATGAAGCAGTTCGAGACAACCGTTCCAATTCTTCCTCTGATTGGATCATTGACTACGGCGCGTTTTTG-TAACTCATTAGGGCATCCCATTAGTAAGCCGACCTGGGCCGATTCCTCAGATTCTTATA
>A._ginnala_LIZH-2014068-02
CTTATTACTTCAAAGAAATC-AAATTCCATTTTTTCAACAAGTAATCCAAGATTTTTCTTGTTCCTATATAATTCTCATGTATATGAATATGAATCAATCTTCTTTTTTCTCCGTAACCAATCTTCTCATTTACGATCAACATCTTCCGGACTCCTTTTTGAGCGAATTTCTTTTTATGGAAAAGTAGAAGATCTTGTCCAAGTCTTTGTTAATGATTTTCAGGACAACTTATGGTTGTTCAAGCATCCTATCATGCATTATGTTAGATATCAAGGAAAATCCGTTCTGGCTTCAAAAGATATGCCTCTTCTGATGAATAAATGGAAATATTACCTTGTCAATTTATGGCAATGGCATTTTCACGTGTGGTCTCAACCCGGAAGGATTCATATAAACCACTTATACAAAGATTATATCGACTTTCTGGGCTATCTTTCCAGGGGGCGACTAAATACTTTGGTGGTGCGGAGTCAAATGCTAGAAAATGCATTTCTAATCGATAATGCTATGAAGCAGTTCGAGACAACCGTTCCAATTCTTCCTCTGATTGGATCATTGACTACGGCGCGTTTTTG-TAACTCATTAGGGCATCCCATTAGTAAGCCGACCTGGGCCGATTCCTCAGATTCTTATA
>A._miaotaiense_LIZH-2014059-01
CTTATTACTCCAAAGAAATC-AAATTCCATTTTTTCAACAAGTAATCCAAGATTTTTCTTGTTCCTATATAATTCTCATGTATATGAATACGAATCAATCTTCTTTTTTCTCCGTAACCAATCCTCTCATTTACGATCAACATCTTCAGGACTCCTTTTTGAGCGAATTTCTTTTTATGGAAAAGTAGAAGATCTTGTCCAAGTCTTTGTTAATGATTTTCAGGACAACTTATGGTTGTTCAAGCATCCTATCATGCATTATGTTAGATATCAAGGAAAATCCGTTCTGGCTTCAAAAGATATGCCTCTTCTGATGAATAAATGGAAATATTACCTTGTCAATTTATGGCAATGGCATTTTCACGTGTGGTCTCAACCCGGAAGGATTCATATAAACCACTTATACAAAGATTATATCGACTTTCTGGGCTATCTTTCCAGGGGGCGATTAAATACTTTGGTGGTGCGGAGTCAAATGCTAGAAAATGCATTTCTAATCGATAATGCTATGAAGCAGTTCGAGACAACCGTTCCAATTATTCCTCTGATTGGATCATTGACTACGGCGCGTTTTTG-TAACTCATTAGGGCATCCCATTAGTAAGCCGACCTGGGCCGATTCCTCAGATTCTTATA
>A._miaotaiense_LIZH-2014059-02
CTTATTACTCCAAAGAAATC-AAATTCCATTTTTTCAACAAGTAATCCAAGATTTTTCTTGTTCCTATATAATTCTCATGTATATGAATACGAATCAATCTTCTTTTTTCTCCGTAACCAATCCTCTCATTTACGATCAACATCTTCAGGACTCCTTTTTGAGCGAATTTCTTTTTATGGAAAAGTAGAAGATCTTGTCCAAGTCTTTGTTAATGATTTTCAGGACAACTTATGGTTGTTCAAGCATCCTATCATGCATTATGTTAGATATCAAGGAAAATCCGTTCTGGCTTCAAAAGATATGCCTCTTCTGATGAATAAATGGAAATATTACCTTGTCAATTTATGGCAATGGCATTTTCACGTGTGGTCTCAACCCGGAAGGATTCATATAAACCACTTATACAAAGATTATATCGACTTTCTGGGCTATCTTTCCAGGGGGCGATTAAATACTTTGGTGGTGCGGAGTCAAATGCTAGAAAATGCATTTCTAATCGATAATGCTATGAAGCAGTTCGAGACAACCGTTCCAATTATTCCTCTGATTGGATCATTGACTACGGCGCGTTTTTG-TAACTCATTAGGGCATCCCATTAGTAAGCCGACCTGGGCCGATTCCTCAGATTCTTATA
>A._miaotaiense_LIZH-2014059-03
CTTATTACTCCAAAGAAATC-AAATTCCATTTTTTCAACAAGTAATCCAAGATTTTTCTTGTTCCTATATAATTCTCATGTATATGAATACGAATCAATCTTCTTTTTTCTCCGTAACCAATCCTCTCATTTACGATCAACATCTTCAGGACTCCTTTTTGAGCGAATTTCTTTTTATGGAAAAGTAGAAGATCTTGTCCAAGTCTTTGTTAATGATTTTCAGGACAACTTATGGTTGTTCAAGCATCCTATCATGCATTATGTTAGATATCAAGGAAAATCCGTTCTGGCTTCAAAAGATATGCCTCTTCTGATGAATAAATGGAAATATTACCTTGTCAATTTATGGCAATGGCATTTTCACGTGTGGTCTCAACCCGGAAGGATTCATATAAACCACTTATACAAAGATTATATCGACTTTCTGGGCTATCTTTCCAGGGGGCGATTAAATACTTTGGTGGTGCGGAGTCAAATGCTAGAAAATGCATTTCTAATCGATAATGCTATGAAGCAGTTCGAGACAACCGTTCCAATTATTCCTCTGATTGGATCATTGACTACGGCGCGTTTTTG-TAACTCATTAGGGCATCCCATTAGTAAGCCGACCTGGGCCGATTCCTCAGATTCTTATA
>A._miaotaiense_LIZH-2014059-04
CTTATTACTCCAAAGAAATC-AAATTCCATTTTTTCAACAAGTAATCCAAGATTTTTCTTGTTCCTATATAATTCTCATGTATATGAATACGAATCAATCTTCTTTTTTCTCCGTAACCAATCCTCTCATTTACGATCAACATCTTCAGGACTCCTTTTTGAGCGAATTTCTTTTTATGGAAAAGTAGAAGATCTTGTCCAAGTCTTTGTTAATGATTTTCAGGACAACTTATGGTTGTTCAAGCATCCTATCATGCATTATGTTAGATATCAAGGAAAATCCGTTCTGGCTTCAAAAGATATGCCTCTTCTGATGAATAAATGGAAATATTACCTTGTCAATTTATGGCAATGGCATTTTCACGTGTGGTCTCAACCCGGAAGGATTCATATAAACCACTTATACAAAGATTATATCGACTTTCTGGGCTATCTTTCCAGGGGGCGATTAAATACTTTGGTGGTGCGGAGTCAAATGCTAGAAAATGCATTTCTAATCGATAATGCTATGAAGCAGTTCGAGACAACCGTTCCAATTATTCCTCTGATTGGATCATTGACTACGGCGCGTTTTTG-TAACTCATTAGGGCATCCCATTAGTAAGCCGACCTGGGCCGATTCCTCAGATTCTTATA
>A._morrisonense_LIZH-2014132-01
CTTATTACTCAAAATAAATC-AAATTCCATTTTTTCAACAAGTAATCCAAGATTTTTCTTGTTCCTATATAATTCTCATGTATATGAATATGAATCAATCTTCTTTTTTCTTCGTAACCAATCTTCTCATTTACGATCAACATCTTCAGGACTCCTTTTTGAGCGAATTTCTTTTTATGGAAAAGTAGAAGATCTTGTCCAAGTCTTTGTTAATGATTTTCAGGACAACTTATGGTTGTTCAAGCATACTATCATGCATTATGTTAGATATCAAGGAAAATCCGTTCTGGCTTCAAAAGATATGCCTCTTCTGATGAATAAATGGAAATATTACCTTGTCAATTTATGGCAATGGCATTTTCACGTGTGGTCTCAACCCGGAAGGATTCATATAAACCACTTATACAAAGATTATATCGACTTTCTGGGCTATCTTTCCAGGGGGCGACTAAATACTTTGGTGGTGCGGAGTCGAATGCTAGAAAATGCATTTCTAATCGATAATGCTATGAAGCAGTTTGAGACAACCGTTCCAATTATTCCTCTGATTGGATCATTGACTACGGCGCGTTTTTG-TAACTCATTAGGGCATCCCATTAGTAAGCCGACCTGGGCCGATTCCTCAGATTCTTATA
>A._morrisonense_LIZH-2014132-02
CTTATTACTCAAAATAAATC-AAATTCCATTTTTTCAACAAGTAATCCAAGATTTTTCTTGTTCCTATATAATTCTCATGTATATGAATATGAATCAATCTTCTTTTTTCTTCGTAACCAATCTTCTCATTTACGATCAACATCTTCAGGACTCCTTTTTGAGCGAATTTCTTTTTATGGAAAAGTAGAAGATCTTGTCCAAGTCTTTGTTAATGATTTTCAGGACAACTTATGGTTGTTCAAGCATACTATCATGCATTATGTTAGATATCAAGGAAAATCCGTTCTGGCTTCAAAAGATATGCCTCTTCTGATGAATAAATGGAAATATTACCTTGTCAATTTATGGCAATGGCATTTTCACGTGTGGTCTCAACCCGGAAGGATTCATATAAACCACTTATACAAAGATTATATCGACTTTCTGGGCTATCTTTCCAGGGGGCGACTAAATACTTTGGTGGTGCGGAGTCGAATGCTAGAAAATGCATTTCTAATCGATAATGCTATGAAGCAGTTTGAGACAACCGTTCCAATTATTCCTCTGATTGGATCATTGACTACGGCGCGTTTTTG-TAACTCATTAGGGCATCCCATTAGTAAGCCGACCTGGGCCGATTCCTCAGATTCTTATA
>A._morrisonense_LIZH-2014132-03
CTTATTACTCAAAATAAATC-AAATTCCATTTTTTCAACAAGTAATCCAAGATTTTTCTTGTTCCTATATAATTCTCATGTATATGAATATGAATCAATCTTCTTTTTTCTTCGTAACCAATCTTCTCATTTACGATCAACATCTTCAGGACTCCTTTTTGAGCGAATTTCTTTTTATGGAAAAGTAGAAGATCTTGTCCAAGTCTTTGTTAATGATTTTCAGGACAACTTATGGTTGTTCAAGCATACTATCATGCATTATGTTAGATATCAAGGAAAATCCGTTCTGGCTTCAAAAGATATGCCTCTTCTGATGAATAAATGGAAATATTACCTTGTCAATTTATGGCAATGGCATTTTCACGTGTGGTCTCAACCCGGAAGGATTCATATAAACCACTTATACAAAGATTATATCGACTTTCTGGGCTATCTTTCCAGGGGGCGACTAAATACTTTGGTGGTGCGGAGTCGAATGCTAGAAAATGCATTTCTAATCGATAATGCTATGAAGCAGTTTGAGACAACCGTTCCAATTATTCCTCTGATTGGATCATTGACTACGGCGCGTTTTTG-TAACTCATTAGGGCATCCCATTAGTAAGCCGACCTGGGCCGATTCCTCAGATTCTTATA
>A._morrisonense_LIZH-2014132-04
CTTATTACTCAAAATAAATC-AAATTCCATTTTTTCAACAAGTAATCCAAGATTTTTCTTGTTCCTATATAATTCTCATGTATATGAATATGAATCAATCTTCTTTTTTCTTCGTAACCAATCTTCTCATTTACGATCAACATCTTCAGGACTCCTTTTTGAGCGAATTTCTTTTTATGGAAAAGTAGAAGATCTTGTCCAAGTCTTTGTTAATGATTTTCAGGACAACTTATGGTTGTTCAAGCATACTATCATGCATTATGTTAGATATCAAGGAAAATCCGTTCTGGCTTCAAAAGATATGCCTCTTCTGATGAATAAATGGAAATATTACCTTGTCAATTTATGGCAATGGCATTTTCACGTGTGGTCTCAACCCGGAAGGATTCATATAAACCACTTATACAAAGATTATATCGACTTTCTGGGCTATCTTTCCAGGGGGCGACTAAATACTTTGGTGGTGCGGAGTCGAATGCTAGAAAATGCATTTCTAATCGATAATGCTATGAAGCAGTTTGAGACAACCGTTCCAATTATTCCTCTGATTGGATCATTGACTACGGCGCGTTTTTG-TAACTCATTAGGGCATCCCATTAGTAAGCCGACCTGGGCCGATTCCTCAGATTCTTATA
>A._morrisonense_LIZH-2014132-05
CTTATTACTCAAAATAAATC-AAATTCCATTTTTTCAACAAGTAATCCAAGATTTTTCTTGTTCCTATATAATTCTCATGTATATGAATATGAATCAATCTTCTTTTTTCTTCGTAACCAATCTTCTCATTTACGATCAACATCTTCAGGACTCCTTTTTGAGCGAATTTCTTTTTATGGAAAAGTAGAAGATCTTGTCCAAGTCTTTGTTAATGATTTTCAGGACAACTTATGGTTGTTCAAGCATACTATCATGCATTATGTTAGATATCAAGGAAAATCCGTTCTGGCTTCAAAAGATATGCCTCTTCTGATGAATAAATGGAAATATTACCTTGTCAATTTATGGCAATGGCATTTTCACGTGTGGTCTCAACCCGGAAGGATTCATATAAACCACTTATACAAAGATTATATCGACTTTCTGGGCTATCTTTCCAGGGGGCGACTAAATACTTTGGTGGTGCGGAGTCGAATGCTAGAAAATGCATTTCTAATCGATAATGCTATGAAGCAGTTTGAGACAACCGTTCCAATTATTCCTCTGATTGGATCATTGACTACGGCGCGTTTTTG-TAACTCATTAGGGCATCCCATTAGTAAGCCGACCTGGGCCGATTCCTCAGATTCTTATA
>A._mandshuricum_subsp._kansuense_LIZH-2014045-01
CTTATTACTCCAAAGAAATC-AAATTCCATTTTTTCAACAAGTAATCCAAGATTTTTCTTGTTCCTATATAATTCTCATGTATATGAATATGAATCAATCTTCTTTTTTCTCCGTAACCAATCTTCTCATTTACGATCAACATCTTCAGGACTCCTTTTTGAGCGAATTTCTTTTTATGGAAAAGTAGAAGATCTTGTCCAAGTCTTTGTTAATGATTTTCAGGACAACTTATGGTTGTTCAAGCATCCTATCATGCATTATGTTAGATATCAAGGAAAATCCGTTCTGGCTTCAAAAGATATGCCTCTTCTGATGAATAAATGGAAATATTACCTTGTCAATTTATGGCAATGGCATTTTCACGTGTGGTCTCAACCCGGAAGGATTAATATAAACCACTTATACAAAGATTATATCGACTTTCTGGGCTATCTTTCCAGGGGGCGACTAAATACTTTGGTGGTGCGGAGTCAAATGCTAGAAAATGCATTTCTAATCGATAATGCTATGAAGCAGTTCGAGACAACCGTTCCAATTATTCCTCTGATTGGATCATTGACTACGGCGCGTTTTTG-TAACTCATTAGGGCATCCCATTAGTAAGCCGACCTGGGCCGATTCCTCAGATTCTTATA
>A._mandshuricum_subsp._kansuense_LIZH-2014045-02
CTTATTACTCCAAAGAAATC-AAATTCCATTTTTTCAACAAGTAATCCAAGATTTTTCTTGTTCCTATATAATTCTCATGTATATGAATATGAATCAATCTTCTTTTTTCTCCGTAACCAATCTTCTCATTTACGATCAACATCTTCAGGACTCCTTTTTGAGCGAATTTCTTTTTATGGAAAAGTAGAAGATCTTGTCCAAGTCTTTGTTAATGATTTTCAGGACAACTTATGGTTGTTCAAGCATCCTATCATGCATTATGTTAGATATCAAGGAAAATCCGTTCTGGCTTCAAAAGATATGCCTCTTCTGATGAATAAATGGAAATATTACCTTGTCAATTTATGGCAATGGCATTTTCACGTGTGGTCTCAACCCGGAAGGATTAATATAAACCACTTATACAAAGATTATATCGACTTTCTGGGCTATCTTTCCAGGGGGCGACTAAATACTTTGGTGGTGCGGAGTCAAATGCTAGAAAATGCATTTCTAATCGATAATGCTATGAAGCAGTTCGAGACAACCGTTCCAATTATTCCTCTGATTGGATCATTGACTACGGCGCGTTTTTG-TAACTCATTAGGGCATCCCATTAGTAAGCCGACCTGGGCCGATTCCTCAGATTCTTATA
>A._mandshuricum_subsp._kansuense_LIZH-2014045-03
CTTATTACTCCAAAGAAATC-AAATTCCATTTTTTCAACAAGTAATCCAAGATTTTTCTTGTTCCTATATAATTCTCATGTATATGAATATGAATCAATCTTCTTTTTTCTCCGTAACCAATCTTCTCATTTACGATCAACATCTTCAGGACTCCTTTTTGAGCGAATTTCTTTTTATGGAAAAGTAGAAGATCTTGTCCAAGTCTTTGTTAATGATTTTCAGGACAACTTATGGTTGTTCAAGCATCCTATCATGCATTATGTTAGATATCAAGGAAAATCCGTTCTGGCTTCAAAAGATATGCCTCTTCTGATGAATAAATGGAAATATTACCTTGTCAATTTATGGCAATGGCATTTTCACGTGTGGTCTCAACCCGGAAGGATTAATATAAACCACTTATACAAAGATTATATCGACTTTCTGGGCTATCTTTCCAGGGGGCGACTAAATACTTTGGTGGTGCGGAGTCAAATGCTAGAAAATGCATTTCTAATCGATAATGCTATGAAGCAGTTCGAGACAACCGTTCCAATTATTCCTCTGATTGGATCATTGACTACGGCGCGTTTTTG-TAACTCATTAGGGCATCCCATTAGTAAGCCGACCTGGGCCGATTCCTCAGATTCTTATA
>A._davidii_LIZH-2015042
CTTATTACTCCAAAGAAATC-AAATTCCATTTTTTCAACAAGTAATCCAAGATTTTTCTTGTTCCTATATAATTCTCATGTATATGAATATGAATCAACCTTCTTTTTTCTCCGTAACCAATCTTCTCATTTACGATCAACATCTTCAGGACTCCTTTTTGAGCGAATTTCTTTTTATGGAAAAGTAGAAGATCTTGTCCAAGTCTTTGTTAATGATTTTCAGGACAACTTATGGTTGTTCAAGCATCCTATCATGCATTATGTTAGATATCAAGGAAAATCCGTTCTGGCTTCAAAAGATATGCCTCTTCTGATGAATAAATGGAAATATTACCTTGTCAATTTATGGCAATGGCATTTTCACGTGTGGTCTCAACCCGGAAGGATTCATATAAACCACTTATACAAAGATTATATCGACTTTCTGGGCTATCTTTCCAGGGGGCGACTAAATACTTTGGTGGTGCGGAGTCAAATGCTAGAAAATGCATTTCTAATCGATAATGCTATGAAGCAGTTCGAGACAACCGTTCCAATTATTCCTCTGATTGGATCATTGACTACGGCGCGTTTTTG-TAACTCATTAGGGCATCCCATTAGTAAGCCGACCTGGGCCGATTCCTCAGATTCTTATA
>A._davidii_LIZH-2015030
CTTATTACTCCAAAGAAATC-AAATTCCATTTTTTCAACAAGTAATCCAAGATTTTTCTTGTTCCTATATAATTCTCATGTATATGAATATGAATCAACCTTCTTTTTTCTCCGTAACCAATCTTCTCATTTACGATCAACATCTTCAGGACTCCTTTTTGAGCGAATTTCTTTTTATGGAAAAGTAGAAGATCTTGTCCAAGTCTTTGTTAATGATTTTCAGGACAACTTATGGTTGTTCAAGCATCCTATCATGCATTATGTTAGATATCAAGGAAAATCCGTTCTGGCTTCAAAAGATATGCCTCTTCTGATGAATAAATGGAAATATTACCTTGTCAATTTATGGCAATGGCATTTTCACGTGTGGTCTCAACCCGGAAGGATTCATATAAACCACTTATACAAAGATTATATCGACTTTCTGGGCTATCTTTCCAGGGGGCGACTAAATACTTTGGTGGTGCGGAGTCAAATGCTAGAAAATGCATTTCTAATCGATAATGCTATGAAGCAGTTCGAGACAACCGTTCCAATTATTCCTCTGATTGGATCATTGACTACGGCGCGTTTTTG-TAACTCATTAGGGCATCCCATTAGTAAGCCGACCTGGGCCGATTCCTCAGATTCTTATA
>A._davidii_LIZH-2014114
CTTATTACTCCAAAGAAATC-AAATTCCATTTTTTCAACAAGTAATCCAAGATTTTTCTTGTTCCTATATAATTCTCATGTATATGAATATGAATCAACCTTCTTTTTTCTCCGTAACCAATCTTCTCATTTACGATCAACATCTTCAGGACTCCTTTTTGAGCGAATTTCTTTTTATGGAAAAGTAGAAGATCTTGTCCAAGTCTTTGTTAATGATTTTCAGGACAACTTATGGTTGTTCAAGCATCCTATCATGCATTATGTTAGATATCAAGGAAAATCCGTTCTGGCTTCAAAAGATATGCCTCTTCTGATGAATAAATGGAAATATTACCTTGTCAATTTATGGCAATGGCATTTTCACGTGTGGTCTCAACCCGGAAGGATTCATATAAACCACTTATACAAAGATTATATCGACTTTCTGGGCTATCTTTCCAGGGGGCGACTAAATACTTTGGTGGTGCGGAGTCAAATGCTAGAAAATGCATTTCTAATCGATAATGCTATGAAGCAGTTCGAGACAACCGTTCCAATTATTCCTCTGATTGGATCATTGACTACGGCGCGTTTTTG-TAACTCATTAGGGCATCCCATTAGTAAGCCGACCTGGGCCGATTCCTCAGATTCTTATA
>A._davidii_LIZH-2015005
CTTATTACTCCAAAGAAATC-AAATTCCATTTTTTCAACAAGTAATCCAAGATTTTTCTTGTTCCTATATAATTCTCATGTATATGAATATGAATCAACCTTCTTTTTTCTCCGTAACCAATCTTCTCATTTACGATCAACATCTTCAGGACTCCTTTTTGAGCGAATTTCTTTTTATGGAAAAGTAGAAGATCTTGTCCAAGTCTTTGTTAATGATTTTCAGGACAACTTATGGTTGTTCAAGCATCCTATCATGCATTATGTTAGATATCAAGGAAAATCCGTTCTGGCTTCAAAAGATATGCCTCTTCTGATGAATAAATGGAAATATTACCTTGTCAATTTATGGCAATGGCATTTTCACGTGTGGTCTCAACCCGGAAGGATTCATATAAACCACTTATACAAAGATTATATCGACTTTCTGGGCTATCTTTCCAGGGGGCGACTAAATACTTTGGTGGTGCGGAGTCAAATGCTAGAAAATGCATTTCTAATCGATAATGCTATGAAGCAGTTCGAGACAACCGTTCCAATTATTCCTCTGATTGGATCATTGACTACGGCGCGTTTTTG-TAACTCATTAGGGCATCCCATTAGTAAGCCGACCTGGGCCGATTCCTCAGATTCTTATA
>A._kawakamii_LIZH-2015054-01
CTTATTACTCCAAAGAAATC-AAATTCCATTTTTTCAACAAGTAATCCAAGATTTTTCTTGTTCCTATATAATTCTCATGTATATGAATATGAATCAATCTTCTTTTTTCTCCGTAACCAATCTTCTCATTTACGATCAACATCTTCAGGACTCCTTTTTGAGCGAATTTCTTTTTATGGAAAAGTAGAAGATCTTGTCCAAGTCTTTGTTAATGATTTTCAGGACAACTTATGGTTGTTCAAGCATCCTATCATGCATTATGTTAGATATCAAGGAAAATCCGTTCTGGCTTCAAAAGATATGCCTCTTCTGATGAATAAATGGAAATATTACCTTGTCAATTTATGGCAATGGCATTTTCACGTGTGGTCTCAACCCGGAAGGATTCATATAAACCACTTATACAAAGATTATATCGACTTTCTGGGCTATCTTTCCAGGGGGCGACTAAATACTTTGGTGGTGCGGAGTCAAATGCTAGAAAATGCATTTCTAATCGATAATGCTATGAAGCAGTTCGAGACAACCGTTCCAATTATTCCTCTGATTGGATCATTGAGTACGGCGCGTTTTTG-TAACTCATTAGGGCATCCCATTAGTAAGCCGACCTGGGCCGATTCCTCAGATTCTTATA
>A._kawakamii_LIZH-2015054-02
CTTATTACTCCAAAGAAATC-AAATTCCATTTTTTCAACAAGTAATCCAAGATTTTTCTTGTTCCTATATAATTCTCATGTATATGAATATGAATCAATCTTCTTTTTTCTCCGTAACCAATCTTCTCATTTACGATCAACATCTTCAGGACTCCTTTTTGAGCGAATTTCTTTTTATGGAAAAGTAGAAGATCTTGTCCAAGTCTTTGTTAATGATTTTCAGGACAACTTATGGTTGTTCAAGCATCCTATCATGCATTATGTTAGATATCAAGGAAAATCCGTTCTGGCTTCAAAAGATATGCCTCTTCTGATGAATAAATGGAAATATTACCTTGTCAATTTATGGCAATGGCATTTTCACGTGTGGTCTCAACCCGGAAGGATTCATATAAACCACTTATACAAAGATTATATCGACTTTCTGGGCTATCTTTCCAGGGGGCGACTAAATACTTTGGTGGTGCGGAGTCAAATGCTAGAAAATGCATTTCTAATCGATAATGCTATGAAGCAGTTCGAGACAACCGTTCCAATTATTCCTCTGATTGGATCATTGAGTACGGCGCGTTTTTG-TAACTCATTAGGGCATCCCATTAGTAAGCCGACCTGGGCCGATTCCTCAGATTCTTATA
>A._kawakamii_LIZH-2015054-03
CTTATTACTCCAAAGAAATC-AAATTCCATTTTTTCAACAAGTAATCCAAGATTTTTCTTGTTCCTATATAATTCTCATGTATATGAATATGAATCAATCTTCTTTTTTCTCCGTAACCAATCTTCTCATTTACGATCAACATCTTCAGGACTCCTTTTTGAGCGAATTTCTTTTTATGGAAAAGTAGAAGATCTTGTCCAAGTCTTTGTTAATGATTTTCAGGACAACTTATGGTTGTTCAAGCATCCTATCATGCATTATGTTAGATATCAAGGAAAATCCGTTCTGGCTTCAAAAGATATGCCTCTTCTGATGAATAAATGGAAATATTACCTTGTCAATTTATGGCAATGGCATTTTCACGTGTGGTCTCAACCCGGAAGGATTCATATAAACCACTTATACAAAGATTATATCGACTTTCTGGGCTATCTTTCCAGGGGGCGACTAAATACTTTGGTGGTGCGGAGTCAAATGCTAGAAAATGCATTTCTAATCGATAATGCTATGAAGCAGTTCGAGACAACCGTTCCAATTATTCCTCTGATTGGATCATTGAGTACGGCGCGTTTTTG-TAACTCATTAGGGCATCCCATTAGTAAGCCGACCTGGGCCGATTCCTCAGATTCTTATA
>A._kawakamii_LIZH-2015054-04
CTTATTACTCCAAAGAAATC-AAATTCCATTTTTTCAACAAGTAATCCAAGATTTTTCTTGTTCCTATATAATTCTCATGTATATGAATATGAATCAATCTTCTTTTTTCTCCGTAACCAATCTTCTCATTTACGATCAACATCTTCAGGACTCCTTTTTGAGCGAATTTCTTTTTATGGAAAAGTAGAAGATCTTGTCCAAGTCTTTGTTAATGATTTTCAGGACAACTTATGGTTGTTCAAGCATCCTATCATGCATTATGTTAGATATCAAGGAAAATCCGTTCTGGCTTCAAAAGATATGCCTCTTCTGATGAATAAATGGAAATATTACCTTGTCAATTTATGGCAATGGCATTTTCACGTGTGGTCTCAACCCGGAAGGATTCATATAAACCACTTATACAAAGATTATATCGACTTTCTGGGCTATCTTTCCAGGGGGCGACTAAATACTTTGGTGGTGCGGAGTCAAATGCTAGAAAATGCATTTCTAATCGATAATGCTATGAAGCAGTTCGAGACAACCGTTCCAATTATTCCTCTGATTGGATCATTGAGTACGGCGCGTTTTTG-TAACTCATTAGGGCATCCCATTAGTAAGCCGACCTGGGCCGATTCCTCAGATTCTTATA
>A._kawakamii_LIZH-2015054-05
CTTATTACTCCAAAGAAATC-AAATTCCATTTTTTCAACAAGTAATCCAAGATTTTTCTTGTTCCTATATAATTCTCATGTATATGAATATGAATCAATCTTCTTTTTTCTCCGTAACCAATCTTCTCATTTACGATCAACATCTTCAGGACTCCTTTTTGAGCGAATTTCTTTTTATGGAAAAGTAGAAGATCTTGTCCAAGTCTTTGTTAATGATTTTCAGGACAACTTATGGTTGTTCAAGCATCCTATCATGCATTATGTTAGATATCAAGGAAAATCCGTTCTGGCTTCAAAAGATATGCCTCTTCTGATGAATAAATGGAAATATTACCTTGTCAATTTATGGCAATGGCATTTTCACGTGTGGTCTCAACCCGGAAGGATTCATATAAACCACTTATACAAAGATTATATCGACTTTCTGGGCTATCTTTCCAGGGGGCGACTAAATACTTTGGTGGTGCGGAGTCAAATGCTAGAAAATGCATTTCTAATCGATAATGCTATGAAGCAGTTCGAGACAACCGTTCCAATTATTCCTCTGATTGGATCATTGAGTACGGCGCGTTTTTG-TAACTCATTAGGGCATCCCATTAGTAAGCCGACCTGGGCCGATTCCTCAGATTCTTATA
>A._buergerianum_LIZH-2015153-01
CTTATTACTCCAAAGAAATC-AAATTCCATTTTTTCAACAAGTAATCCAAGATTTTTCTTGTTCCTATATAATTCTCATGTATATGAATATGAATCAATCTTCTTTTTTCTCCGTAACCAATCTTCTCATTTACGATCAACATCTTCAGGACTCCTTTTTGAGCGAATTTCTTTTTATGGAAAAGTAGAAGATCTTGTCCAAGTCTTTGTTAATGATTTTCAGGACTACTTATGGTTGTTCAAGCATCCTATCATGCATTATGTTAGATATCAAGGAAAATCCGTTCTGGCTTCAAAAGATATGCCTCTTCTGATGAATAAATGGAAATATTACCTTGTCAATTTATGGCAATGGCATTTTCACGTGTGGTCTCAACCCGGAAGGATTCATATAAACCACTTATACAAAGATTATATCGACTTTCTGGGCTATCTTTCCAGGGGGCGACTAAATACTTTGGTGGTGCGGAGTCAAATGCTAGAAAATGCATTTTTAATCGATAATGCTATGAAGCAGTTCGAGACAACCGTTCCAATTATTCCTCTGATTGGATCATTGACTACGGCGCGTTTTTG-TAACTCATTAGGGCATCCCATTAGTAAGCCGACCTGGGCCGATTCCTCAGATTCTTATA
>A._buergerianum_LIZH-2015153-02
CTTATTACTCCAAAGAAATC-AAATTCCATTTTTTCAACAAGTAATCCAAGATTTTTCTTGTTCCTATATAATTCTCATGTATATGAATATGAATCAATCTTCTTTTTTCTCCGTAACCAATCTTCTCATTTACGATCAACATCTTCAGGACTCCTTTTTGAGCGAATTTCTTTTTATGGAAAAGTAGAAGATCTTGTCCAAGTCTTTGTTAATGATTTTCAGGACTACTTATGGTTGTTCAAGCATCCTATCATGCATTATGTTAGATATCAAGGAAAATCCGTTCTGGCTTCAAAAGATATGCCTCTTCTGATGAATAAATGGAAATATTACCTTGTCAATTTATGGCAATGGCATTTTCACGTGTGGTCTCAACCCGGAAGGATTCATATAAACCACTTATACAAAGATTATATCGACTTTCTGGGCTATCTTTCCAGGGGGCGACTAAATACTTTGGTGGTGCGGAGTCAAATGCTAGAAAATGCATTTTTAATCGATAATGCTATGAAGCAGTTCGAGACAACCGTTCCAATTATTCCTCTGATTGGATCATTGACTACGGCGCGTTTTTG-TAACTCATTAGGGCATCCCATTAGTAAGCCGACCTGGGCCGATTCCTCAGATTCTTATA
>A._buergerianum_LIZH-2015153-03
CTTATTACTCCAAAGAAATC-AAATTCCATTTTTTCAACAAGTAATCCAAGATTTTTCTTGTTCCTATATAATTCTCATGTATATGAATATGAATCAATCTTCTTTTTTCTCCGTAACCAATCTTCTCATTTACGATCAACATCTTCAGGACTCCTTTTTGAGCGAATTTCTTTTTATGGAAAAGTAGAAGATCTTGTCCAAGTCTTTGTTAATGATTTTCAGGACTACTTATGGTTGTTCAAGCATCCTATCATGCATTATGTTAGATATCAAGGAAAATCCGTTCTGGCTTCAAAAGATATGCCTCTTCTGATGAATAAATGGAAATATTACCTTGTCAATTTATGGCAATGGCATTTTCACGTGTGGTCTCAACCCGGAAGGATTCATATAAACCACTTATACAAAGATTATATCGACTTTCTGGGCTATCTTTCCAGGGGGCGACTAAATACTTTGGTGGTGCGGAGTCAAATGCTAGAAAATGCATTTTTAATCGATAATGCTATGAAGCAGTTCGAGACAACCGTTCCAATTATTCCTCTGATTGGATCATTGACTACGGCGCGTTTTTG-TAACTCATTAGGGCATCCCATTAGTAAGCCGACCTGGGCCGATTCCTCAGATTCTTATA
>A._buergerianum_LIZH-2015153-04
CTTATTACTCCAAAGAAATC-AAATTCCATTTTTTCAACAAGTAATCCAAGATTTTTCTTGTTCCTATATAATTCTCATGTATATGAATATGAATCAATCTTCTTTTTTCTCCGTAACCAATCTTCTCATTTACGATCAACATCTTCAGGACTCCTTTTTGAGCGAATTTCTTTTTATGGAAAAGTAGAAGATCTTGTCCAAGTCTTTGTTAATGATTTTCAGGACTACTTATGGTTGTTCAAGCATCCTATCATGCATTATGTTAGATATCAAGGAAAATCCGTTCTGGCTTCAAAAGATATGCCTCTTCTGATGAATAAATGGAAATATTACCTTGTCAATTTATGGCAATGGCATTTTCACGTGTGGTCTCAACCCGGAAGGATTCATATAAACCACTTATACAAAGATTATATCGACTTTCTGGGCTATCTTTCCAGGGGGCGACTAAATACTTTGGTGGTGCGGAGTCAAATGCTAGAAAATGCATTTTTAATCGATAATGCTATGAAGCAGTTCGAGACAACCGTTCCAATTATTCCTCTGATTGGATCATTGACTACGGCGCGTTTTTG-TAACTCATTAGGGCATCCCATTAGTAAGCCGACCTGGGCCGATTCCTCAGATTCTTATA
>A._buergerianum_LIZH-2015153-05
CTTATTACTCCAAAGAAATC-AAATTCCATTTTTTCAACAAGTAATCCAAGATTTTTCTTGTTCCTATATAATTCTCATGTATATGAATATGAATCAATCTTCTTTTTTCTCCGTAACCAATCTTCTCATTTACGATCAACATCTTCAGGACTCCTTTTTGAGCGAATTTCTTTTTATGGAAAAGTAGAAGATCTTGTCCAAGTCTTTGTTAATGATTTTCAGGACTACTTATGGTTGTTCAAGCATCCTATCATGCATTATGTTAGATATCAAGGAAAATCCGTTCTGGCTTCAAAAGATATGCCTCTTCTGATGAATAAATGGAAATATTACCTTGTCAATTTATGGCAATGGCATTTTCACGTGTGGTCTCAACCCGGAAGGATTCATATAAACCACTTATACAAAGATTATATCGACTTTCTGGGCTATCTTTCCAGGGGGCGACTAAATACTTTGGTGGTGCGGAGTCAAATGCTAGAAAATGCATTTTTAATCGATAATGCTATGAAGCAGTTCGAGACAACCGTTCCAATTATTCCTCTGATTGGATCATTGACTACGGCGCGTTTTTG-TAACTCATTAGGGCATCCCATTAGTAAGCCGACCTGGGCCGATTCCTCAGATTCTTATA
>A._oliverianum_LIZH-2015235-01
CTTATTACTCCAAAGAAATC-AAATTCCATTTTTTCAACAAGCAATCCAAGATTTTTCTTGTTCCTATATAATTCTCATGTATATGAATATGAATCAATCTTCTTTTTTCTCCGTAACCAATCTTCTCATTTACGATCAACATCTTCAGGACTCCTTTTTGAGCGAATTTCTTTTTATGGAAAAGTAGAAGATCTTGTCCAAGTCTTTGTTAATGATTTTCAGGACAACTTATGGCTGTTCAAGCATCCTATCATGCATTATGTTAGATATCAAGGAAAATCCGTTCTGGCTTCAAAAGATATGCCTCTTCTGATGAATAAATGGAAATATTACCTTGTCAATTTATGGCAATGGCATTTTCACGTGTGGTCTCAACCCGGAAGGATTCATATAAACCACTTATACAAAGATTATATCAACTTTCTGGGCTATCTTTCCAGGGGGCGACTAAATACTTTGGTGGTGCGGAGTCAAATGCTAGAAAATGCATTTCTAATCGATAATGCTATGAAGCAGTTCGAGACAACCGTTCCAATTATTCCTCTGATTGGATCATTGACTACGGCGCGTTTTTG-TAACTCATTAGGGCATCCAATTAGTAAGCCGACCTGGGCCGATTCCTCAGATTCTTATA
>A._oliverianum_LIZH-2015235-02
CTTATTACTCCAAAGAAATC-AAATTCCATTTTTTCAACAAGCAATCCAAGATTTTTCTTGTTCCTATATAATTCTCATGTATATGAATATGAATCAATCTTCTTTTTTCTCCGTAACCAATCTTCTCATTTACGATCAACATCTTCAGGACTCCTTTTTGAGCGAATTTCTTTTTATGGAAAAGTAGAAGATCTTGTCCAAGTCTTTGTTAATGATTTTCAGGACAACTTATGGCTGTTCAAGCATCCTATCATGCATTATGTTAGATATCAAGGAAAATCCGTTCTGGCTTCAAAAGATATGCCTCTTCTGATGAATAAATGGAAATATTACCTTGTCAATTTATGGCAATGGCATTTTCACGTGTGGTCTCAACCCGGAAGGATTCATATAAACCACTTATACAAAGATTATATCAACTTTCTGGGCTATCTTTCCAGGGGGCGACTAAATACTTTGGTGGTGCGGAGTCAAATGCTAGAAAATGCATTTCTAATCGATAATGCTATGAAGCAGTTCGAGACAACCGTTCCAATTATTCCTCTGATTGGATCATTGACTACGGCGCGTTTTTG-TAACTCATTAGGGCATCCAATTAGTAAGCCGACCTGGGCCGATTCCTCAGATTCTTATA
>D._dyeriana_LIZH-ZT-201505
CTTATTACTCCAAAGAAATC-AAATTCCATTTTTTCAACAAGTAATCCAAGATTTTTCTTGTTCCTATATAATTCTCATGTATATGAATATGAATCAATCTTCTTTTTTCTCTGTAACCAATCTTCTCATTTACGATCAACATCTTCAGGACTTCTTTTTGAGCGAATTTCTTTTTATGGAAAAGTGGAAGATCTTGTCCAAGTCTTTGTTAATGATTTTCAGGACAACTTATGGTTGTTCAAGCATCCTATCATGCATTATGTTAGATATCAAGGAAAATCCGTTCTGGCTTCAAAAGATATGCCTCTTCTGATGAATAAATGGAAATATTACCTTGTCAATTTATGGCAATGGCATTTTCACGTGTGGTCTCAACCCGGAAGGATTCATATAAACCACTTATACAAAGATTATATCGACTTTCTGGGCTATCTTTCCAGGGGGCGCCTAAATACTTTGGTGGTGCGGAGTCAAGTGCTAGAAAATGCATTTCTAATCGATAATGCTATGAAGCAGTTCGAGACAACCGTTCCAATTATTCCTCTGATCGGATCATTGACTACGGCGCGTTTTTG-TAACTCATTAGGGGATCCCATTAGTAAGCCGACCTGGGCCGATTCCTCAGATTCTTATA
>D._dyeriana_LIZH-ZT-201522
CTTATTACTCCAAAGAAATC-AAATTCCATTTTTTCAACAAGTAATCCAAGATTTTTCTTGTTCCTATATAATTCTCATGTATATGAATATGAATCAATCTTCTTTTTTCTCTGTAACCAATCTTCTCATTTACGATCAACATCTTCAGGACTTCTTTTTGAGCGAATTTCTTTTTATGGAAAAGTGGAAGATCTTGTCCAAGTCTTTGTTAATGATTTTCAGGACAACTTATGGTTGTTCAAGCATCCTATCATGCATTATGTTAGATATCAAGGAAAATCCGTTCTGGCTTCAAAAGATATGCCTCTTCTGATGAATAAATGGAAATATTACCTTGTCAATTTATGGCAATGGCATTTTCACGTGTGGTCTCAACCCGGAAGGATTCATATAAACCACTTATACAAAGATTATATCGACTTTCTGGGCTATCTTTCCAGGGGGCGCCTAAATACTTTGGTGGTGCGGAGTCAAGTGCTAGAAAATGCATTTCTAATCGATAATGCTATGAAGCAGTTCGAGACAACCGTTCCAATTATTCCTCTGATCGGATCATTGACTACGGCGCGTTTTTG-TAACTCATTAGGGGATCCCATTAGTAAGCCGACCTGGGCCGATTCCTCAGATTCTTATA
>D._dyeriana_LIZH-ZT-201528
CTTATTACTCCAAAGAAATC-AAATTCCATTTTTTCAACAAGTAATCCAAGATTTTTCTTGTTCCTATATAATTCTCATGTATATGAATATGAATCAATCTTCTTTTTTCTCTGTAACCAATCTTCTCATTTACGATCAACATCTTCAGGACTTCTTTTTGAGCGAATTTCTTTTTATGGAAAAGTGGAAGATCTTGTCCAAGTCTTTGTTAATGATTTTCAGGACAACTTATGGTTGTTCAAGCATCCTATCATGCATTATGTTAGATATCAAGGAAAATCCGTTCTGGCTTCAAAAGATATGCCTCTTCTGATGAATAAATGGAAATATTACCTTGTCAATTTATGGCAATGGCATTTTCACGTGTGGTCTCAACCCGGAAGGATTCATATAAACCACTTATACAAAGATTATATCGACTTTCTGGGCTATCTTTCCAGGGGGCGCCTAAATACTTTGGTGGTGCGGAGTCAAGTGCTAGAAAATGCATTTCTAATCGATAATGCTATGAAGCAGTTCGAGACAACCGTTCCAATTATTCCTCTGATCGGATCATTGACTACGGCGCGTTTTTG-TAACTCATTAGGGGATCCCATTAGTAAGCCGACCTGGGCCGATTCCTCAGATTCTTATA
>D._dyeriana_LIZH-ZT-201532
CTTATTACTCCAAAGAAATC-AAATTCCATTTTTTCAACAAGTAATCCAAGATTTTTCTTGTTCCTATATAATTCTCATGTATATGAATATGAATCAATCCTCTTTTTTCTCTGTAACCAATCTTCTCATTTACGATCAACATCTTCAGGACTTCTTTTTGAGCGAATTTCTTTTTATGGAAAAGTGGAAGATCTTGTCCAAGTCTTTGTTAATGATTTTCAGGACAACTTATGGTTGTTCAAGCATCCTATCATGCATTATGTTAGATATCAAGGAAAATCCGTTCTGGCTTCAAAAGATATGCCTCTTCTGATGAATAAATGGAAATATTACCTTGTCAATTTATGGCAATGGCATTTTCACGTGTGGTCTCAACCCGGAAGGATTCATATAAACCACTTATACAAAGATTATATCGACTTTCTGGGCTATCTTTCCAGGGGGCGCCTAAATACTTTGGTGGTGCGGAGTCAAGTGCTAGAAAATGCATTTCTAATCGATAATGCTATGAAGCAGTTCGAGACAACCGTTCCAATTATTCCTCTGATCGGATCATTGACTACGGCGCGTTTTTG-TAACTCATTAGGGGATCCCATTAGTAAGCCGACCTGGGCCGATTCCTCAGATTCTTATA
>A._truncatum_LIZH-2015024-01
CTTATTACTCCAAAGAAATC-AAATTCCATTTTTTCAACAAGTAATCCAAGATTTTTCTTGTTCCTATATAATTCTCATGTATATGAATACGAATCAATCTTCTTTTTTCTCCGTAACCAATCCTCTCATTTACGATCAACATCTTCAGGACTCCTTTTTGAGCGAATTTCTTTTTATGGAAAAGTAGAAGATCTTGTCCAAGTCTTTGTTAATGATTTTCAGGACAACTTATGGTTGTTCAAGCATCCTATCATGCATTATGTTAGATATCAAGGAAAATCCGTTCTGGCTTCAAAAGATATGCCTCTTCTGATGAATAAATGGAAATATTACCTTGTCAATTTATGGCAATGGCATTTTCACGTGTGGTCTCAACCCGGAAGGATTCATATAAACCACTTATACAAAGATTATATCGACTTTCTGGGCTATCTTTCCAGGGGGCGACTAAATACTTTGGTGGTGCGGAGTCAAATGCTAGAAAATGCATTTCTAATCGATAATGCTATGAAGCAGTTCGAGACAACCGTTCCAATTATTCCTCTGATTGGATCATTGACTACGGCGCGTTTTTG-TAACTCATTAGGGCATCCCATTAGTAAGCCGACCTGGGCCGATTCCTCAGATTCTTATA
>A._truncatum_LIZH-2015024-02
CTTATTACTCCAAAGAAATC-AAATTCCATTTTTTCAACAAGTAATCCAAGATTTTTCTTGTTCCTATATAATTCTCATGTATATGAATACGAATCAATCTTCTTTTTTCTCCGTAACCAATCCTCTCATTTACGATCAACATCTTCAGGACTCCTTTTTGAGCGAATTTCTTTTTATGGAAAAGTAGAAGATCTTGTCCAAGTCTTTGTTAATGATTTTCAGGACAACTTATGGTTGTTCAAGCATCCTATCATGCATTATGTTAGATATCAAGGAAAATCCGTTCTGGCTTCAAAAGATATGCCTCTTCTGATGAATAAATGGAAATATTACCTTGTCAATTTATGGCAATGGCATTTTCACGTGTGGTCTCAACCCGGAAGGATTCATATAAACCACTTATACAAAGATTATATCGACTTTCTGGGCTATCTTTCCAGGGGGCGACTAAATACTTTGGTGGTGCGGAGTCAAATGCTAGAAAATGCATTTCTAATCGATAATGCTATGAAGCAGTTCGAGACAACCGTTCCAATTATTCCTCTGATTGGATCATTGACTACGGCGCGTTTTTG-TAACTCATTAGGGCATCCCATTAGTAAGCCGACCTGGGCCGATTCCTCAGATTCTTATA
>A._truncatum_LIZH-2015024-03
CTTATTACTCCAAAGAAATC-AAATTCCATTTTTTCAACAAGTAATCCAAGATTTTTCTTGTTCCTATATAATTCTCATGTATATGAATACGAATCAATCTTCTTTTTTCTCCGTAACCAATCCTCTCATTTACGATCAACATCTTCAGGACTCCTTTTTGAGCGAATTTCTTTTTATGGAAAAGTAGAAGATCTTGTCCAAGTCTTTGTTAATGATTTTCAGGACAACTTATGGTTGTTCAAGCATCCTATCATGCATTATGTTAGATATCAAGGAAAATCCGTTCTGGCTTCAAAAGATATGCCTCTTCTGATGAATAAATGGAAATATTACCTTGTCAATTTATGGCAATGGCATTTTCACGTGTGGTCTCAACCCGGAAGGATTCATATAAACCACTTATACAAAGATTATATCGACTTTCTGGGCTATCTTTCCAGGGGGCGACTAAATACTTTGGTGGTGCGGAGTCAAATGCTAGAAAATGCATTTCTAATCGATAATGCTATGAAGCAGTTCGAGACAACCGTTCCAATTATTCCTCTGATTGGATCATTGACTACGGCGCGTTTTTG-TAACTCATTAGGGCATCCCATTAGTAAGCCGACCTGGGCCGATTCCTCAGATTCTTATA
>A._truncatum_LIZH-2015024-04
CTTATTACTCCAAAGAAATC-AAATTCCATTTTTTCAACAAGTAATCCAAGATTTTTCTTGTTCCTATATAATTCTCATGTATATGAATACGAATCAATCTTCTTTTTTCTCCGTAACCAATCCTCTCATTTACGATCAACATCTTCAGGACTCCTTTTTGAGCGAATTTCTTTTTATGGAAAAGTAGAAGATCTTGTCCAAGTCTTTGTTAATGATTTTCAGGACAACTTATGGTTGTTCAAGCATCCTATCATGCATTATGTTAGATATCAAGGAAAATCCGTTCTGGCTTCAAAAGATATGCCTCTTCTGATGAATAAATGGAAATATTACCTTGTCAATTTATGGCAATGGCATTTTCACGTGTGGTCTCAACCCGGAAGGATTCATATAAACCACTTATACAAAGATTATATCGACTTTCTGGGCTATCTTTCCAGGGGGCGACTAAATACTTTGGTGGTGCGGAGTCAAATGCTAGAAAATGCATTTCTAATCGATAATGCTATGAAGCAGTTCGAGACAACCGTTCCAATTATTCCTCTGATTGGATCATTGACTACGGCGCGTTTTTG-TAACTCATTAGGGCATCCCATTAGTAAGCCGACCTGGGCCGATTCCTCAGATTCTTATA
>A._truncatum_LIZH-2015024-05
CTTATTACTCCAAAGAAATC-AAATTCCATTTTTTCAACAAGTAATCCAAGATTTTTCTTGTTCCTATATAATTCTCATGTATATGAATACGAATCAATCTTCTTTTTTCTCCGTAACCAATCCTCTCATTTACGATCAACATCTTCAGGACTCCTTTTTGAGCGAATTTCTTTTTATGGAAAAGTAGAAGATCTTGTCCAAGTCTTTGTTAATGATTTTCAGGACAACTTATGGTTGTTCAAGCATCCTATCATGCATTATGTTAGATATCAAGGAAAATCCGTTCTGGCTTCAAAAGATATGCCTCTTCTGATGAATAAATGGAAATATTACCTTGTCAATTTATGGCAATGGCATTTTCACGTGTGGTCTCAACCCGGAAGGATTCATATAAACCACTTATACAAAGATTATATCGACTTTCTGGGCTATCTTTCCAGGGGGCGACTAAATACTTTGGTGGTGCGGAGTCAAATGCTAGAAAATGCATTTCTAATCGATAATGCTATGAAGCAGTTCGAGACAACCGTTCCAATTATTCCTCTGATTGGATCATTGACTACGGCGCGTTTTTG-TAACTCATTAGGGCATCCCATTAGTAAGCCGACCTGGGCCGATTCCTCAGATTCTTATA
>A._griseum_LIZH-2015091-01
CTTATTACTCAAAAGAAATC-AAATTCCATTTTTTCAACAAGTAATCCAAGATTTTTCTTGTTCCTATATAATTCTCATGTATATGAATATGAATCAATCTTCTTTTTTCTCCGTAACCAATCTTCTCATTTACGATCAACATCTTCAGGACTCCTTTTTGAGCGAATTTCTTTTTATGGAAAAGTAGAAGATCTTGTCCAAGTCTTTGTTAATGATTTTCAGGACTACTTATGGTTGTTCAAGCATCCTATCATGCATTATGTTAGATATCAAGGAAAATCCGTTCTGGCTTCAAAAGATATGCCTCTTCTGATGAATAAATGGAAATATTACCTTGTCAATTTATGGCAATGGCATTTTCACGTGTGGTCTCAACCCGGAAGGATTCATATAAACCACTTATACAAAGATTATATCGACTTTCTGGGCTATCTTTCCAGGGGGCGACTAAATACTTTTGTGGTGCGGAGTCAAATGCTAGAAAATGCATTTTTAATCGATAATGCTATGAAGCAGTTCGAGACAACCGTTCCAATTATTCCTCTGATTGGATCATTGACTACGGCGCGTTTTTG-TAACTCATTAGGGCATCCCATTAGTAAGCCGACCTGGGCCGATTCCTCAGATTCTTATA
>A._griseum_LIZH-2015091-02
CTTATTACTCAAAAGAAATC-AAATTCCATTTTTTCAACAAGTAATCCAAGATTTTTCTTGTTCCTATATAATTCTCATGTATATGAATATGAATCAATCTTCTTTTTTCTCCGTAACCAATCTTCTCATTTACGATCAACATCTTCAGGACTCCTTTTTGAGCGAATTTCTTTTTATGGAAAAGTAGAAGATCTTGTCCAAGTCTTTGTTAATGATTTTCAGGACTACTTATGGTTGTTCAAGCATCCTATCATGCATTATGTTAGATATCAAGGAAAATCCGTTCTGGCTTCAAAAGATATGCCTCTTCTGATGAATAAATGGAAATATTACCTTGTCAATTTATGGCAATGGCATTTTCACGTGTGGTCTCAACCCGGAAGGATTCATATAAACCACTTATACAAAGATTATATCGACTTTCTGGGCTATCTTTCCAGGGGGCGACTAAATACTTTTGTGGTGCGGAGTCAAATGCTAGAAAATGCATTTTTAATCGATAATGCTATGAAGCAGTTCGAGACAACCGTTCCAATTATTCCTCTGATTGGATCATTGACTACGGCGCGTTTTTG-TAACTCATTAGGGCATCCCATTAGTAAGCCGACCTGGGCCGATTCCTCAGATTCTTATA
>A._griseum_LIZH-2015091-03
CTTATTACTCAAAAGAAATC-AAATTCCATTTTTTCAACAAGTAATCCAAGATTTTTCTTGTTCCTATATAATTCTCATGTATATGAATATGAATCAATCTTCTTTTTTCTCCGTAACCAATCTTCTCATTTACGATCAACATCTTCAGGACTCCTTTTTGAGCGAATTTCTTTTTATGGAAAAGTAGAAGATCTTGTCCAAGTCTTTGTTAATGATTTTCAGGACTACTTATGGTTGTTCAAGCATCCTATCATGCATTATGTTAGATATCAAGGAAAATCCGTTCTGGCTTCAAAAGATATGCCTCTTCTGATGAATAAATGGAAATATTACCTTGTCAATTTATGGCAATGGCATTTTCACGTGTGGTCTCAACCCGGAAGGATTCATATAAACCACTTATACAAAGATTATATCGACTTTCTGGGCTATCTTTCCAGGGGGCGACTAAATACTTTTGTGGTGCGGAGTCAAATGCTAGAAAATGCATTTTTAATCGATAATGCTATGAAGCAGTTCGAGACAACCGTTCCAATTATTCCTCTGATTGGATCATTGACTACGGCGCGTTTTTG-TAACTCATTAGGGCATCCCATTAGTAAGCCGACCTGGGCCGATTCCTCAGATTCTTATA
>A._griseum_LIZH-2015091-04
CTTATTACTCAAAAGAAATC-AAATTCCATTTTTTCAACAAGTAATCCAAGATTTTTCTTGTTCCTATATAATTCTCATGTATATGAATATGAATCAATCTTCTTTTTTCTCCGTAACCAATCTTCTCATTTACGATCAACATCTTCAGGACTCCTTTTTGAGCGAATTTCTTTTTATGGAAAAGTAGAAGATCTTGTCCAAGTCTTTGTTAATGATTTTCAGGACTACTTATGGTTGTTCAAGCATCCTATCATGCATTATGTTAGATATCAAGGAAAATCCGTTCTGGCTTCAAAAGATATGCCTCTTCTGATGAATAAATGGAAATATTACCTTGTCAATTTATGGCAATGGCATTTTCACGTGTGGTCTCAACCCGGAAGGATTCATATAAACCACTTATACAAAGATTATATCGACTTTCTGGGCTATCTTTCCAGGGGGCGACTAAATACTTTTGTGGTGCGGAGTCAAATGCTAGAAAATGCATTTTTAATCGATAATGCTATGAAGCAGTTCGAGACAACCGTTCCAATTATTCCTCTGATTGGATCATTGACTACGGCGCGTTTTTG-TAACTCATTAGGGCATCCCATTAGTAAGCCGACCTGGGCCGATTCCTCAGATTCTTATA
>A._griseum_LIZH-2015091-05
CTTATTACTCAAAAGAAATC-AAATTCCATTTTTTCAACAAGTAATCCAAGATTTTTCTTGTTCCTATATAATTCTCATGTATATGAATATGAATCAATCTTCTTTTTTCTCCGTAACCAATCTTCTCATTTACGATCAACATCTTCAGGACTCCTTTTTGAGCGAATTTCTTTTTATGGAAAAGTAGAAGATCTTGTCCAAGTCTTTGTTAATGATTTTCAGGACTACTTATGGTTGTTCAAGCATCCTATCATGCATTATGTTAGATATCAAGGAAAATCCGTTCTGGCTTCAAAAGATATGCCTCTTCTGATGAATAAATGGAAATATTACCTTGTCAATTTATGGCAATGGCATTTTCACGTGTGGTCTCAACCCGGAAGGATTCATATAAACCACTTATACAAAGATTATATCGACTTTCTGGGCTATCTTTCCAGGGGGCGACTAAATACTTTTGTGGTGCGGAGTCAAATGCTAGAAAATGCATTTTTAATCGATAATGCTATGAAGCAGTTCGAGACAACCGTTCCAATTATTCCTCTGATTGGATCATTGACTACGGCGCGTTTTTG-TAACTCATTAGGGCATCCCATTAGTAAGCCGACCTGGGCCGATTCCTCAGATTCTTATA
