# Supplementary material for: Efficient Identification of the Forest Tree Species in Aceraceae Using DNA Barcodes
Source: Front Plant Sci. 2016 Nov 16;7:1707. doi: 10.3389/fpls.2016.01707 (PMC5110567; doi:10.3389/fpls.2016.01707)
Supplement: Supplementary file 10 [file DataSheet8.FASTA]

>A._palmatum_LIZH-2015023-01
TTATACTCCTGACTATGTAACCAAAGATACTGATATCTTGGCAGCATTCCGAGTAACTCCTCAACCCGGGGTTCCGCCCGAGGAAGCCGGGGCCGCGGTAGCTGCGGAATCTTCTACTGGTACATGGACAACTGTGTGGACCGATGGGCTTACCAGCCTTGATCGTTATAAAGGACGATGCTACAACATTGAGCCCGTTGCTGGAGAAGAAAATCAATATATATGTTATGTAGCTTACCCTTTAGACCTTTTTGAAGAGGGTTCTGTTACTAACATGTTTACTTCCATTGTGGGTAATGTATTTGGGTTTAAAGCCCTGCGCGCTCTACGTCTAGAGGATCTACGAATCCCTCCCGCGTATTCGAAAACTTTCCAAGGCCCCCCTCATGGCATCCAAGTTGAGAGAGATAAATTGAACAAGTATGGGCGCCCCCTATTGGGATGTACTATTAAACCTAAATTGGGATTATCCGCTAAGAACTACGGTAGAGCAGTTTCTTATTACTCCAAAGAAATCAAATTCCATTTTTTCAACAAGCAATCCAAGATTTTTCTTGTTCCTATATAATTCTCATGTATATGAATATGAATCAATCTTCTTTTTTCTCCGTAACCAATCTTCTCATTTACGATCAACATCTTCAGGACTCCTTTTTGAGCGAATTTCTTTTTATGGAAAAGTAGAAGATCTTGTCCAAGTCTTTGTTAATGATTTTCAGGACAACTTATGGCTGTTCAAGCATCCTATCATGCATTATGTTAGATATCAAGGAAAATCCGTTCTGGCTTCAAAAGATATGCCTCTTCTGATGAATAAATGGAAATATTACCTTGTCAATTTATGGCAATGGCATTTTCACGTGTGGTCTCAACCCGGAAGGATTCATATAAACCACTTATACAAAGATTATATCAACTTTCTGGGCTATCTTTCCAGGGGGCGACTAAATACTTTGGTGGTGCGGAGTCAAATGCTAGAAAATGCATTTCTAATCGATAATGCTATGAAGCAGTTCGAGACAACCGTTCCAATTATTCCTCTGATTGGATCATTGACTACGGCGCGTTTTTGGTAACTCATTAGGGCATCCGATTAGTAAGCCGACCTGGGCCGATTCCTCAGATTCTTATATTATAGAAATGGGACTTTTGTCGAACAAGGGAATCGGACGTAATCAATATAGGACAGAAATAAAAAAAAAATCATGAAATGCAAATTAGAGCTTAGAGTATTGACGTGTTTGTTAGGAGTCCTAATG--AAATTAGGAAAAGAGGACTTATTTTGTTTAAAAATAAA----AAACGAAATTGAATAACTAAATAAAATAAAAATTGAATAACTAAATAAAATAAAAAATTTTGTTCTTGAAGGGGTTTTGACAGATACGGCTCGACAAAACAATTTAAGCCATAACATAAAATGCATTGTGCAAAAAAAAA---TACATCGTTCTGTTTTTCCCTTTTTT-CGAGTATCCAGTAAAAGTAAATTAAATCCCCCTCCGC-GGTCGGATCGACGGCGCCTGC-GCCCTCGCTCCGTCGGCACAATAAC----GAACCCC-GGCGCGG--ACCGCGCCAAGGAAA-CTTAACAAGAGAG--CGTGCCC-TTGC-CTCCCCGGAAACGGTGTGTGCGCTTGTAGCATCGCCTTCTCT-CACT-ATTTAAAACGACTCTCGGCAACGGATATCTCGGCTCTCGCATCGATGAAGAACGTAGCGAAATGCGATACTTGGTGTGAATTGCAGAATCCCGTGAACCATCGAGTCTTTGAACGCAAGTTGCGCCCCAAGCCGTTAGGCCGAGGGCACGCCTGCCTGGGTGTCACGCATCGTT
>A._palmatum_LIZH-2015023-02
TTATACTCCTGACTATGTAACCAAAGATACTGATATCTTGGCAGCATTCCGAGTAACTCCTCAACCCGGGGTTCCGCCCGAGGAAGCCGGGGCCGCGGTAGCTGCGGAATCTTCTACTGGTACATGGACAACTGTGTGGACCGATGGGCTTACCAGCCTTGATCGTTATAAAGGACGATGCTACAACATTGAGCCCGTTGCTGGAGAAGAAAATCAATATATATGTTATGTAGCTTACCCTTTAGACCTTTTTGAAGAGGGTTCTGTTACTAACATGTTTACTTCCATTGTGGGTAATGTATTTGGGTTTAAAGCCCTGCGCGCTCTACGTCTAGAGGATCTACGAATCCCTCCCGCGTATTCGAAAACTTTCCAAGGCCCCCCTCATGGCATCCAAGTTGAGAGAGATAAATTGAACAAGTATGGGCGCCCCCTATTGGGATGTACTATTAAACCTAAATTGGGATTATCCGCTAAGAACTACGGTAGAGCAGTTTCTTATTACTCCAAAGAAATCAAATTCCATTTTTTCAACAAGCAATCCAAGATTTTTCTTGTTCCTATATAATTCTCATGTATATGAATATGAATCAATCTTCTTTTTTCTCCGTAACCAATCTTCTCATTTACGATCAACATCTTCAGGACTCCTTTTTGAGCGAATTTCTTTTTATGGAAAAGTAGAAGATCTTGTCCAAGTCTTTGTTAATGATTTTCAGGACAACTTATGGCTGTTCAAGCATCCTATCATGCATTATGTTAGATATCAAGGAAAATCCGTTCTGGCTTCAAAAGATATGCCTCTTCTGATGAATAAATGGAAATATTACCTTGTCAATTTATGGCAATGGCATTTTCACGTGTGGTCTCAACCCGGAAGGATTCATATAAACCACTTATACAAAGATTATATCAACTTTCTGGGCTATCTTTCCAGGGGGCGACTAAATACTTTGGTGGTGCGGAGTCAAATGCTAGAAAATGCATTTCTAATCGATAATGCTATGAAGCAGTTCGAGACAACCGTTCCAATTATTCCTCTGATTGGATCATTGACTACGGCGCGTTTTTGGTAACTCATTAGGGCATCCGATTAGTAAGCCGACCTGGGCCGATTCCTCAGATTCTTATATTATAGAAATGGGACTTTTGTCGAACAAGGGAATCGGACGTAATCAATATAGGACAGAAATAAAAAAAAAATCATGAAATGCAAATTAGAGCTTAGAGTATTGACGTGTTTGTTAGGAGTCCTAATG--AAATTAGGAAAAGAGGACTTATTTTGTTTAAAAATAAA----AAACGAAATTGAATAACTAAATAAAATAAAAATTGAATAACTAAATAAAATAAAAAATTTTGTTCTTGAAGGGGTTTTGACAGATACGGCTCGACAAAACAATTTAAGCCATAACATAAAATGCATTGTGCAAAAAAAAA---TACATCGTTCTGTTTTTCCCTTTTTT-CGAGTATCCAGTAAAAGTAAATTAAATCCCCCTCCGC-GGTCGGATCGACGGCGCCTGC-GCCCTCGCTCCGTCGGCACAATAAC----GAACCCC-GGCGCGG--ACCGCGCCAAGGAAA-CTTAACAAGAGAG--CGTGCCC-TTGC-CTCCCCGGAAACGGTGTGTGCGCTTGTAGCATCGCCTTCTCT-CACT-ATTTAAAACGACTCTCGGCAACGGATATCTCGGCTCTCGCATCGATGAAGAACGTAGCGAAATGCGATACTTGGTGTGAATTGCAGAATCCCGTGAACCATCGAGTCTTTGAACGCAAGTTGCGCCCCAAGCCGTTAGGCCGAGGGCACGCCTGCCTGGGTGTCACGCATCGTT
>A._Palmatum_var._palmatum_LIZH-2015001-01
TTATACTCCTGAGTATGTAACCAAAGATACTGATATCTTGGCAGCATTCCGAGTAACTCCTCAACCCGGGGTTCCGCCCGAGGAAGCCGGGGCCGCGGTAGCTGCGGAATCTTCTACTGGTACATGGACAACTGTGTGGACCGATGGGCTTACCAGCCTTGATCGTTATAAAGGACGATGCTACAACATTGAGCCCGTTGCTGGAGAAGAAAATCAATATATATGTTATGTAGCTTACCCTTTAGACCTTTTTGAAGAGGGTTCTGTTACTAACATGTTTACTTCCATTGTGGGTAATGTATTTGGGTTTAAAGCCCTGCGCGCTCTACGTCTAGAGGATCTACGAATCCCTCCCGCGTATTCGAAAACTTTCCAAGGCCCCCCTCATGGCATCCAAGTTGAGAGAGATAAATTGAACAAGTATGGGCGCCCCCTATTGGGATGTACTATTAAACCTAAATTGGGATTATCCGCTAAGAACTACGGTAGAGCAGTTTCTTATTACTCCAAAGAAATCAAATTCCATTTTTTCAACAAGCAATCCAAGATTTTTCTTGTTCCTATATAATTCTCATGTATATGAATATGAATCAATCTTCTTTTTTCTCCGTAACCAATCTTCTCATTTACGATCAACATCTTCAGGACTCCTTTTTGAGCGAATTTCTTTTTATGGAAAAGTAGAAGATCTTGTCCAAGTCTTTGTTAATGATTTTCAGGACAACTTATGGCTGTTCAAGCATCCTATCATGCATTATGTTAGATATCAAGGAAAATCCGTTCTGGCTTCAAAAGATATGCCTCTTCTGATGAATAAATGGAAATATTACCTTGTCAATTTATGGCAATGGCATTTTCACGTGTGGTCTCAACCCGGAAGGATTCATATAAACCACTTATACAAAGATTATATCAACTTTCTGGGCTATCTTTCCAGGGGGCGACTAAATACTTTGGTGGTGCGGAGTCAAATGCTAGAAAATGCATTTCTAATCGATAATGCTATGAAGCAGTTCGAGACAACCGTTCCAATTATTCCTCTGATTGGATCATTGACTATGGCGCGTTTTTG-TAACTCATTAGGGCATCCGATTAGTAAGCCGACCTGGGCCGATTCCTCAGATTCTTATATTATAGAAATGAGACTTTTGTCGAACAAGGGAATCGGACGTAATCAATATAGGACAGAAATAAAAAAAAAATCATGAAATGCAAATTAGAGCTTAGAGTATTGACGTGTTTGTTAGGAGTCCTAATG--AAATTAGGAAAAGAGGACTTATTTTGTTTAAAAATAAA----AAACGAAATTGAATAACTAAATAAAATAAAAA------------------------ATTTGGTTCTTGAAGGGGTTTTGACAGATACGGCTCGACAAAACAATTTCAGCCATAACATAAAATGCATTGTGCAAAAAAAAA---TACATCGTTCTGTTTTTCCCTTTTTT-CGAGTATCCAGTAAAAGTAAATTAAATCCCCCTCCGC-AGTCGGATCGACGGCGCCTGC-GCCCTCGCTCCGTCGGCACAATAAC----GAACCCC-GGCGCGG--ACCGCGCCAAGGAAA-CTTAACAAGAGAG--CGTGCCC-TTGC-CTCCCCGGAAACGGTGTGTGCGCTTGTAGCATCGCCTTCTCT-CACT-ATTTAAAACGACTCTCGGCAACGGATATCTCGGCTCTCGCATCGATGAAGAACGTAGCGAAATGCGATACTTGGTGTGAATTGCAGAATCCCGTGAACCATCGAGTCTTTGAACGCAAGTTGCGCCCCAAGCCGTTAGGCCGAGGGCACGCCTGCCTGGGTGTCACGCATCGTT
>A._Palmatum_var._palmatum_LIZH-2015001-02
TTATACTCCTGAGTATGTAACCAAAGATACTGATATCTTGGCAGCATTCCGAGTAACTCCTCAACCCGGGGTTCCGCCCGAGGAAGCCGGGGCCGCGGTAGCTGCGGAATCTTCTACTGGTACATGGACAACTGTGTGGACCGATGGGCTTACCAGCCTTGATCGTTATAAAGGACGATGCTACAACATTGAGCCCGTTGCTGGAGAAGAAAATCAATATATATGTTATGTAGCTTACCCTTTAGACCTTTTTGAAGAGGGTTCTGTTACTAACATGTTTACTTCCATTGTGGGTAATGTATTTGGGTTTAAAGCCCTGCGCGCTCTACGTCTAGAGGATCTACGAATCCCTCCCGCGTATTCGAAAACTTTCCAAGGCCCCCCTCATGGCATCCAAGTTGAGAGAGATAAATTGAACAAGTATGGGCGCCCCCTATTGGGATGTACTATTAAACCTAAATTGGGATTATCCGCTAAGAACTACGGTAGAGCAGTTTCTTATTACTCCAAAGAAATCAAATTCCATTTTTTCAACAAGCAATCCAAGATTTTTCTTGTTCCTATATAATTCTCATGTATATGAATATGAATCAATCTTCTTTTTTCTCCGTAACCAATCTTCTCATTTACGATCAACATCTTCAGGACTCCTTTTTGAGCGAATTTCTTTTTATGGAAAAGTAGAAGATCTTGTCCAAGTCTTTGTTAATGATTTTCAGGACAACTTATGGCTGTTCAAGCATCCTATCATGCATTATGTTAGATATCAAGGAAAATCCGTTCTGGCTTCAAAAGATATGCCTCTTCTGATGAATAAATGGAAATATTACCTTGTCAATTTATGGCAATGGCATTTTCACGTGTGGTCTCAACCCGGAAGGATTCATATAAACCACTTATACAAAGATTATATCAACTTTCTGGGCTATCTTTCCAGGGGGCGACTAAATACTTTGGTGGTGCGGAGTCAAATGCTAGAAAATGCATTTCTAATCGATAATGCTATGAAGCAGTTCGAGACAACCGTTCCAATTATTCCTCTGATTGGATCATTGACTATGGCGCGTTTTTG-TAACTCATTAGGGCATCCGATTAGTAAGCCGACCTGGGCCGATTCCTCAGATTCTTATATTATAGAAATGAGACTTTTGTCGAACAAGGGAATCGGACGTAATCAATATAGGACAGAAATAAAAAAAAAATCATGAAATGCAAATTAGAGCTTAGAGTATTGACGTGTTTGTTAGGAGTCCTAATG--AAATTAGGAAAAGAGGACTTATTTTGTTTAAAAATAAA----AAACGAAATTGAATAACTAAATAAAATAAAAA------------------------ATTTGGTTCTTGAAGGGGTTTTGACAGATACGGCTCGACAAAACAATTTCAGCCATAACATAAAATGCATTGTGCAAAAAAAAA---TACATCGTTCTGTTTTTCCCTTTTTT-CGAGTATCCAGTAAAAGTAAATTAAATCCCCCTCCGC-AGTCGGATCGACGGCGCCTGC-GCCCTCGCTCCGTCGGCACAATAAC----GAACCCC-GGCGCGG--ACCGCGCCAAGGAAA-CTTAACAAGAGAG--CGTGCCC-TTGC-CTCCCCGGAAACGGTGTGTGCGCTTGTAGCATCGCCTTCTCT-CACT-ATTTAAAACGACTCTCGGCAACGGATATCTCGGCTCTCGCATCGATGAAGAACGTAGCGAAATGCGATACTTGGTGTGAATTGCAGAATCCCGTGAACCATCGAGTCTTTGAACGCAAGTTGCGCCCCAAGCCGTTAGGCCGAGGGCACGCCTGCCTGGGTGTCACGCATCGTT
>A._Palmatum_var._palmatum_LIZH-2015001-03
TTATACTCCTGAGTATGTAACCAAAGATACTGATATCTTGGCAGCATTCCGAGTAACTCCTCAACCCGGGGTTCCGCCCGAGGAAGCCGGGGCCGCGGTAGCTGCGGAATCTTCTACTGGTACATGGACAACTGTGTGGACCGATGGGCTTACCAGCCTTGATCGTTATAAAGGACGATGCTACAACATTGAGCCCGTTGCTGGAGAAGAAAATCAATATATATGTTATGTAGCTTACCCTTTAGACCTTTTTGAAGAGGGTTCTGTTACTAACATGTTTACTTCCATTGTGGGTAATGTATTTGGGTTTAAAGCCCTGCGCGCTCTACGTCTAGAGGATCTACGAATCCCTCCCGCGTATTCGAAAACTTTCCAAGGCCCCCCTCATGGCATCCAAGTTGAGAGAGATAAATTGAACAAGTATGGGCGCCCCCTATTGGGATGTACTATTAAACCTAAATTGGGATTATCCGCTAAGAACTACGGTAGAGCAGTTTCTTATTACTCCAAAGAAATCAAATTCCATTTTTTCAACAAGCAATCCAAGATTTTTCTTGTTCCTATATAATTCTCATGTATATGAATATGAATCAATCTTCTTTTTTCTCCGTAACCAATCTTCTCATTTACGATCAACATCTTCAGGACTCCTTTTTGAGCGAATTTCTTTTTATGGAAAAGTAGAAGATCTTGTCCAAGTCTTTGTTAATGATTTTCAGGACAACTTATGGCTGTTCAAGCATCCTATCATGCATTATGTTAGATATCAAGGAAAATCCGTTCTGGCTTCAAAAGATATGCCTCTTCTGATGAATAAATGGAAATATTACCTTGTCAATTTATGGCAATGGCATTTTCACGTGTGGTCTCAACCCGGAAGGATTCATATAAACCACTTATACAAAGATTATATCAACTTTCTGGGCTATCTTTCCAGGGGGCGACTAAATACTTTGGTGGTGCGGAGTCAAATGCTAGAAAATGCATTTCTAATCGATAATGCTATGAAGCAGTTCGAGACAACCGTTCCAATTATTCCTCTGATTGGATCATTGACTATGGCGCGTTTTTG-TAACTCATTAGGGCATCCGATTAGTAAGCCGACCTGGGCCGATTCCTCAGATTCTTATATTATAGAAATGAGACTTTTGTCGAACAAGGGAATCGGACGTAATCAATATAGGACAGAAATAAAAAAAAAATCATGAAATGCAAATTAGAGCTTAGAGTATTGACGTGTTTGTTAGGAGTCCTAATG--AAATTAGGAAAAGAGGACTTATTTTGTTTAAAAATAAA----AAACGAAATTGAATAACTAAATAAAATAAAAA------------------------ATTTGGTTCTTGAAGGGGTTTTGACAGATACGGCTCGACAAAACAATTTCAGCCATAACATAAAATGCATTGTGCAAAAAAAAA---TACATCGTTCTGTTTTTCCCTTTTTT-CGAGTATCCAGTAAAAGTAAATTAAATCCCCCTCCGC-AGTCGGATCGACGGCGCCTGC-GCCCTCGCTCCGTCGGCACAATAAC----GAACCCC-GGCGCGG--ACCGCGCCAAGGAAA-CTTAACAAGAGAG--CGTGCCC-TTGC-CTCCCCGGAAACGGTGTGTGCGCTTGTAGCATCGCCTTCTCT-CACT-ATTTAAAACGACTCTCGGCAACGGATATCTCGGCTCTCGCATCGATGAAGAACGTAGCGAAATGCGATACTTGGTGTGAATTGCAGAATCCCGTGAACCATCGAGTCTTTGAACGCAAGTTGCGCCCCAAGCCGTTAGGCCGAGGGCACGCCTGCCTGGGTGTCACGCATCGTT
>A._Palmatum_var._palmatum_LIZH-2015001-04
TTATACTCCTGAGTATGTAACCAAAGATACTGATATCTTGGCAGCATTCCGAGTAACTCCTCAACCCGGGGTTCCGCCCGAGGAAGCCGGGGCCGCGGTAGCTGCGGAATCTTCTACTGGTACATGGACAACTGTGTGGACCGATGGGCTTACCAGCCTTGATCGTTATAAAGGACGATGCTACAACATTGAGCCCGTTGCTGGAGAAGAAAATCAATATATATGTTATGTAGCTTACCCTTTAGACCTTTTTGAAGAGGGTTCTGTTACTAACATGTTTACTTCCATTGTGGGTAATGTATTTGGGTTTAAAGCCCTGCGCGCTCTACGTCTAGAGGATCTACGAATCCCTCCCGCGTATTCGAAAACTTTCCAAGGCCCCCCTCATGGCATCCAAGTTGAGAGAGATAAATTGAACAAGTATGGGCGCCCCCTATTGGGATGTACTATTAAACCTAAATTGGGATTATCCGCTAAGAACTACGGTAGAGCAGTTTCTTATTACTCCAAAGAAATCAAATTCCATTTTTTCAACAAGCAATCCAAGATTTTTCTTGTTCCTATATAATTCTCATGTATATGAATATGAATCAATCTTCTTTTTTCTCCGTAACCAATCTTCTCATTTACGATCAACATCTTCAGGACTCCTTTTTGAGCGAATTTCTTTTTATGGAAAAGTAGAAGATCTTGTCCAAGTCTTTGTTAATGATTTTCAGGACAACTTATGGCTGTTCAAGCATCCTATCATGCATTATGTTAGATATCAAGGAAAATCCGTTCTGGCTTCAAAAGATATGCCTCTTCTGATGAATAAATGGAAATATTACCTTGTCAATTTATGGCAATGGCATTTTCACGTGTGGTCTCAACCCGGAAGGATTCATATAAACCACTTATACAAAGATTATATCAACTTTCTGGGCTATCTTTCCAGGGGGCGACTAAATACTTTGGTGGTGCGGAGTCAAATGCTAGAAAATGCATTTCTAATCGATAATGCTATGAAGCAGTTCGAGACAACCGTTCCAATTATTCCTCTGATTGGATCATTGACTATGGCGCGTTTTTG-TAACTCATTAGGGCATCCGATTAGTAAGCCGACCTGGGCCGATTCCTCAGATTCTTATATTATAGAAATGAGACTTTTGTCGAACAAGGGAATCGGACGTAATCAATATAGGACAGAAATAAAAAAAAAATCATGAAATGCAAATTAGAGCTTAGAGTATTGACGTGTTTGTTAGGAGTCCTAATG--AAATTAGGAAAAGAGGACTTATTTTGTTTAAAAATAAA----AAACGAAATTGAATAACTAAATAAAATAAAAA------------------------ATTTGGTTCTTGAAGGGGTTTTGACAGATACGGCTCGACAAAACAATTTCAGCCATAACATAAAATGCATTGTGCAAAAAAAAA---TACATCGTTCTGTTTTTCCCTTTTTT-CGAGTATCCAGTAAAAGTAAATTAAATCCCCCTCCGC-AGTCGGATCGACGGCGCCTGC-GCCCTCGCTCCGTCGGCACAATAAC----GAACCCC-GGCGCGG--ACCGCGCCAAGGAAA-CTTAACAAGAGAG--CGTGCCC-TTGC-CTCCCCGGAAACGGTGTGTGCGCTTGTAGCATCGCCTTCTCT-CACT-ATTTAAAACGACTCTCGGCAACGGATATCTCGGCTCTCGCATCGATGAAGAACGTAGCGAAATGCGATACTTGGTGTGAATTGCAGAATCCCGTGAACCATCGAGTCTTTGAACGCAAGTTGCGCCCCAAGCCGTTAGGCCGAGGGCACGCCTGCCTGGGTGTCACGCATCGTT
>A._Palmatum_var._palmatum_LIZH-2015001-05
TTATACTCCTGAGTATGTAACCAAAGATACTGATATCTTGGCAGCATTCCGAGTAACTCCTCAACCCGGGGTTCCGCCCGAGGAAGCCGGGGCCGCGGTAGCTGCGGAATCTTCTACTGGTACATGGACAACTGTGTGGACCGATGGGCTTACCAGCCTTGATCGTTATAAAGGACGATGCTACAACATTGAGCCCGTTGCTGGAGAAGAAAATCAATATATATGTTATGTAGCTTACCCTTTAGACCTTTTTGAAGAGGGTTCTGTTACTAACATGTTTACTTCCATTGTGGGTAATGTATTTGGGTTTAAAGCCCTGCGCGCTCTACGTCTAGAGGATCTACGAATCCCTCCCGCGTATTCGAAAACTTTCCAAGGCCCCCCTCATGGCATCCAAGTTGAGAGAGATAAATTGAACAAGTATGGGCGCCCCCTATTGGGATGTACTATTAAACCTAAATTGGGATTATCCGCTAAGAACTACGGTAGAGCAGTTTCTTATTACTCCAAAGAAATCAAATTCCATTTTTTCAACAAGCAATCCAAGATTTTTCTTGTTCCTATATAATTCTCATGTATATGAATATGAATCAATCTTCTTTTTTCTCCGTAACCAATCTTCTCATTTACGATCAACATCTTCAGGACTCCTTTTTGAGCGAATTTCTTTTTATGGAAAAGTAGAAGATCTTGTCCAAGTCTTTGTTAATGATTTTCAGGACAACTTATGGCTGTTCAAGCATCCTATCATGCATTATGTTAGATATCAAGGAAAATCCGTTCTGGCTTCAAAAGATATGCCTCTTCTGATGAATAAATGGAAATATTACCTTGTCAATTTATGGCAATGGCATTTTCACGTGTGGTCTCAACCCGGAAGGATTCATATAAACCACTTATACAAAGATTATATCAACTTTCTGGGCTATCTTTCCAGGGGGCGACTAAATACTTTGGTGGTGCGGAGTCAAATGCTAGAAAATGCATTTCTAATCGATAATGCTATGAAGCAGTTCGAGACAACCGTTCCAATTATTCCTCTGATTGGATCATTGACTATGGCGCGTTTTTG-TAACTCATTAGGGCATCCGATTAGTAAGCCGACCTGGGCCGATTCCTCAGATTCTTATATTATAGAAATGAGACTTTTGTCGAACAAGGGAATCGGACGTAATCAATATAGGACAGAAATAAAAAAAAAATCATGAAATGCAAATTAGAGCTTAGAGTATTGACGTGTTTGTTAGGAGTCCTAATG--AAATTAGGAAAAGAGGACTTATTTTGTTTAAAAATAAA----AAACGAAATTGAATAACTAAATAAAATAAAAA------------------------ATTTGGTTCTTGAAGGGGTTTTGACAGATACGGCTCGACAAAACAATTTCAGCCATAACATAAAATGCATTGTGCAAAAAAAAA---TACATCGTTCTGTTTTTCCCTTTTTT-CGAGTATCCAGTAAAAGTAAATTAAATCCCCCTCCGC-AGTCGGATCGACGGCGCCTGC-GCCCTCGCTCCGTCGGCACAATAAC----GAACCCC-GGCGCGG--ACCGCGCCAAGGAAA-CTTAACAAGAGAG--CGTGCCC-TTGC-CTCCCCGGAAACGGTGTGTGCGCTTGTAGCATCGCCTTCTCT-CACT-ATTTAAAACGACTCTCGGCAACGGATATCTCGGCTCTCGCATCGATGAAGAACGTAGCGAAATGCGATACTTGGTGTGAATTGCAGAATCCCGTGAACCATCGAGTCTTTGAACGCAAGTTGCGCCCCAAGCCGTTAGGCCGAGGGCACGCCTGCCTGGGTGTCACGCATCGTT
>A._robustum_LIZH-2015052-01
TTATACTCCTGACTATGTAACCAAAGATACTGATATCTTGGCAGCATTCCGAGTAACTCCTCAACCCGGGGTTCCGCCCGAGGAAGCCGGGGCCGCGGTAGCTGCGGAATCTTCTACTGGTACATGGACAACTGTGTGGACCGATGGGCTTACCAGCCTTGATCGTTATAAAGGACGATGCTACAACATTGAGCCCGTTGCTGGAGAAGAAAATCAATATATATGTTATGTAGCTTACCCTTTAGACCTTTTTGAAGAGGGTTCTGTTACTAACATGTTTACTTCCATTGTGGGTAATGTATTTGGGTTTAAAGCCCTGCGCGCTCTACGTCTAGAGGATCTACGAATCCCTCCCGCGTATTCGAAAACTTTCCAAGGCCCCCCTCATGGCATCCAAGTTGAGAGAGATAAATTGAACAAGTATGGGCGCCCCCTATTGGGATGTACTATTAAACCTAAATTGGGATTATCCGCTAAGAACTACGGTAGAGCAGTTTCTTATTACTCCAAAGAAATCAAATTCCATTTTTTCAACAAGCAATCCAAGATTTTTCTTGTTCCTATATAATTCTCATGTATATGAATATGAATCAATCTTCTTTTTTCTCCGTAACCAATCTTCTCATTTACGATCAACATCTTCAGGACTCCTTTTTGAGCGAATTTCTTTTTATGGAAAAGTAGAAGATCTTGTCCAAGTCTTTGTTAATGATTTTCAGGACAACTTATGGCTGTTCAAGCATCCTATCATGCATTATGTTAGATATCAAGGAAAATCCGTTCTGGCTTCAAAAGATATGCCTCTTCTGATGAATAAATGGAAATATTACCTTGTCAATTTATGGCAATGGCATTTTCACGTGTGGTCTCAACCCGGAAGGATTCATATAAACCACTTATACAAAGATTATATCAACTTTCTGGGCTATCTTTCCAGGGGGCGACTAAATACTTTGGTGGTGCGGAGTCAAATGCTAGAAAATGCATTTCTAATCGATAATGCTATGAAGCAGTTCGAGACGACCGTTCCAATTATTCCTCTGATTGGATCATTGACTACGGCGCGTTTTTTGTAACTCATTAGGGCATCCGATTAGTAAGCCGACCTGGGCCGATTCCTCAAATTCTTATATTATAGAAATGGGACTTTTGTCGAACAAGGGAATCGGACGTAATCAATATAGGACAGAAATAAAAAAAAAATCATGAAATGCAAATTAGAGCTTAGAGTATTGACGTGTTTGTTAGGAGTCCTAATG--AAATTAGGAAAAGAGGACTTATTTTGTTTAAAAATAAA----AAACGAAATTGAATAACTAAATAAAATAAAAATTGAATAACTAAATAAAATAAAAAATTTTGTTCTTGAAGGGGTTTTGACAGATACGGCTCGACAAAACAATTTAAGCCATAACATAAAATGCATTGTGCAAAAAAAAA---TACATCGTTCTGTTTTTCCCTTTTTT-CGAGTATCCAGTAAAAGTAAATTAAATCCCCCTCCGC-GGTCGGATCGACGGCGCCTGC-GCCCTCGCTCCGTCGGCACAATAAC----GAACCCC-GGCGCGG--ACCGCGCCAAGGAAA-CTTAACAAGAGAG--CGTGCCC-TTGC-CTCCCCGGAAACGGTGTGTGCGCTTGTAGCATCGCCTTCTCT-CACT-ATTCAAAACGACTCTCGGCAACGGATATCTCGGCTCTCGCATCGATGAAGAACGTAGCGAAATGCGATACTTGGTGTGAATTGCAGAATCCCGTGAACCATCGAGTCTTTGAACGCAAGTTGCGCCCCAAGCCGTTAGGCCGAGGGCACGCCTGCCTGGGTGTCACGCATCGTT
>A._robustum_LIZH-2015052-02
TTATACTCCTGACTATGTAACCAAAGATACTGATATCTTGGCAGCATTCCGAGTAACTCCTCAACCCGGGGTTCCGCCCGAGGAAGCCGGGGCCGCGGTAGCTGCGGAATCTTCTACTGGTACATGGACAACTGTGTGGACCGATGGGCTTACCAGCCTTGATCGTTATAAAGGACGATGCTACAACATTGAGCCCGTTGCTGGAGAAGAAAATCAATATATATGTTATGTAGCTTACCCTTTAGACCTTTTTGAAGAGGGTTCTGTTACTAACATGTTTACTTCCATTGTGGGTAATGTATTTGGGTTTAAAGCCCTGCGCGCTCTACGTCTAGAGGATCTACGAATCCCTCCCGCGTATTCGAAAACTTTCCAAGGCCCCCCTCATGGCATCCAAGTTGAGAGAGATAAATTGAACAAGTATGGGCGCCCCCTATTGGGATGTACTATTAAACCTAAATTGGGATTATCCGCTAAGAACTACGGTAGAGCAGTTTCTTATTACTCCAAAGAAATCAAATTCCATTTTTTCAACAAGCAATCCAAGATTTTTCTTGTTCCTATATAATTCTCATGTATATGAATATGAATCAATCTTCTTTTTTCTCCGTAACCAATCTTCTCATTTACGATCAACATCTTCAGGACTCCTTTTTGAGCGAATTTCTTTTTATGGAAAAGTAGAAGATCTTGTCCAAGTCTTTGTTAATGATTTTCAGGACAACTTATGGCTGTTCAAGCATCCTATCATGCATTATGTTAGATATCAAGGAAAATCCGTTCTGGCTTCAAAAGATATGCCTCTTCTGATGAATAAATGGAAATATTACCTTGTCAATTTATGGCAATGGCATTTTCACGTGTGGTCTCAACCCGGAAGGATTCATATAAACCACTTATACAAAGATTATATCAACTTTCTGGGCTATCTTTCCAGGGGGCGACTAAATACTTTGGTGGTGCGGAGTCAAATGCTAGAAAATGCATTTCTAATCGATAATGCTATGAAGCAGTTCGAGACGACCGTTCCAATTATTCCTCTGATTGGATCATTGACTACGGCGCGTTTTTTGTAACTCATTAGGGCATCCGATTAGTAAGCCGACCTGGGCCGATTCCTCAAATTCTTATATTATAGAAATGGGACTTTTGTCGAACAAGGGAATCGGACGTAATCAATATAGGACAGAAATAAAAAAAAAATCATGAAATGCAAATTAGAGCTTAGAGTATTGACGTGTTTGTTAGGAGTCCTAATG--AAATTAGGAAAAGAGGACTTATTTTGTTTAAAAATAAA----AAACGAAATTGAATAACTAAATAAAATAAAAATTGAATAACTAAATAAAATAAAAAATTTTGTTCTTGAAGGGGTTTTGACAGATACGGCTCGACAAAACAATTTAAGCCATAACATAAAATGCATTGTGCAAAAAAAAA---TACATCGTTCTGTTTTTCCCTTTTTT-CGAGTATCCAGTAAAAGTAAATTAAATCCCCCTCCGC-GGTCGGATCGACGGCGCCTGC-GCCCTCGCTCCGTCGGCACAATAAC----GAACCCC-GGCGCGG--ACCGCGCCAAGGAAA-CTTAACAAGAGAG--CGTGCCC-TTGC-CTCCCCGGAAACGGTGTGTGCGCTTGTAGCATCGCCTTCTCT-CACT-ATTCAAAACGACTCTCGGCAACGGATATCTCGGCTCTCGCATCGATGAAGAACGTAGCGAAATGCGATACTTGGTGTGAATTGCAGAATCCCGTGAACCATCGAGTCTTTGAACGCAAGTTGCGCCCCAAGCCGTTAGGCCGAGGGCACGCCTGCCTGGGTGTCACGCATCGTT
>A._robustum_LIZH-2015052-03
TTATACTCCTGACTATGTAACCAAAGATACTGATATCTTGGCAGCATTCCGAGTAACTCCTCAACCCGGGGTTCCGCCCGAGGAAGCCGGGGCCGCGGTAGCTGCGGAATCTTCTACTGGTACATGGACAACTGTGTGGACCGATGGGCTTACCAGCCTTGATCGTTATAAAGGACGATGCTACAACATTGAGCCCGTTGCTGGAGAAGAAAATCAATATATATGTTATGTAGCTTACCCTTTAGACCTTTTTGAAGAGGGTTCTGTTACTAACATGTTTACTTCCATTGTGGGTAATGTATTTGGGTTTAAAGCCCTGCGCGCTCTACGTCTAGAGGATCTACGAATCCCTCCCGCGTATTCGAAAACTTTCCAAGGCCCCCCTCATGGCATCCAAGTTGAGAGAGATAAATTGAACAAGTATGGGCGCCCCCTATTGGGATGTACTATTAAACCTAAATTGGGATTATCCGCTAAGAACTACGGTAGAGCAGTTTCTTATTACTCCAAAGAAATCAAATTCCATTTTTTCAACAAGCAATCCAAGATTTTTCTTGTTCCTATATAATTCTCATGTATATGAATATGAATCAATCTTCTTTTTTCTCCGTAACCAATCTTCTCATTTACGATCAACATCTTCAGGACTCCTTTTTGAGCGAATTTCTTTTTATGGAAAAGTAGAAGATCTTGTCCAAGTCTTTGTTAATGATTTTCAGGACAACTTATGGCTGTTCAAGCATCCTATCATGCATTATGTTAGATATCAAGGAAAATCCGTTCTGGCTTCAAAAGATATGCCTCTTCTGATGAATAAATGGAAATATTACCTTGTCAATTTATGGCAATGGCATTTTCACGTGTGGTCTCAACCCGGAAGGATTCATATAAACCACTTATACAAAGATTATATCAACTTTCTGGGCTATCTTTCCAGGGGGCGACTAAATACTTTGGTGGTGCGGAGTCAAATGCTAGAAAATGCATTTCTAATCGATAATGCTATGAAGCAGTTCGAGACGACCGTTCCAATTATTCCTCTGATTGGATCATTGACTACGGCGCGTTTTTTGTAACTCATTAGGGCATCCGATTAGTAAGCCGACCTGGGCCGATTCCTCAAATTCTTATATTATAGAAATGGGACTTTTGTCGAACAAGGGAATCGGACGTAATCAATATAGGACAGAAATAAAAAAAAAATCATGAAATGCAAATTAGAGCTTAGAGTATTGACGTGTTTGTTAGGAGTCCTAATG--AAATTAGGAAAAGAGGACTTATTTTGTTTAAAAATAAA----AAACGAAATTGAATAACTAAATAAAATAAAAATTGAATAACTAAATAAAATAAAAAATTTTGTTCTTGAAGGGGTTTTGACAGATACGGCTCGACAAAACAATTTAAGCCATAACATAAAATGCATTGTGCAAAAAAAAA---TACATCGTTCTGTTTTTCCCTTTTTT-CGAGTATCCAGTAAAAGTAAATTAAATCCCCCTCCGC-GGTCGGATCGACGGCGCCTGC-GCCCTCGCTCCGTCGGCACAATAAC----GAACCCC-GGCGCGG--ACCGCGCCAAGGAAA-CTTAACAAGAGAG--CGTGCCC-TTGC-CTCCCCGGAAACGGTGTGTGCGCTTGTAGCATCGCCTTCTCT-CACT-ATTCAAAACGACTCTCGGCAACGGATATCTCGGCTCTCGCATCGATGAAGAACGTAGCGAAATGCGATACTTGGTGTGAATTGCAGAATCCCGTGAACCATCGAGTCTTTGAACGCAAGTTGCGCCCCAAGCCGTTAGGCCGAGGGCACGCCTGCCTGGGTGTCACGCATCGTT
>A._robustum_LIZH-2015052-04
TTATACTCCTGACTATGTAACCAAAGATACTGATATCTTGGCAGCATTCCGAGTAACTCCTCAACCCGGGGTTCCGCCCGAGGAAGCCGGGGCCGCGGTAGCTGCGGAATCTTCTACTGGTACATGGACAACTGTGTGGACCGATGGGCTTACCAGCCTTGATCGTTATAAAGGACGATGCTACAACATTGAGCCCGTTGCTGGAGAAGAAAATCAATATATATGTTATGTAGCTTACCCTTTAGACCTTTTTGAAGAGGGTTCTGTTACTAACATGTTTACTTCCATTGTGGGTAATGTATTTGGGTTTAAAGCCCTGCGCGCTCTACGTCTAGAGGATCTACGAATCCCTCCCGCGTATTCGAAAACTTTCCAAGGCCCCCCTCATGGCATCCAAGTTGAGAGAGATAAATTGAACAAGTATGGGCGCCCCCTATTGGGATGTACTATTAAACCTAAATTGGGATTATCCGCTAAGAACTACGGTAGAGCAGTTTCTTATTACTCCAAAGAAATCAAATTCCATTTTTTCAACAAGCAATCCAAGATTTTTCTTGTTCCTATATAATTCTCATGTATATGAATATGAATCAATCTTCTTTTTTCTCCGTAACCAATCTTCTCATTTACGATCAACATCTTCAGGACTCCTTTTTGAGCGAATTTCTTTTTATGGAAAAGTAGAAGATCTTGTCCAAGTCTTTGTTAATGATTTTCAGGACAACTTATGGCTGTTCAAGCATCCTATCATGCATTATGTTAGATATCAAGGAAAATCCGTTCTGGCTTCAAAAGATATGCCTCTTCTGATGAATAAATGGAAATATTACCTTGTCAATTTATGGCAATGGCATTTTCACGTGTGGTCTCAACCCGGAAGGATTCATATAAACCACTTATACAAAGATTATATCAACTTTCTGGGCTATCTTTCCAGGGGGCGACTAAATACTTTGGTGGTGCGGAGTCAAATGCTAGAAAATGCATTTCTAATCGATAATGCTATGAAGCAGTTCGAGACGACCGTTCCAATTATTCCTCTGATTGGATCATTGACTACGGCGCGTTTTTTGTAACTCATTAGGGCATCCGATTAGTAAGCCGACCTGGGCCGATTCCTCAAATTCTTATATTATAGAAATGGGACTTTTGTCGAACAAGGGAATCGGACGTAATCAATATAGGACAGAAATAAAAAAAAAATCATGAAATGCAAATTAGAGCTTAGAGTATTGACGTGTTTGTTAGGAGTCCTAATG--AAATTAGGAAAAGAGGACTTATTTTGTTTAAAAATAAA----AAACGAAATTGAATAACTAAATAAAATAAAAATTGAATAACTAAATAAAATAAAAAATTTTGTTCTTGAAGGGGTTTTGACAGATACGGCTCGACAAAACAATTTAAGCCATAACATAAAATGCATTGTGCAAAAAAAAA---TACATCGTTCTGTTTTTCCCTTTTTT-CGAGTATCCAGTAAAAGTAAATTAAATCCCCCTCCGC-GGTCGGATCGACGGCGCCTGC-GCCCTCGCTCCGTCGGCACAATAAC----GAACCCC-GGCGCGG--ACCGCGCCAAGGAAA-CTTAACAAGAGAG--CGTGCCC-TTGC-CTCCCCGGAAACGGTGTGTGCGCTTGTAGCATCGCCTTCTCT-CACT-ATTCAAAACGACTCTCGGCAACGGATATCTCGGCTCTCGCATCGATGAAGAACGTAGCGAAATGCGATACTTGGTGTGAATTGCAGAATCCCGTGAACCATCGAGTCTTTGAACGCAAGTTGCGCCCCAAGCCGTTAGGCCGAGGGCACGCCTGCCTGGGTGTCACGCATCGTT
>A._robustum_LIZH-2015052-05
TTATACTCCTGACTATGTAACCAAAGATACTGATATCTTGGCAGCATTCCGAGTAACTCCTCAACCCGGGGTTCCGCCCGAGGAAGCCGGGGCCGCGGTAGCTGCGGAATCTTCTACTGGTACATGGACAACTGTGTGGACCGATGGGCTTACCAGCCTTGATCGTTATAAAGGACGATGCTACAACATTGAGCCCGTTGCTGGAGAAGAAAATCAATATATATGTTATGTAGCTTACCCTTTAGACCTTTTTGAAGAGGGTTCTGTTACTAACATGTTTACTTCCATTGTGGGTAATGTATTTGGGTTTAAAGCCCTGCGCGCTCTACGTCTAGAGGATCTACGAATCCCTCCCGCGTATTCGAAAACTTTCCAAGGCCCCCCTCATGGCATCCAAGTTGAGAGAGATAAATTGAACAAGTATGGGCGCCCCCTATTGGGATGTACTATTAAACCTAAATTGGGATTATCCGCTAAGAACTACGGTAGAGCAGTTTCTTATTACTCCAAAGAAATCAAATTCCATTTTTTCAACAAGCAATCCAAGATTTTTCTTGTTCCTATATAATTCTCATGTATATGAATATGAATCAATCTTCTTTTTTCTCCGTAACCAATCTTCTCATTTACGATCAACATCTTCAGGACTCCTTTTTGAGCGAATTTCTTTTTATGGAAAAGTAGAAGATCTTGTCCAAGTCTTTGTTAATGATTTTCAGGACAACTTATGGCTGTTCAAGCATCCTATCATGCATTATGTTAGATATCAAGGAAAATCCGTTCTGGCTTCAAAAGATATGCCTCTTCTGATGAATAAATGGAAATATTACCTTGTCAATTTATGGCAATGGCATTTTCACGTGTGGTCTCAACCCGGAAGGATTCATATAAACCACTTATACAAAGATTATATCAACTTTCTGGGCTATCTTTCCAGGGGGCGACTAAATACTTTGGTGGTGCGGAGTCAAATGCTAGAAAATGCATTTCTAATCGATAATGCTATGAAGCAGTTCGAGACGACCGTTCCAATTATTCCTCTGATTGGATCATTGACTACGGCGCGTTTTTTGTAACTCATTAGGGCATCCGATTAGTAAGCCGACCTGGGCCGATTCCTCAAATTCTTATATTATAGAAATGGGACTTTTGTCGAACAAGGGAATCGGACGTAATCAATATAGGACAGAAATAAAAAAAAAATCATGAAATGCAAATTAGAGCTTAGAGTATTGACGTGTTTGTTAGGAGTCCTAATG--AAATTAGGAAAAGAGGACTTATTTTGTTTAAAAATAAA----AAACGAAATTGAATAACTAAATAAAATAAAAATTGAATAACTAAATAAAATAAAAAATTTTGTTCTTGAAGGGGTTTTGACAGATACGGCTCGACAAAACAATTTAAGCCATAACATAAAATGCATTGTGCAAAAAAAAA---TACATCGTTCTGTTTTTCCCTTTTTT-CGAGTATCCAGTAAAAGTAAATTAAATCCCCCTCCGC-GGTCGGATCGACGGCGCCTGC-GCCCTCGCTCCGTCGGCACAATAAC----GAACCCC-GGCGCGG--ACCGCGCCAAGGAAA-CTTAACAAGAGAG--CGTGCCC-TTGC-CTCCCCGGAAACGGTGTGTGCGCTTGTAGCATCGCCTTCTCT-CACT-ATTCAAAACGACTCTCGGCAACGGATATCTCGGCTCTCGCATCGATGAAGAACGTAGCGAAATGCGATACTTGGTGTGAATTGCAGAATCCCGTGAACCATCGAGTCTTTGAACGCAAGTTGCGCCCCAAGCCGTTAGGCCGAGGGCACGCCTGCCTGGGTGTCACGCATCGTT
>A._mono_LIZH-2014036-01
TTATACTCCTGACTATGTAACCAAAGATACTGATATCTTGGCAGCATTCCGAGTAACTCCTCAACCCGGGGTTCCGCCCGAGGAAGCCGGGGCCGCGGTAGCTGCGGAATCTTCTACTGGTACATGGACAACTGTGTGGACCGATGGGCTTACCAGCCTTGATCGTTATAAAGGACGATGCTACAACATTGAGCCCGTTGCTGGAGAAGAAAATCAATATATATGTTATGTAGCTTACCCTTTAGACCTTTTTGAAGAGGGTTCTGTTACTAACATGTTTACTTCCATTGTGGGTAATGTATTTGGGTTTAAAGCCCTGCGCGCTCTACGTCTAGAGGATCTACGAATCCCTCCCGCGTATTCGAAAACTTTCCAAGGCCCCCCTCATGGCATCCAAGTTGAGAGAGATAAATTGAACAAGTATGGGCGCCCCCTATTGGGATGTACTATTAAACCTAAATTGGGATTATCCGCTAAGAACTACGGTAGAGCTGTTTCTTATTACTCCAAAGAAATCAAATTCCATTTTTTCAACAAGTAATCCAAGATTTTTCTTGTTCCTATATAATTCTCATGTATATGAATACGAATCAATCTTCTTTTTTCTCCGTAACCAATCCTCTCATTTACGATCAACATCTTCAGGACTCCTTTTTGAGCGAATTTCTTTTTATGGAAAAGTAGAAGATCTTGTCCAAGTCTTTGTTAATGATTTTCAGGACAACTTATGGTTGTTCAAGCATCCTATCATGCATTATGTTAGATATCAAGGAAAATCCGTTCTGGCTTCAAAAGATATGCCTCTTCTGATGAATAAATGGAAATATTACCTTGTCAATTTATGGCAATGGCATTTTCACGTGTGGTCTCAACCCGGAAGGATTCATATAAACCACTTATACAAAGATTATATCGACTTTCTGGGCTATCTTTCCAGGGGGCGATTAAATACTTTGGTGGTGCGGAGTCAAATGCTAGAAAATGCATTTCTAATCGATAATGCTATGAAGCAGTTCGAGACAACCGTTCCAATTATTCCTCTGATTGGATCATTGACTACGGCGCGTTTTTG-TAACTCATTAGGGCATCCCATTAGTAAGCCGACCTGGGCCGATTCCTCAGATTCTTATATTATAGAAATGGGACTTTTGTCGAACAAGGGAATCGGACGTAATCAATATAGGACAGAAATAAAAAAAAAATCATGAACTGCAAATTAGAGCTTAGAGTATTGACGTGTTTGTTAGGAGTCCTATATTGAAATTAGGAAAAGAGGACTTATTTTGTTTAAAAATAAA----AAACGAAATTGAATAACTAAATAAAATAACAA------------------------ATTTGGTTCTTGAAGGGGTTTTGACAGATACGGCTCGACAAAACAACTTAAGCCATAACATAAAATGCATTGTGCAAAAAAAAA---TACATCGTTCTGTTTTTCCCTTTTTT-CGAGTATCCAGTAAAAGTAAATTAAATCCTCCTCCGC-AGTTGGATCGATGGCACCCGC---CGTCGCTCCCTCGGCACAACAAC----GAACCCC-GGCGCGG--ACCGCGCCAAGGAAT-CTTAACGAGAGAG--CGTGCCC-CTGC-CGCCCCGGAAACGGTGTGTGTGCTTGTGGCGTCGCCTTCTTC-CATT-ATTTAAAACGACTCTCGGCAACGGATATCTCGGCTCTCGCATCGATGAAGAACGTAGCGAAATGCGATACTTGGTGTGAATTGCAGAATCCCGTGAACCATCGAGTCTTTGAACGCAAGTTGCGCCCCAAGCCGTTAGGCCGAGGGCACGCCTGCCTGGGTGTCACGCATCGTC
>A._mono_LIZH-2014036-02
TTATACTCCTGACTATGTAACCAAAGATACTGATATCTTGGCAGCATTCCGAGTAACTCCTCAACCCGGGGTTCCGCCCGAGGAAGCCGGGGCCGCGGTAGCTGCGGAATCTTCTACTGGTACATGGACAACTGTGTGGACCGATGGGCTTACCAGCCTTGATCGTTATAAAGGACGATGCTACAACATTGAGCCCGTTGCTGGAGAAGAAAATCAATATATATGTTATGTAGCTTACCCTTTAGACCTTTTTGAAGAGGGTTCTGTTACTAACATGTTTACTTCCATTGTGGGTAATGTATTTGGGTTTAAAGCCCTGCGCGCTCTACGTCTAGAGGATCTACGAATCCCTCCCGCGTATTCGAAAACTTTCCAAGGCCCCCCTCATGGCATCCAAGTTGAGAGAGATAAATTGAACAAGTATGGGCGCCCCCTATTGGGATGTACTATTAAACCTAAATTGGGATTATCCGCTAAGAACTACGGTAGAGCTGTTTCTTATTACTCCAAAGAAATCAAATTCCATTTTTTCAACAAGTAATCCAAGATTTTTCTTGTTCCTATATAATTCTCATGTATATGAATACGAATCAATCTTCTTTTTTCTCCGTAACCAATCCTCTCATTTACGATCAACATCTTCAGGACTCCTTTTTGAGCGAATTTCTTTTTATGGAAAAGTAGAAGATCTTGTCCAAGTCTTTGTTAATGATTTTCAGGACAACTTATGGTTGTTCAAGCATCCTATCATGCATTATGTTAGATATCAAGGAAAATCCGTTCTGGCTTCAAAAGATATGCCTCTTCTGATGAATAAATGGAAATATTACCTTGTCAATTTATGGCAATGGCATTTTCACGTGTGGTCTCAACCCGGAAGGATTCATATAAACCACTTATACAAAGATTATATCGACTTTCTGGGCTATCTTTCCAGGGGGCGATTAAATACTTTGGTGGTGCGGAGTCAAATGCTAGAAAATGCATTTCTAATCGATAATGCTATGAAGCAGTTCGAGACAACCGTTCCAATTATTCCTCTGATTGGATCATTGACTACGGCGCGTTTTTG-TAACTCATTAGGGCATCCCATTAGTAAGCCGACCTGGGCCGATTCCTCAGATTCTTATATTATAGAAATGGGACTTTTGTCGAACAAGGGAATCGGACGTAATCAATATAGGACAGAAATAAAAAAAAAATCATGAACTGCAAATTAGAGCTTAGAGTATTGACGTGTTTGTTAGGAGTCCTATATTGAAATTAGGAAAAGAGGACTTATTTTGTTTAAAAATAAA----AAACGAAATTGAATAACTAAATAAAATAACAA------------------------ATTTGGTTCTTGAAGGGGTTTTGACAGATACGGCTCGACAAAACAACTTAAGCCATAACATAAAATGCATTGTGCAAAAAAAAA---TACATCGTTCTGTTTTTCCCTTTTTT-CGAGTATCCAGTAAAAGTAAATTAAATCCTCCTCCGC-AGTTGGATCGATGGCACCCGC---CGTCGCTCCCTCGGCACAACAAC----GAACCCC-GGCGCGG--ACCGCGCCAAGGAAT-CTTAACGAGAGAG--CGTGCCC-CTGC-CGCCCCGGAAACGGTGTGTGTGCTTGTGGCGTCGCCTTCTTC-CATT-ATTTAAAACGACTCTCGGCAACGGATATCTCGGCTCTCGCATCGATGAAGAACGTAGCGAAATGCGATACTTGGTGTGAATTGCAGAATCCCGTGAACCATCGAGTCTTTGAACGCAAGTTGCGCCCCAAGCCGTTAGGCCGAGGGCACGCCTGCCTGGGTGTCACGCATCGTC
>A._mono_LIZH-2014058
TTATACTCCTGACTATGTAACCAAAGATACTGATATCTTGGCAGCATTCCGAGTAACTCCTCAACCCGGGGTTCCGCCCGAGGAAGCCGGGGCCGCGGTAGCTGCGGAATCTTCTACTGGTACATGGACAACTGTGTGGACCGATGGGCTTACCAGCCTTGATCGTTATAAAGGACGATGCTACAACATTGAGCCCGTTGCTGGAGAAGAAAATCAATATATATGTTATGTAGCTTACCCTTTAGACCTTTTTGAAGAGGGTTCTGTTACTAACATGTTTACTTCCATTGTGGGTAATGTATTTGGGTTTAAAGCCCTGCGCGCTCTACGTCTAGAGGATCTACGAATCCCTCCCGCGTATTCGAAAACTTTCCAAGGCCCCCCTCATGGCATCCAAGTTGAGAGAGATAAATTGAACAAGTATGGGCGCCCCCTATTGGGATGTACTATTAAACCTAAATTGGGATTATCCGCTAAGAACTACGGTAGAGCTGTTTCTTATTACTCCAAAGAAATCAAATTCCATTTTTTCAACAAGTAATCCAAGATTTTTCTTGTTCCTATATAATTCTCATGTATATGAATACGAATCAATCTTCTTTTTTCTCCGTAACCAATCCTCTCATTTACGATCAACATCTTCAGGACTCCTTTTTGAGCGAATTTCTTTTTATGGAAAAGTAGAAGATCTTGTCCAAGTCTTTGTTAATGATTTTCAGGACAACTTATGGTTGTTCAAGCATCCTATCATGCATTATGTTAGATATCAAGGAAAATCCGTTCTGGCTTCAAAAGATATGCCTCTTCTGATGAATAAATGGAAATATTACCTTGTCAATTTATGGCAATGGCATTTTCACGTGTGGTCTCAACCCGGAAGGATTCATATAAACCACTTATACAAAGATTATATCGACTTTCTGGGCTATCTTTCCAGGGGGCGATTAAATACTTTGGTGGTGCGGAGTCAAATGCTAGAAAATGCATTTCTAATCGATAATGCTATGAAGCAGTTCGAGACAACCGTTCCAATTATTCCTCTGATTGGATCATTGACTACGGCGCGTTTTTG-TAACTCATTAGGGCATCCCATTAGTAAGCCGACCTGGGCCGATTCCTCAGATTCTTATATTATAGAAATGGGACTTTTGTCGAACAAGGGAATCGGACGTAATCAATATAGGACAGAAATAAAAAAAAAATCATGAACTGCAAATTAGAGCTTAGAGTATTGACGTGTTTGTTAGGAGTCCTATATTGAAATTAGGAAAAGAGGACTTATTTTGTTTAAAAATAAA----AAACGAAATTGAATAACTAAATAAAATAACAA------------------------ATTTGGTTCTTGAAGGGGTTTTGACAGATACGGCTCGACAAAACAACTTAAGCCATAACATAAAATGCATTGTGCAAAAAAAAA---TACATCGTTCTGTTTTTCCCTTTTTT-CGAGTATCCAGTAAAAGTAAATTAAATCCTCCTCCGC-AGTTGGATCGATGGCACCCGC---CGTCGCTCCCTCGGCACAACAAC----GAACCCC-GGCGCGG--ACCGCGCCAAGGAAT-CTTAACGAGAGAG--CGTGCCC-CTGC-CGCCCCGGAAACGGTGTGTGTGCTTGTGGCGTCGCCTTCTTC-CATT-ATTTAAAACGACTCTCGGCAACGGATATCTCGGCTCTCGCATCGATGAAGAACGTAGCGAAATGCGATACTTGGTGTGAATTGCAGAATCCCGTGAACCATCGAGTCTTTGAACGCAAGTTGCGCCCCAAGCCGTTAGGCCGAGGGCACGCCTGCCTGGGTGTCACGCATCGTC
>A._oblongum_LIZH-2014033-01
TTATACTCCTGAATATGTAACCAAAGATACTGATATCTTGGCAGCATTCCGAGTAACTCCTCAACCCGGGGTTCCGCCCGAGGAAGCCGGGGCCGCGGTAGCTGCGGAATCTTCTACTGGTACATGGACAACTGTGTGGACCGATGGGCTTACCAGCCTTGATCGTTATAAAGGACGATGCTACAACATTGAGCCCGTTGCTGGAGAAGAAAATCAATATATATGTTATGTAGCTTACCCTTTAGACCTTTTTGAAGAGGGTTCTGTTACTAACATGTTTACTTCCATTGTGGGTAATGTATTTGGGTTTAAAGCCCTGCGCGCTCTACGTCTAGAGGATCTACGAATCCCTCCCGCGTATTCAAAAACTTTCCAAGGCCCCCCTCATGGCATCCAAGTTGAGAGAGATAAATTGAACAAGTACGGGCGCCCCCTATTGGGATGTACTATTAAACCTAAATTGGGATTATCCGCTAAGAACTACGGTAGAGCAGTTTCTTATTACTCCAAAGAAATCAAATTCCATTTTTTCAACAAGTAATCCAAGATTTTTCTTGTTCCTATATAATTCTCATGTATATGAATATGAATCAATCTTCTTTTTTCTCCGTAACCAATCTTCTCATTTACGATCAACATCTTCAGGACTCCTTTTTGAGCGAATTTCTTTTTATGGAAAAGTAGAAGATCTTGTCCAAGTCTTTGTTAATGATTTTCAGGACTACTTATGGTTGTTCAAGCATCCTATCATGCATTATGTTAGATATCAAGGAAAATCCGTTCTGGCTTCAAAAGATATGCCTCTTCTGATGAATAAATGGAAATATTACCTTGTCAATTTATGGCAATGGCATTTTCACGTGTGGTCTCAACCCGGAAGGATTCATATAAACCACTTATACAAAGATTATATCGACTTTCTGGGCTATCTTTCCAGGGGGCGACTAAATACTTTGGTGGTGCGGAGTCAAATGCTAGAAAATGCATTTTTAATCGATAATGCTATGAAGCAGTTCGAGACAACCGTTCCAATTATTCCTCTGATTGGATCATTGACTACGGCGCGTTTTTG-TAACTCATTAGGGCATCCCATTAGTAAGCCGACCTGGGCCGATTCCTCAGATTCTTATATTATAGAAATGGGACTTTTGTCGAACAAGGGAATCGGACGTAATCAATATAGGACAGAAATAAAAAAAAAATCATGAAATGCAAATTAGAGCTTAGAGTATTGACGTGTTTGTTAGGAGTCCTAATG--AAATTAGGAAAAGAGGACTTATTTTGTTTAAAAATAAA----AAACGAAATTGAATAACTAAATAAAATAACAA------------------------ATTTGGTTCTTGAAGGAGTTTTGACAGATACGGCTCGACAAAACAATTTAAGCCCTAACATAAAATGCATTGTGCAAAAAAAA----TACGTCGTTCTGTTTTTCCCTTTTTT-CGAGTATCCAGCAAAAGTAAATTAAATCCCCCTTTGC-CGTCGGATCGATGGCACCAGC---CCTCGCTCCCACGGCACAACAAC----GAACCCC-GGCGCGG--ACCGCGCCAAGGAAG-CTTAACACGAGGGAGCGTGCCC-TTGC-CGCCCCGGAAACGGTGTGTGTGCTTGTGGCATTGCCTTCTTT-CATT-ATTTAAAACGACTCTCGGCAACGGATATCTCGGCTCTCGCATCGATGAAGAACGTAGCGAAATGCGATACTTGGTGTGAATTGCAGAATCCCGTGAACCATCGAGTCTTTGAACGCAAGTTGCGCCCCAAGCCGTTAGGCCGAGGGCACGCCTGCCTGGGTGTCACGCATCGTT
>A._oblongum_LIZH-2014033-02
TTATACTCCTGAATATGTAACCAAAGATACTGATATCTTGGCAGCATTCCGAGTAACTCCTCAACCCGGGGTTCCGCCCGAGGAAGCCGGGGCCGCGGTAGCTGCGGAATCTTCTACTGGTACATGGACAACTGTGTGGACCGATGGGCTTACCAGCCTTGATCGTTATAAAGGACGATGCTACAACATTGAGCCCGTTGCTGGAGAAGAAAATCAATATATATGTTATGTAGCTTACCCTTTAGACCTTTTTGAAGAGGGTTCTGTTACTAACATGTTTACTTCCATTGTGGGTAATGTATTTGGGTTTAAAGCCCTGCGCGCTCTACGTCTAGAGGATCTACGAATCCCTCCCGCGTATTCAAAAACTTTCCAAGGCCCCCCTCATGGCATCCAAGTTGAGAGAGATAAATTGAACAAGTACGGGCGCCCCCTATTGGGATGTACTATTAAACCTAAATTGGGATTATCCGCTAAGAACTACGGTAGAGCAGTTTCTTATTACTCCAAAGAAATCAAATTCCATTTTTTCAACAAGTAATCCAAGATTTTTCTTGTTCCTATATAATTCTCATGTATATGAATATGAATCAATCTTCTTTTTTCTCCGTAACCAATCTTCTCATTTACGATCAACATCTTCAGGACTCCTTTTTGAGCGAATTTCTTTTTATGGAAAAGTAGAAGATCTTGTCCAAGTCTTTGTTAATGATTTTCAGGACTACTTATGGTTGTTCAAGCATCCTATCATGCATTATGTTAGATATCAAGGAAAATCCGTTCTGGCTTCAAAAGATATGCCTCTTCTGATGAATAAATGGAAATATTACCTTGTCAATTTATGGCAATGGCATTTTCACGTGTGGTCTCAACCCGGAAGGATTCATATAAACCACTTATACAAAGATTATATCGACTTTCTGGGCTATCTTTCCAGGGGGCGACTAAATACTTTGGTGGTGCGGAGTCAAATGCTAGAAAATGCATTTTTAATCGATAATGCTATGAAGCAGTTCGAGACAACCGTTCCAATTATTCCTCTGATTGGATCATTGACTACGGCGCGTTTTTG-TAACTCATTAGGGCATCCCATTAGTAAGCCGACCTGGGCCGATTCCTCAGATTCTTATATTATAGAAATGGGACTTTTGTCGAACAAGGGAATCGGACGTAATCAATATAGGACAGAAATAAAAAAAAAATCATGAAATGCAAATTAGAGCTTAGAGTATTGACGTGTTTGTTAGGAGTCCTAATG--AAATTAGGAAAAGAGGACTTATTTTGTTTAAAAATAAA----AAACGAAATTGAATAACTAAATAAAATAACAA------------------------ATTTGGTTCTTGAAGGAGTTTTGACAGATACGGCTCGACAAAACAATTTAAGCCCTAACATAAAATGCATTGTGCAAAAAAAA----TACGTCGTTCTGTTTTTCCCTTTTTT-CGAGTATCCAGCAAAAGTAAATTAAATCCCCCTTTGC-CGTCGGATCGATGGCACCAGC---CCTCGCTCCCACGGCACAACAAC----GAACCCC-GGCGCGG--ACCGCGCCAAGGAAG-CTTAACACGAGGGAGCGTGCCC-TTGC-CGCCCCGGAAACGGTGTGTGTGCTTGTGGCATTGCCTTCTTT-CATT-ATTTAAAACGACTCTCGGCAACGGATATCTCGGCTCTCGCATCGATGAAGAACGTAGCGAAATGCGATACTTGGTGTGAATTGCAGAATCCCGTGAACCATCGAGTCTTTGAACGCAAGTTGCGCCCCAAGCCGTTAGGCCGAGGGCACGCCTGCCTGGGTGTCACGCATCGTT
>A._oblongum_LIZH-2014033-03
TTATACTCCTGAATATGTAACCAAAGATACTGATATCTTGGCAGCATTCCGAGTAACTCCTCAACCCGGGGTTCCGCCCGAGGAAGCCGGGGCCGCGGTAGCTGCGGAATCTTCTACTGGTACATGGACAACTGTGTGGACCGATGGGCTTACCAGCCTTGATCGTTATAAAGGACGATGCTACAACATTGAGCCCGTTGCTGGAGAAGAAAATCAATATATATGTTATGTAGCTTACCCTTTAGACCTTTTTGAAGAGGGTTCTGTTACTAACATGTTTACTTCCATTGTGGGTAATGTATTTGGGTTTAAAGCCCTGCGCGCTCTACGTCTAGAGGATCTACGAATCCCTCCCGCGTATTCAAAAACTTTCCAAGGCCCCCCTCATGGCATCCAAGTTGAGAGAGATAAATTGAACAAGTACGGGCGCCCCCTATTGGGATGTACTATTAAACCTAAATTGGGATTATCCGCTAAGAACTACGGTAGAGCAGTTTCTTATTACTCCAAAGAAATCAAATTCCATTTTTTCAACAAGTAATCCAAGATTTTTCTTGTTCCTATATAATTCTCATGTATATGAATATGAATCAATCTTCTTTTTTCTCCGTAACCAATCTTCTCATTTACGATCAACATCTTCAGGACTCCTTTTTGAGCGAATTTCTTTTTATGGAAAAGTAGAAGATCTTGTCCAAGTCTTTGTTAATGATTTTCAGGACTACTTATGGTTGTTCAAGCATCCTATCATGCATTATGTTAGATATCAAGGAAAATCCGTTCTGGCTTCAAAAGATATGCCTCTTCTGATGAATAAATGGAAATATTACCTTGTCAATTTATGGCAATGGCATTTTCACGTGTGGTCTCAACCCGGAAGGATTCATATAAACCACTTATACAAAGATTATATCGACTTTCTGGGCTATCTTTCCAGGGGGCGACTAAATACTTTGGTGGTGCGGAGTCAAATGCTAGAAAATGCATTTTTAATCGATAATGCTATGAAGCAGTTCGAGACAACCGTTCCAATTATTCCTCTGATTGGATCATTGACTACGGCGCGTTTTTG-TAACTCATTAGGGCATCCCATTAGTAAGCCGACCTGGGCCGATTCCTCAGATTCTTATATTATAGAAATGGGACTTTTGTCGAACAAGGGAATCGGACGTAATCAATATAGGACAGAAATAAAAAAAAAATCATGAAATGCAAATTAGAGCTTAGAGTATTGACGTGTTTGTTAGGAGTCCTAATG--AAATTAGGAAAAGAGGACTTATTTTGTTTAAAAATAAA----AAACGAAATTGAATAACTAAATAAAATAACAA------------------------ATTTGGTTCTTGAAGGAGTTTTGACAGATACGGCTCGACAAAACAATTTAAGCCCTAACATAAAATGCATTGTGCAAAAAAAA----TACGTCGTTCTGTTTTTCCCTTTTTT-CGAGTATCCAGCAAAAGTAAATTAAATCCCCCTTTGC-CGTCGGATCGATGGCACCAGC---CCTCGCTCCCACGGCACAACAAC----GAACCCC-GGCGCGG--ACCGCGCCAAGGAAG-CTTAACACGAGGGAGCGTGCCC-TTGC-CGCCCCGGAAACGGTGTGTGTGCTTGTGGCATTGCCTTCTTT-CATT-ATTTAAAACGACTCTCGGCAACGGATATCTCGGCTCTCGCATCGATGAAGAACGTAGCGAAATGCGATACTTGGTGTGAATTGCAGAATCCCGTGAACCATCGAGTCTTTGAACGCAAGTTGCGCCCCAAGCCGTTAGGCCGAGGGCACGCCTGCCTGGGTGTCACGCATCGTT
>A._oblongum_LIZH-2014033-04
TTATACTCCTGAATATGTAACCAAAGATACTGATATCTTGGCAGCATTCCGAGTAACTCCTCAACCCGGGGTTCCGCCCGAGGAAGCCGGGGCCGCGGTAGCTGCGGAATCTTCTACTGGTACATGGACAACTGTGTGGACCGATGGGCTTACCAGCCTTGATCGTTATAAAGGACGATGCTACAACATTGAGCCCGTTGCTGGAGAAGAAAATCAATATATATGTTATGTAGCTTACCCTTTAGACCTTTTTGAAGAGGGTTCTGTTACTAACATGTTTACTTCCATTGTGGGTAATGTATTTGGGTTTAAAGCCCTGCGCGCTCTACGTCTAGAGGATCTACGAATCCCTCCCGCGTATTCAAAAACTTTCCAAGGCCCCCCTCATGGCATCCAAGTTGAGAGAGATAAATTGAACAAGTACGGGCGCCCCCTATTGGGATGTACTATTAAACCTAAATTGGGATTATCCGCTAAGAACTACGGTAGAGCAGTTTCTTATTACTCCAAAGAAATCAAATTCCATTTTTTCAACAAGTAATCCAAGATTTTTCTTGTTCCTATATAATTCTCATGTATATGAATATGAATCAATCTTCTTTTTTCTCCGTAACCAATCTTCTCATTTACGATCAACATCTTCAGGACTCCTTTTTGAGCGAATTTCTTTTTATGGAAAAGTAGAAGATCTTGTCCAAGTCTTTGTTAATGATTTTCAGGACTACTTATGGTTGTTCAAGCATCCTATCATGCATTATGTTAGATATCAAGGAAAATCCGTTCTGGCTTCAAAAGATATGCCTCTTCTGATGAATAAATGGAAATATTACCTTGTCAATTTATGGCAATGGCATTTTCACGTGTGGTCTCAACCCGGAAGGATTCATATAAACCACTTATACAAAGATTATATCGACTTTCTGGGCTATCTTTCCAGGGGGCGACTAAATACTTTGGTGGTGCGGAGTCAAATGCTAGAAAATGCATTTTTAATCGATAATGCTATGAAGCAGTTCGAGACAACCGTTCCAATTATTCCTCTGATTGGATCATTGACTACGGCGCGTTTTTG-TAACTCATTAGGGCATCCCATTAGTAAGCCGACCTGGGCCGATTCCTCAGATTCTTATATTATAGAAATGGGACTTTTGTCGAACAAGGGAATCGGACGTAATCAATATAGGACAGAAATAAAAAAAAAATCATGAAATGCAAATTAGAGCTTAGAGTATTGACGTGTTTGTTAGGAGTCCTAATG--AAATTAGGAAAAGAGGACTTATTTTGTTTAAAAATAAA----AAACGAAATTGAATAACTAAATAAAATAACAA------------------------ATTTGGTTCTTGAAGGAGTTTTGACAGATACGGCTCGACAAAACAATTTAAGCCCTAACATAAAATGCATTGTGCAAAAAAAA----TACGTCGTTCTGTTTTTCCCTTTTTT-CGAGTATCCAGCAAAAGTAAATTAAATCCCCCTTTGC-CGTCGGATCGATGGCACCAGC---CCTCGCTCCCACGGCACAACAAC----GAACCCC-GGCGCGG--ACCGCGCCAAGGAAG-CTTAACACGAGGGAGCGTGCCC-TTGC-CGCCCCGGAAACGGTGTGTGTGCTTGTGGCATTGCCTTCTTT-CATT-ATTTAAAACGACTCTCGGCAACGGATATCTCGGCTCTCGCATCGATGAAGAACGTAGCGAAATGCGATACTTGGTGTGAATTGCAGAATCCCGTGAACCATCGAGTCTTTGAACGCAAGTTGCGCCCCAAGCCGTTAGGCCGAGGGCACGCCTGCCTGGGTGTCACGCATCGTT
>A._oblongum_LIZH-2014033-05
TTATACTCCTGAATATGTAACCAAAGATACTGATATCTTGGCAGCATTCCGAGTAACTCCTCAACCCGGGGTTCCGCCCGAGGAAGCCGGGGCCGCGGTAGCTGCGGAATCTTCTACTGGTACATGGACAACTGTGTGGACCGATGGGCTTACCAGCCTTGATCGTTATAAAGGACGATGCTACAACATTGAGCCCGTTGCTGGAGAAGAAAATCAATATATATGTTATGTAGCTTACCCTTTAGACCTTTTTGAAGAGGGTTCTGTTACTAACATGTTTACTTCCATTGTGGGTAATGTATTTGGGTTTAAAGCCCTGCGCGCTCTACGTCTAGAGGATCTACGAATCCCTCCCGCGTATTCAAAAACTTTCCAAGGCCCCCCTCATGGCATCCAAGTTGAGAGAGATAAATTGAACAAGTACGGGCGCCCCCTATTGGGATGTACTATTAAACCTAAATTGGGATTATCCGCTAAGAACTACGGTAGAGCAGTTTCTTATTACTCCAAAGAAATCAAATTCCATTTTTTCAACAAGTAATCCAAGATTTTTCTTGTTCCTATATAATTCTCATGTATATGAATATGAATCAATCTTCTTTTTTCTCCGTAACCAATCTTCTCATTTACGATCAACATCTTCAGGACTCCTTTTTGAGCGAATTTCTTTTTATGGAAAAGTAGAAGATCTTGTCCAAGTCTTTGTTAATGATTTTCAGGACTACTTATGGTTGTTCAAGCATCCTATCATGCATTATGTTAGATATCAAGGAAAATCCGTTCTGGCTTCAAAAGATATGCCTCTTCTGATGAATAAATGGAAATATTACCTTGTCAATTTATGGCAATGGCATTTTCACGTGTGGTCTCAACCCGGAAGGATTCATATAAACCACTTATACAAAGATTATATCGACTTTCTGGGCTATCTTTCCAGGGGGCGACTAAATACTTTGGTGGTGCGGAGTCAAATGCTAGAAAATGCATTTTTAATCGATAATGCTATGAAGCAGTTCGAGACAACCGTTCCAATTATTCCTCTGATTGGATCATTGACTACGGCGCGTTTTTG-TAACTCATTAGGGCATCCCATTAGTAAGCCGACCTGGGCCGATTCCTCAGATTCTTATATTATAGAAATGGGACTTTTGTCGAACAAGGGAATCGGACGTAATCAATATAGGACAGAAATAAAAAAAAAATCATGAAATGCAAATTAGAGCTTAGAGTATTGACGTGTTTGTTAGGAGTCCTAATG--AAATTAGGAAAAGAGGACTTATTTTGTTTAAAAATAAA----AAACGAAATTGAATAACTAAATAAAATAACAA------------------------ATTTGGTTCTTGAAGGAGTTTTGACAGATACGGCTCGACAAAACAATTTAAGCCCTAACATAAAATGCATTGTGCAAAAAAAA----TACGTCGTTCTGTTTTTCCCTTTTTT-CGAGTATCCAGCAAAAGTAAATTAAATCCCCCTTTGC-CGTCGGATCGATGGCACCAGC---CCTCGCTCCCACGGCACAACAAC----GAACCCC-GGCGCGG--ACCGCGCCAAGGAAG-CTTAACACGAGGGAGCGTGCCC-TTGC-CGCCCCGGAAACGGTGTGTGTGCTTGTGGCATTGCCTTCTTT-CATT-ATTTAAAACGACTCTCGGCAACGGATATCTCGGCTCTCGCATCGATGAAGAACGTAGCGAAATGCGATACTTGGTGTGAATTGCAGAATCCCGTGAACCATCGAGTCTTTGAACGCAAGTTGCGCCCCAAGCCGTTAGGCCGAGGGCACGCCTGCCTGGGTGTCACGCATCGTT
>A._negundo_LIZH-2014196-01
TTATACTCCCGACTATGTAACCAAAGATACTGATATCTTGGCAGCATTCCGAGTAACTCCTCAACCCGGGGTTCCGCCCGAGGAAGCCGGGGCCGCGGTAGCTGCGGAATCTTCTACTGGTACATGGACAACTGTGTGGACCGATGGGCTTACCAGCCTTGATCGTTATAAAGGACGATGCTACAACATTGAGCCCGTTGCTGGAGAAGAAAATCAATATATATGTTATGTAGCTTACCCTTTAGACCTTTTTGAAGAGGGTTCTGTTACTAACATGTTTACTTCCATTGTGGGTAATGTATTTGGGTTTAAAGCCCTGCGCGCTCTACGTCTAGAGGATCTACGAATCCCTCCCGCGTATTCGAAAACTTTCCAAGGCCCCCCTCATGGCATCCAAGTTGAGAGAGATAAATTGAACAAGTATGGGCGCCCCCTATTGGGATGTACTATTAAACCTAAATTGGGATTATCCGCTAAGAACTACGGTAGAGCAGTTTCTTATTACTCCAAAGAAATCAAATTCCATTTTTTCAACAAGTAATCCAAGATTTTTCTTGTTCCTATATAATTCTCATGTATATGAATATGAATCAATCTTCTTTTTTCTCCGTAACCAATCTTCTCATTTACGATCAACATTTTCAGGACTCCTTTTTGAGCGAATTTCTTTTTATGGAAAAGTAGAAGATCTTGTCCAAGTCTTTGTTAATGATTTTCAGGACAACTTATGGTTGTTCAAGCATCCTATCATGCATTATGTTAGATATCAAGGAAAATCCGTTCTGGCTTCAAAAGATATGCCTCTTCTGATGAATAAATGGAAATATTACCTTGTCAATTTATGGCAATGGCATTTTCGCGTGTGGTCTCAACCCGGAAGGATTCATATAAACCACTTATACAAAGATTATATCGACTTTCTGGGCTATCTTTCCAGGGGGCGACTAAATACTTTGGTGGTGCGGAGTCAAATGCTAGAAAATGCATTTCTAATCGATAATGCTATGAAGCAGTTCGAGACAACCGTTCCAATTATTCCTCTGATTGGATCATTGACTACGGCACGTTTTTG-TAACTCATTAGGGCATCCCATTAGTAAGCCGACCTGGGCCGATTCCTCAGATTCTTATATTATAGAAATGGGACTTTTGTCGAACAAGGGAATCGGACGTAATCCATATAGGACAGAAATAAAAAAAAAATCATGAAATGCAAATTAGAGCTTAGAGTATTGACGTGTTTGTTAGGAGTCCTAATG--AAATTAGGAAAAGAGGACTTATTTTGTTTAAAAATAAAAAAAAAACGAAATTGAATAACTAAATAAAATAACAA------------------------ATTTGGTTCTTGAAGGAGTTTTGACAGATACGGCTCGACAAAACAATTTAAGCCATAACATAAAATGCATTGTGCAAAAAAAAA---TACATCGTTCTGTTTTTCCCTTTTTT-CGAGTATCCAGTAAAAGTAAATTAAATCCCCCTCCGC-AGTCGGATCGATGGCACTTGC---CCTCGGTCCCTCGGCACAACAAC----GAACCCC-GGCGCGG--ACCGCGCCAAGGAAA-CTTAACAAGAGAG--CGTGCCC-TTGC-CGCCCCGGAAACGGTGTGTGTGCTTGCAGCATTGCCTTCTTT-CACT-ATTTAAAACGACTCTCGGCAACGGATATCTCGGCTCTCGCATCGATGAAGAACGTAGCGAAATGCGATACTTGGTGTGAATTGCAGAATCCCGTGAACCATCGAGTCTTTGAACGCAAGTTGCGCCCCAAGCCGTTAGGCCGAGGGCACGCCTGCCTGGGTGTCACGCATCGTT
>A._negundo_LIZH-2014196-02
TTATACTCCCGACTATGTAACCAAAGATACTGATATCTTGGCAGCATTCCGAGTAACTCCTCAACCCGGGGTTCCGCCCGAGGAAGCCGGGGCCGCGGTAGCTGCGGAATCTTCTACTGGTACATGGACAACTGTGTGGACCGATGGGCTTACCAGCCTTGATCGTTATAAAGGACGATGCTACAACATTGAGCCCGTTGCTGGAGAAGAAAATCAATATATATGTTATGTAGCTTACCCTTTAGACCTTTTTGAAGAGGGTTCTGTTACTAACATGTTTACTTCCATTGTGGGTAATGTATTTGGGTTTAAAGCCCTGCGCGCTCTACGTCTAGAGGATCTACGAATCCCTCCCGCGTATTCGAAAACTTTCCAAGGCCCCCCTCATGGCATCCAAGTTGAGAGAGATAAATTGAACAAGTATGGGCGCCCCCTATTGGGATGTACTATTAAACCTAAATTGGGATTATCCGCTAAGAACTACGGTAGAGCAGTTTCTTATTACTCCAAAGAAATCAAATTCCATTTTTTCAACAAGTAATCCAAGATTTTTCTTGTTCCTATATAATTCTCATGTATATGAATATGAATCAATCTTCTTTTTTCTCCGTAACCAATCTTCTCATTTACGATCAACATTTTCAGGACTCCTTTTTGAGCGAATTTCTTTTTATGGAAAAGTAGAAGATCTTGTCCAAGTCTTTGTTAATGATTTTCAGGACAACTTATGGTTGTTCAAGCATCCTATCATGCATTATGTTAGATATCAAGGAAAATCCGTTCTGGCTTCAAAAGATATGCCTCTTCTGATGAATAAATGGAAATATTACCTTGTCAATTTATGGCAATGGCATTTTCGCGTGTGGTCTCAACCCGGAAGGATTCATATAAACCACTTATACAAAGATTATATCGACTTTCTGGGCTATCTTTCCAGGGGGCGACTAAATACTTTGGTGGTGCGGAGTCAAATGCTAGAAAATGCATTTCTAATCGATAATGCTATGAAGCAGTTCGAGACAACCGTTCCAATTATTCCTCTGATTGGATCATTGACTACGGCACGTTTTTG-TAACTCATTAGGGCATCCCATTAGTAAGCCGACCTGGGCCGATTCCTCAGATTCTTATATTATAGAAATGGGACTTTTGTCGAACAAGGGAATCGGACGTAATCCATATAGGACAGAAATAAAAAAAAAATCATGAAATGCAAATTAGAGCTTAGAGTATTGACGTGTTTGTTAGGAGTCCTAATG--AAATTAGGAAAAGAGGACTTATTTTGTTTAAAAATAAAAAAAAAACGAAATTGAATAACTAAATAAAATAACAA------------------------ATTTGGTTCTTGAAGGAGTTTTGACAGATACGGCTCGACAAAACAATTTAAGCCATAACATAAAATGCATTGTGCAAAAAAAAA---TACATCGTTCTGTTTTTCCCTTTTTT-CGAGTATCCAGTAAAAGTAAATTAAATCCCCCTCCGC-AGTCGGATCGATGGCACTTGC---CCTCGGTCCCTCGGCACAACAAC----GAACCCC-GGCGCGG--ACCGCGCCAAGGAAA-CTTAACAAGAGAG--CGTGCCC-TTGC-CGCCCCGGAAACGGTGTGTGTGCTTGCAGCATTGCCTTCTTT-CACT-ATTTAAAACGACTCTCGGCAACGGATATCTCGGCTCTCGCATCGATGAAGAACGTAGCGAAATGCGATACTTGGTGTGAATTGCAGAATCCCGTGAACCATCGAGTCTTTGAACGCAAGTTGCGCCCCAAGCCGTTAGGCCGAGGGCACGCCTGCCTGGGTGTCACGCATCGTT
>A._negundo_LIZH-2014196-03
TTATACTCCCGACTATGTAACCAAAGATACTGATATCTTGGCAGCATTCCGAGTAACTCCTCAACCCGGGGTTCCGCCCGAGGAAGCCGGGGCCGCGGTAGCTGCGGAATCTTCTACTGGTACATGGACAACTGTGTGGACCGATGGGCTTACCAGCCTTGATCGTTATAAAGGACGATGCTACAACATTGAGCCCGTTGCTGGAGAAGAAAATCAATATATATGTTATGTAGCTTACCCTTTAGACCTTTTTGAAGAGGGTTCTGTTACTAACATGTTTACTTCCATTGTGGGTAATGTATTTGGGTTTAAAGCCCTGCGCGCTCTACGTCTAGAGGATCTACGAATCCCTCCCGCGTATTCGAAAACTTTCCAAGGCCCCCCTCATGGCATCCAAGTTGAGAGAGATAAATTGAACAAGTATGGGCGCCCCCTATTGGGATGTACTATTAAACCTAAATTGGGATTATCCGCTAAGAACTACGGTAGAGCAGTTTCTTATTACTCCAAAGAAATCAAATTCCATTTTTTCAACAAGTAATCCAAGATTTTTCTTGTTCCTATATAATTCTCATGTATATGAATATGAATCAATCTTCTTTTTTCTCCGTAACCAATCTTCTCATTTACGATCAACATTTTCAGGACTCCTTTTTGAGCGAATTTCTTTTTATGGAAAAGTAGAAGATCTTGTCCAAGTCTTTGTTAATGATTTTCAGGACAACTTATGGTTGTTCAAGCATCCTATCATGCATTATGTTAGATATCAAGGAAAATCCGTTCTGGCTTCAAAAGATATGCCTCTTCTGATGAATAAATGGAAATATTACCTTGTCAATTTATGGCAATGGCATTTTCGCGTGTGGTCTCAACCCGGAAGGATTCATATAAACCACTTATACAAAGATTATATCGACTTTCTGGGCTATCTTTCCAGGGGGCGACTAAATACTTTGGTGGTGCGGAGTCAAATGCTAGAAAATGCATTTCTAATCGATAATGCTATGAAGCAGTTCGAGACAACCGTTCCAATTATTCCTCTGATTGGATCATTGACTACGGCACGTTTTTG-TAACTCATTAGGGCATCCCATTAGTAAGCCGACCTGGGCCGATTCCTCAGATTCTTATATTATAGAAATGGGACTTTTGTCGAACAAGGGAATCGGACGTAATCCATATAGGACAGAAATAAAAAAAAAATCATGAAATGCAAATTAGAGCTTAGAGTATTGACGTGTTTGTTAGGAGTCCTAATG--AAATTAGGAAAAGAGGACTTATTTTGTTTAAAAATAAAAAAAAAACGAAATTGAATAACTAAATAAAATAACAA------------------------ATTTGGTTCTTGAAGGAGTTTTGACAGATACGGCTCGACAAAACAATTTAAGCCATAACATAAAATGCATTGTGCAAAAAAAAA---TACATCGTTCTGTTTTTCCCTTTTTT-CGAGTATCCAGTAAAAGTAAATTAAATCCCCCTCCGC-AGTCGGATCGATGGCACTTGC---CCTCGCTCCCTCGGCACAACAAC----GAACCCC-GGCGCGG--ACCGCGCCAAGGAAA-CTTAACAAGAGAG--CGTGCCC-TTGC-CGCCCCGGAAACGGTGTGTGTGCTTGCAGCATTGCCTTCTTT-CACT-ATTTAAAACGACTCTCGGCAACGGATATCTCGGCTCTCGCATCGATGAAGAACGTAGCGAAATGCGATACTTGGTGTGAATTGCAGAATCCCGTGAACCATCGAGTCTTTGAACGCAAGTTGCGCCCCAAGCCGTTAGGCCGAGGGCACGCCTGCCTGGGTGTCACGCATCGTT
>A._negundo_LIZH-2014196-04
TTATACTCCCGACTATGTAACCAAAGATACTGATATCTTGGCAGCATTCCGAGTAACTCCTCAACCCGGGGTTCCGCCCGAGGAAGCCGGGGCCGCGGTAGCTGCGGAATCTTCTACTGGTACATGGACAACTGTGTGGACCGATGGGCTTACCAGCCTTGATCGTTATAAAGGACGATGCTACAACATTGAGCCCGTTGCTGGAGAAGAAAATCAATATATATGTTATGTAGCTTACCCTTTAGACCTTTTTGAAGAGGGTTCTGTTACTAACATGTTTACTTCCATTGTGGGTAATGTATTTGGGTTTAAAGCCCTGCGCGCTCTACGTCTAGAGGATCTACGAATCCCTCCCGCGTATTCGAAAACTTTCCAAGGCCCCCCTCATGGCATCCAAGTTGAGAGAGATAAATTGAACAAGTATGGGCGCCCCCTATTGGGATGTACTATTAAACCTAAATTGGGATTATCCGCTAAGAACTACGGTAGAGCAGTTTCTTATTACTCCAAAGAAATCAAATTCCATTTTTTCAACAAGTAATCCAAGATTTTTCTTGTTCCTATATAATTCTCATGTATATGAATATGAATCAATCTTCTTTTTTCTCCGTAACCAATCTTCTCATTTACGATCAACATTTTCAGGACTCCTTTTTGAGCGAATTTCTTTTTATGGAAAAGTAGAAGATCTTGTCCAAGTCTTTGTTAATGATTTTCAGGACAACTTATGGTTGTTCAAGCATCCTATCATGCATTATGTTAGATATCAAGGAAAATCCGTTCTGGCTTCAAAAGATATGCCTCTTCTGATGAATAAATGGAAATATTACCTTGTCAATTTATGGCAATGGCATTTTCGCGTGTGGTCTCAACCCGGAAGGATTCATATAAACCACTTATACAAAGATTATATCGACTTTCTGGGCTATCTTTCCAGGGGGCGACTAAATACTTTGGTGGTGCGGAGTCAAATGCTAGAAAATGCATTTCTAATCGATAATGCTATGAAGCAGTTCGAGACAACCGTTCCAATTATTCCTCTGATTGGATCATTGACTACGGCACGTTTTTG-TAACTCATTAGGGCATCCCATTAGTAAGCCGACCTGGGCCGATTCCTCAGATTCTTATATTATAGAAATGGGACTTTTGTCGAACAAGGGAATCGGACGTAATCCATATAGGACAGAAATAAAAAAAAAATCATGAAATGCAAATTAGAGCTTAGAGTATTGACGTGTTTGTTAGGAGTCCTAATG--AAATTAGGAAAAGAGGACTTATTTTGTTTAAAAATAAAAAAAAAACGAAATTGAATAACTAAATAAAATAACAA------------------------ATTTGGTTCTTGAAGGAGTTTTGACAGATACGGCTCGACAAAACAATTTAAGCCATAACATAAAATGCATTGTGCAAAAAAAAA---TACATCGTTCTGTTTTTCCCTTTTTT-CGAGTATCCAGTAAAAGTAAATTAAATCCCCCTCCGC-AGTCGGATCGATGGCACTTGC---CCTCGCTCCCTCGGCACAACAAC----GAACCCC-GGCGCGG--ACCGCGCCAAGGAAA-CTTAACAAGAGAG--CGTGCCC-TTGC-CGCCCCGGAAACGGTGTGTGTGCTTGCAGCATTGCCTTCTTT-CACT-ATTTAAAACGACTCTCGGCAACGGATATCTCGGCTCTCGCATCGATGAAGAACGTAGCGAAATGCGATACTTGGTGTGAATTGCAGAATCCCGTGAACCATCGAGTCTTTGAACGCAAGTTGCGCCCCAAGCCGTTAGGCCGAGGGCACGCCTGCCTGGGTGTCACGCATCGTT
>D._sinensis_LIZH-ZT-201501-01
TTATACTCCTGACTATGTAACCAAAGATACTGATATCTTGGCAGCATTCCGAGTAACTCCTCAACCCGGGGTTCCGCCCGAGGAAGCCGGGGCCGCGGTAGCTGCGGAATCTTCTACTGGTACATGGACAACTGTGTGGACCGATGGGCTTACCAGCCTTGATCGTTATAAAGGACGATGCTACAACATTGAGCCCGTTGCTGGAGAAGAAAATCAATATATATGTTATGTAGCTTACCCTTTAGACCTTTTTGAAGAGGGTTCTGTTACTAACATGTTTACTTCCATTGTGGGTAATGTATTTGGGTTTAAAGCCCTGCGCGCTCTACGTCTAGAGGATCTACGAATCCCTCCCGCGTATTCGAAAACTTTCCAAGGCCCCCCTCATGGCATCCAAGTTGAGAGAGATAAATTGAACAAGTATGGGCGCCCCCTATTGGGATGTACTATTAAACCTAAATTGGGATTATCCGCTAAGAACTACGGTAGAGCAGTTTCTTATTACTCCAAAGAAATCAAATTCCATTTTTTCAACAAGTAATCCAAGATTTTTCTTGTTCCTATATAATTCTCATGTATATGAATATGAATCAATCTTCTTTTTTCTCCGTAATCAATCTTCTCATTTACGATCAACATCTTCAGGACTCCTTTTTGAGCGAATTTCTTTTTATGGAAAAGTAGAAGATCTTGTCCAAGTCTTTGTTAATGATTTTCAGGACAACTTATGGTTGTTCAAGCATCCTATTATGCATTATGTTAGATATCAAGGAAAATCCGTTCTGGCTTCAAAAGATATGCCTCTTCTGATGAACAAATGGAAATATTACCTTGTCAATTTATGGCAATGGCATTTTCACGTGTGGTCTCAACCCGGAAGGATTCATATAAACCACTTATACAAAGATTATATCGACTTTCTGGGCTATCTTTCCAGGGGGCGACTAAATACTTTGGTGGTGCGGAGTCAAATGCTAGAAAATGCATTTCTAATCGATAATGCTATGAAGCAGTTCGAGACAACCATTCCAATTATTCCTCTGATTGGATCATTGACTGCGGCGCGTTTTTG-TAACTCATTAGGGCATCCCATTAGTAAGCCGACCTGGGCCGATTCTTCAGATTCTTATATTATAGAAATGGGACTTTTGTCGAACAAGGGAATCGGACGTAATCAATATAGGACAGAAATAAAAAAAAAATAATGAAATGCAAATTAGAGCTTAGAGTATTGACGTGTTTGTTAGGAGTCCTAATG--AAATTAGGAAAAGAGGACTTATTTTGTTAAAAAAAAAA-----AACGAAATTGAATAACTAAATAAAATAACAA------------------------ATTTGGTTCTTGAAGGAATTTTGACAGATACGGCTCGACAAAACAA--------ATAACATAAAATGCATTGTGCAAAAAAAAA---TACATCGTTCGGTTTTTCCCTTTTTT-CGAGTATCCAGTAAAAGTAAATTAAATCCCCCTTTGC-AGTCGGATCGAGGGCGCCCGC---CCTTGCTCCCTCGGCACAACAAC----GAACCCC-GGCGCGG--ACCGCGCCAAGGAAA-TTTAACAAGAGAG--CGTGCAC-TTGC-CGCCCCTAAAACGGTGCGCGTGCTCGTAGCACTGCCTTCTTT-CATT-ATTTAAAACGACTCTCGGCAACGGATATCTCGGCTCTCGCATCGATGAAGAACGTAGCGAAATGCGATACTTGGTGTGAATTGCAGAATCCCGTGAACCATCGAGTCTTTGAACGCAAGTTGCGCCCCAAGCCGTTAGGCCGAGGGCACGCCTGCCTGGGTGTCACGCATCGTT
>D._sinensis_LIZH-ZT-201501-02
TTATACTCCTGACTATGTAACCAAAGATACTGATATCTTGGCAGCATTCCGAGTAACTCCTCAACCCGGGGTTCCGCCCGAGGAAGCCGGGGCCGCGGTAGCTGCGGAATCTTCTACTGGTACATGGACAACTGTGTGGACCGATGGGCTTACCAGCCTTGATCGTTATAAAGGACGATGCTACAACATTGAGCCCGTTGCTGGAGAAGAAAATCAATATATATGTTATGTAGCTTACCCTTTAGACCTTTTTGAAGAGGGTTCTGTTACTAACATGTTTACTTCCATTGTGGGTAATGTATTTGGGTTTAAAGCCCTGCGCGCTCTACGTCTAGAGGATCTACGAATCCCTCCCGCGTATTCGAAAACTTTCCAAGGCCCCCCTCATGGCATCCAAGTTGAGAGAGATAAATTGAACAAGTATGGGCGCCCCCTATTGGGATGTACTATTAAACCTAAATTGGGATTATCCGCTAAGAACTACGGTAGAGCAGTTTCTTATTACTCCAAAGAAATCAAATTCCATTTTTTCAACAAGTAATCCAAGATTTTTCTTGTTCCTATATAATTCTCATGTATATGAATATGAATCAATCTTCTTTTTTCTCCGTAATCAATCTTCTCATTTACGATCAACATCTTCAGGACTCCTTTTTGAGCGAATTTCTTTTTATGGAAAAGTAGAAGATCTTGTCCAAGTCTTTGTTAATGATTTTCAGGACAACTTATGGTTGTTCAAGCATCCTATTATGCATTATGTTAGATATCAAGGAAAATCCGTTCTGGCTTCAAAAGATATGCCTCTTCTGATGAACAAATGGAAATATTACCTTGTCAATTTATGGCAATGGCATTTTCACGTGTGGTCTCAACCCGGAAGGATTCATATAAACCACTTATACAAAGATTATATCGACTTTCTGGGCTATCTTTCCAGGGGGCGACTAAATACTTTGGTGGTGCGGAGTCAAATGCTAGAAAATGCATTTCTAATCGATAATGCTATGAAGCAGTTCGAGACAACCATTCCAATTATTCCTCTGATTGGATCATTGACTGCGGCGCGTTTTTG-TAACTCATTAGGGCATCCCATTAGTAAGCCGACCTGGGCCGATTCTTCAGATTCTTATATTATAGAAATGGGACTTTTGTCGAACAAGGGAATCGGACGTAATCAATATAGGACAGAAATAAAAAAAAAATAATGAAATGCAAATTAGAGCTTAGAGTATTGACGTGTTTGTTAGGAGTCCTAATG--AAATTAGGAAAAGAGGACTTATTTTGTTAAAAAAAAAA-----AACGAAATTGAATAACTAAATAAAATAACAA------------------------ATTTGGTTCTTGAAGGAATTTTGACAGATACGGCTCGACAAAACAA--------ATAACATAAAATGCATTGTGCAAAAAAAAA---TACATCGTTCGGTTTTTCCCTTTTTT-CGAGTATCCAGTAAAAGTAAATTAAATCCCCCTTTGC-AGTCGGATCGAGGGCGCCCGC---CCTTGCTCCCTCGGCACAACAAC----GAACCCC-GGCGCGG--ACCGCGCCAAGGAAA-TTTAACAAGAGAG--CGTGCAC-TTGC-CGCCCCTAAAACGGTGCGCGTGCTCGTAGCACTGCCTTCTTT-CATT-ATTTAAAACGACTCTCGGCAACGGATATCTCGGCTCTCGCATCGATGAAGAACGTAGCGAAATGCGATACTTGGTGTGAATTGCAGAATCCCGTGAACCATCGAGTCTTTGAACGCAAGTTGCGCCCCAAGCCGTTAGGCCGAGGGCACGCCTGCCTGGGTGTCACGCATCGTT
>A._tetramerum_var._betulifolium_LIZH-2013022-01
TTATACTCCCGACTATGTAACCAAAGATACTGATATCTTGGCAGCATTCCGAGTAACTCCTCAACCCGGGGTTCCGCCCGAGGAAGCCGGGGCCGCGGTAGCTGCGGAATCTTCTACTGGTACATGGACAACTGTGTGGACCGATGGGCTTACCAGCCTTGATCGTTATAAAGGACGATGCTACAACATTGAGCCCGTTGCTGGAGAAGAAAATCAATATATATGTTATGTAGCTTACCCTTTAGACCTTTTTGAAGAGGGTTCTGTTACTAACATGTTTACTTCCATTGTGGGTAATGTATTTGGGTTTAAAGCCCTGCGCGCTCTACGTCTAGAGGATCTACGAATCCCTCCCGCGTATTCGAAAACTTTCCAAGGCCCCCCTCATGGCATCCAAGTTGAGAGAGATAAATTGAACAAGTATGGGCGCCCCCTATTGGGATGTACTATTAAACCTAAATTGGGATTATCCGCTAAGAACTACGGTAGAGCAGTTTCTTATTACTCCAAAGAAATCAAATTCCATTTTTTCAACAAGTAATCCAAGATTTTTCTTGTTCCTATATAATTCTCATGTATATGAATATGAATCAATCTTCTTTTTTCTCCGTAACCAATCTTCTCATTTACGATCAACATTTTCAGGACTCCTTTTTGAGCGAATTTCTTTTTATGGAAAAGTAGAAGATCTTGTCCAAGTCTTTGTTAATGATTTTCAGGACAACTTATGGTTGTTCAAGCATCCTATCATGCATTATGTTAGATATCAAGGAAAATCCGTTCTGGCTTCAAAAGATATGCCTCTTCTGATGAATAAATGGAAATATTACCTTGTCAATTTATGGCAATGGCATTTTCGCGTGTGGTCTCAACCCGGAAGGATTCATATAAACCACTTATACAAAGATTATATCGACTTTCTGGGCTATCTTTCCAGGGGGCGACTAAATACTTTGGTGGTGCGGAGTCAAATGCTAGAAAATGCATTTCTAATCGATAATGCTATGAAGCAGTTCGAGACAACCGTTCCAATTATTCCTCTGATTGGATCATTGACTACGGCACGTTTTTG-TAACTCATTAGGGCATCCCATTAGTAAGCCGACCTGGGCCGATTCCTCAGATTCTTATATTATAGAAATGGGACTTTTGTCGAACAAGGGAATCGGACGTAATCCATATAGGACAGAAATAAAAAAAAAATCATGAAATGCAAATTAGAGCTTAGAGTATTGACGTGTTTGTTAGGAGTCCTAATG--AAATTAGGAAAAGAGGACTTATTTTGTTTAAAAATAAAAAAAAAACGAAATTGAATAACTAAATAAAATAACAA------------------------ATTTGGTTCTTGAAGGAGTTTTGACAGATACGGCTCGACAAAACAATTTAAGCCATAACATAAAATGCATTGTGCAAAAAAAAA---TACATCGTTCTGTTTTTCCCTTTTTT-CGAGTATCCAGTAAAAGTAAATTAAATCCCCCTCCGC-AGTCGGATCGATGGCACTTGC---CCTCGCTCCTTCGGCACAACAAC----GAACCCC-GGCGCGG--ACCGCGCCAAGGAAA-CTTAACAAGAGAG--CGTGCCC-TTGC-CGCCCCGGAAACGGTGTGTGTGCTTGCAGCATTGCCTTCTTT-CACT-ATTTAAAACGACTCTCGGCAACGGATATCTCGGCTCTCGCATCGATGAAGAACGTAGCGAAATGCGATACTTGGTGTGAATTGCAGAATCCCGTGAACCATCGAGTCTTTGAACGCAAGTTGCGCCCCAAGCCGTTAGGCCGAGGGCACGCCTGCCTGGGTGTCACGCATCGTT
>A._tetramerum_var._betulifolium_LIZH-2013022-02
TTATACTCCCGACTATGTAACCAAAGATACTGATATCTTGGCAGCATTCCGAGTAACTCCTCAACCCGGGGTTCCGCCCGAGGAAGCCGGGGCCGCGGTAGCTGCGGAATCTTCTACTGGTACATGGACAACTGTGTGGACCGATGGGCTTACCAGCCTTGATCGTTATAAAGGACGATGCTACAACATTGAGCCCGTTGCTGGAGAAGAAAATCAATATATATGTTATGTAGCTTACCCTTTAGACCTTTTTGAAGAGGGTTCTGTTACTAACATGTTTACTTCCATTGTGGGTAATGTATTTGGGTTTAAAGCCCTGCGCGCTCTACGTCTAGAGGATCTACGAATCCCTCCCGCGTATTCGAAAACTTTCCAAGGCCCCCCTCATGGCATCCAAGTTGAGAGAGATAAATTGAACAAGTATGGGCGCCCCCTATTGGGATGTACTATTAAACCTAAATTGGGATTATCCGCTAAGAACTACGGTAGAGCAGTTTCTTATTACTCCAAAGAAATCAAATTCCATTTTTTCAACAAGTAATCCAAGATTTTTCTTGTTCCTATATAATTCTCATGTATATGAATATGAATCAATCTTCTTTTTTCTCCGTAACCAATCTTCTCATTTACGATCAACATTTTCAGGACTCCTTTTTGAGCGAATTTCTTTTTATGGAAAAGTAGAAGATCTTGTCCAAGTCTTTGTTAATGATTTTCAGGACAACTTATGGTTGTTCAAGCATCCTATCATGCATTATGTTAGATATCAAGGAAAATCCGTTCTGGCTTCAAAAGATATGCCTCTTCTGATGAATAAATGGAAATATTACCTTGTCAATTTATGGCAATGGCATTTTCGCGTGTGGTCTCAACCCGGAAGGATTCATATAAACCACTTATACAAAGATTATATCGACTTTCTGGGCTATCTTTCCAGGGGGCGACTAAATACTTTGGTGGTGCGGAGTCAAATGCTAGAAAATGCATTTCTAATCGATAATGCTATGAAGCAGTTCGAGACAACCGTTCCAATTATTCCTCTGATTGGATCATTGACTACGGCACGTTTTTG-TAACTCATTAGGGCATCCCATTAGTAAGCCGACCTGGGCCGATTCCTCAGATTCTTATATTATAGAAATGGGACTTTTGTCGAACAAGGGAATCGGACGTAATCCATATAGGACAGAAATAAAAAAAAAATCATGAAATGCAAATTAGAGCTTAGAGTATTGACGTGTTTGTTAGGAGTCCTAATG--AAATTAGGAAAAGAGGACTTATTTTGTTTAAAAATAAAAAAAAAACGAAATTGAATAACTAAATAAAATAACAA------------------------ATTTGGTTCTTGAAGGAGTTTTGACAGATACGGCTCGACAAAACAATTTAAGCCATAACATAAAATGCATTGTGCAAAAAAAAA---TACATCGTTCTGTTTTTCCCTTTTTT-CGAGTATCCAGTAAAAGTAAATTAAATCCCCCTCCGC-AGTCGGATCGATGGCACTTGC---CCTCGCTCCTTCGGCACAACAAC----GAACCCC-GGCGCGG--ACCGCGCCAAGGAAA-CTTAACAAGAGAG--CGTGCCC-TTGC-CGCCCCGGAAACGGTGTGTGTGCTTGCAGCATTGCCTTCTTT-CACT-ATTTAAAACGACTCTCGGCAACGGATATCTCGGCTCTCGCATCGATGAAGAACGTAGCGAAATGCGATACTTGGTGTGAATTGCAGAATCCCGTGAACCATCGAGTCTTTGAACGCAAGTTGCGCCCCAAGCCGTTAGGCCGAGGGCACGCCTGCCTGGGTGTCACGCATCGTT
>A._tetramerum_var._betulifolium_LIZH-2013022-03
TTATACTCCCGACTATGTAACCAAAGATACTGATATCTTGGCAGCATTCCGAGTAACTCCTCAACCCGGGGTTCCGCCCGAGGAAGCCGGGGCCGCGGTAGCTGCGGAATCTTCTACTGGTACATGGACAACTGTGTGGACCGATGGGCTTACCAGCCTTGATCGTTATAAAGGACGATGCTACAACATTGAGCCCGTTGCTGGAGAAGAAAATCAATATATATGTTATGTAGCTTACCCTTTAGACCTTTTTGAAGAGGGTTCTGTTACTAACATGTTTACTTCCATTGTGGGTAATGTATTTGGGTTTAAAGCCCTGCGCGCTCTACGTCTAGAGGATCTACGAATCCCTCCCGCGTATTCGAAAACTTTCCAAGGCCCCCCTCATGGCATCCAAGTTGAGAGAGATAAATTGAACAAGTATGGGCGCCCCCTATTGGGATGTACTATTAAACCTAAATTGGGATTATCCGCTAAGAACTACGGTAGAGCAGTTTCTTATTACTCCAAAGAAATCAAATTCCATTTTTTCAACAAGTAATCCAAGATTTTTCTTGTTCCTATATAATTCTCATGTATATGAATATGAATCAATCTTCTTTTTTCTCCGTAACCAATCTTCTCATTTACGATCAACATTTTCAGGACTCCTTTTTGAGCGAATTTCTTTTTATGGAAAAGTAGAAGATCTTGTCCAAGTCTTTGTTAATGATTTTCAGGACAACTTATGGTTGTTCAAGCATCCTATCATGCATTATGTTAGATATCAAGGAAAATCCGTTCTGGCTTCAAAAGATATGCCTCTTCTGATGAATAAATGGAAATATTACCTTGTCAATTTATGGCAATGGCATTTTCGCGTGTGGTCTCAACCCGGAAGGATTCATATAAACCACTTATACAAAGATTATATCGACTTTCTGGGCTATCTTTCCAGGGGGCGACTAAATACTTTGGTGGTGCGGAGTCAAATGCTAGAAAATGCATTTCTAATCGATAATGCTATGAAGCAGTTCGAGACAACCGTTCCAATTATTCCTCTGATTGGATCATTGACTACGGCACGTTTTTG-TAACTCATTAGGGCATCCCATTAGTAAGCCGACCTGGGCCGATTCCTCAGATTCTTATATTATAGAAATGGGACTTTTGTCGAACAAGGGAATCGGACGTAATCCATATAGGACAGAAATAAAAAAAAAATCATGAAATGCAAATTAGAGCTTAGAGTATTGACGTGTTTGTTAGGAGTCCTAATG--AAATTAGGAAAAGAGGACTTATTTTGTTTAAAAATAAAAAAAAAACGAAATTGAATAACTAAATAAAATAACAA------------------------ATTTGGTTCTTGAAGGAGTTTTGACAGATACGGCTCGACAAAACAATTTAAGCCATAACATAAAATGCATTGTGCAAAAAAAAA---TACATCGTTCTGTTTTTCCCTTTTTT-CGAGTATCCAGTAAAAGTAAATTAAATCCCCCTCCGC-AGTCGGATCGATGGCACTTGC---CCTCGCTCCTTCGGCACAACAAC----GAACCCC-GGCGCGG--ACCGCGCCAAGGAAA-CTTAACAAGAGAG--CGTGCCC-TTGC-CGCCCCGGAAACGGTGTGTGTGCTTGCAGCATTGCCTTCTTT-CACT-ATTTAAAACGACTCTCGGCAACGGATATCTCGGCTCTCGCATCGATGAAGAACGTAGCGAAATGCGATACTTGGTGTGAATTGCAGAATCCCGTGAACCATCGAGTCTTTGAACGCAAGTTGCGCCCCAAGCCGTTAGGCCGAGGGCACGCCTGCCTGGGTGTCACGCATCGTT
>A._tetramerum_var._betulifolium_LIZH-2013022-04
TTATACTCCCGACTATGTAACCAAAGATACTGATATCTTGGCAGCATTCCGAGTAACTCCTCAACCCGGGGTTCCGCCCGAGGAAGCCGGGGCCGCGGTAGCTGCGGAATCTTCTACTGGTACATGGACAACTGTGTGGACCGATGGGCTTACCAGCCTTGATCGTTATAAAGGACGATGCTACAACATTGAGCCCGTTGCTGGAGAAGAAAATCAATATATATGTTATGTAGCTTACCCTTTAGACCTTTTTGAAGAGGGTTCTGTTACTAACATGTTTACTTCCATTGTGGGTAATGTATTTGGGTTTAAAGCCCTGCGCGCTCTACGTCTAGAGGATCTACGAATCCCTCCCGCGTATTCGAAAACTTTCCAAGGCCCCCCTCATGGCATCCAAGTTGAGAGAGATAAATTGAACAAGTATGGGCGCCCCCTATTGGGATGTACTATTAAACCTAAATTGGGATTATCCGCTAAGAACTACGGTAGAGCAGTTTCTTATTACTCCAAAGAAATCAAATTCCATTTTTTCAACAAGTAATCCAAGATTTTTCTTGTTCCTATATAATTCTCATGTATATGAATATGAATCAATCTTCTTTTTTCTCCGTAACCAATCTTCTCATTTACGATCAACATTTTCAGGACTCCTTTTTGAGCGAATTTCTTTTTATGGAAAAGTAGAAGATCTTGTCCAAGTCTTTGTTAATGATTTTCAGGACAACTTATGGTTGTTCAAGCATCCTATCATGCATTATGTTAGATATCAAGGAAAATCCGTTCTGGCTTCAAAAGATATGCCTCTTCTGATGAATAAATGGAAATATTACCTTGTCAATTTATGGCAATGGCATTTTCGCGTGTGGTCTCAACCCGGAAGGATTCATATAAACCACTTATACAAAGATTATATCGACTTTCTGGGCTATCTTTCCAGGGGGCGACTAAATACTTTGGTGGTGCGGAGTCAAATGCTAGAAAATGCATTTCTAATCGATAATGCTATGAAGCAGTTCGAGACAACCGTTCCAATTATTCCTCTGATTGGATCATTGACTACGGCACGTTTTTG-TAACTCATTAGGGCATCCCATTAGTAAGCCGACCTGGGCCGATTCCTCAGATTCTTATATTATAGAAATGGGACTTTTGTCGAACAAGGGAATCGGACGTAATCCATATAGGACAGAAATAAAAAAAAAATCATGAAATGCAAATTAGAGCTTAGAGTATTGACGTGTTTGTTAGGAGTCCTAATG--AAATTAGGAAAAGAGGACTTATTTTGTTTAAAAATAAAAAAAAAACGAAATTGAATAACTAAATAAAATAACAA------------------------ATTTGGTTCTTGAAGGAGTTTTGACAGATACGGCTCGACAAAACAATTTAAGCCATAACATAAAATGCATTGTGCAAAAAAAAA---TACATCGTTCTGTTTTTCCCTTTTTT-CGAGTATCCAGTAAAAGTAAATTAAATCCCCCTCCGC-AGTCGGATCGATGGCACTTGC---CCTCGCTCCTTCGGCACAACAAC----GAACCCC-GGCGCGG--ACCGCGCCAAGGAAA-CTTAACAAGAGAG--CGTGCCC-TTGC-CGCCCCGGAAACGGTGTGTGTGCTTGCAGCATTGCCTTCTTT-CACT-ATTTAAAACGACTCTCGGCAACGGATATCTCGGCTCTCGCATCGATGAAGAACGTAGCGAAATGCGATACTTGGTGTGAATTGCAGAATCCCGTGAACCATCGAGTCTTTGAACGCAAGTTGCGCCCCAAGCCGTTAGGCCGAGGGCACGCCTGCCTGGGTGTCACGCATCGTT
>A._tetramerum_var._betulifolium_LIZH-2013022-05
TTATACTCCCGACTATGTAACCAAAGATACTGATATCTTGGCAGCATTCCGAGTAACTCCTCAACCCGGGGTTCCGCCCGAGGAAGCCGGGGCCGCGGTAGCTGCGGAATCTTCTACTGGTACATGGACAACTGTGTGGACCGATGGGCTTACCAGCCTTGATCGTTATAAAGGACGATGCTACAACATTGAGCCCGTTGCTGGAGAAGAAAATCAATATATATGTTATGTAGCTTACCCTTTAGACCTTTTTGAAGAGGGTTCTGTTACTAACATGTTTACTTCCATTGTGGGTAATGTATTTGGGTTTAAAGCCCTGCGCGCTCTACGTCTAGAGGATCTACGAATCCCTCCCGCGTATTCGAAAACTTTCCAAGGCCCCCCTCATGGCATCCAAGTTGAGAGAGATAAATTGAACAAGTATGGGCGCCCCCTATTGGGATGTACTATTAAACCTAAATTGGGATTATCCGCTAAGAACTACGGTAGAGCAGTTTCTTATTACTCCAAAGAAATCAAATTCCATTTTTTCAACAAGTAATCCAAGATTTTTCTTGTTCCTATATAATTCTCATGTATATGAATATGAATCAATCTTCTTTTTTCTCCGTAACCAATCTTCTCATTTACGATCAACATTTTCAGGACTCCTTTTTGAGCGAATTTCTTTTTATGGAAAAGTAGAAGATCTTGTCCAAGTCTTTGTTAATGATTTTCAGGACAACTTATGGTTGTTCAAGCATCCTATCATGCATTATGTTAGATATCAAGGAAAATCCGTTCTGGCTTCAAAAGATATGCCTCTTCTGATGAATAAATGGAAATATTACCTTGTCAATTTATGGCAATGGCATTTTCGCGTGTGGTCTCAACCCGGAAGGATTCATATAAACCACTTATACAAAGATTATATCGACTTTCTGGGCTATCTTTCCAGGGGGCGACTAAATACTTTGGTGGTGCGGAGTCAAATGCTAGAAAATGCATTTCTAATCGATAATGCTATGAAGCAGTTCGAGACAACCGTTCCAATTATTCCTCTGATTGGATCATTGACTACGGCACGTTTTTG-TAACTCATTAGGGCATCCCATTAGTAAGCCGACCTGGGCCGATTCCTCAGATTCTTATATTATAGAAATGGGACTTTTGTCGAACAAGGGAATCGGACGTAATCCATATAGGACAGAAATAAAAAAAAAATCATGAAATGCAAATTAGAGCTTAGAGTATTGACGTGTTTGTTAGGAGTCCTAATG--AAATTAGGAAAAGAGGACTTATTTTGTTTAAAAATAAAAAAAAAACGAAATTGAATAACTAAATAAAATAACAA------------------------ATTTGGTTCTTGAAGGAGTTTTGACAGATACGGCTCGACAAAACAATTTAAGCCATAACATAAAATGCATTGTGCAAAAAAAAA---TACATCGTTCTGTTTTTCCCTTTTTT-CGAGTATCCAGTAAAAGTAAATTAAATCCCCCTCCGC-AGTCGGATCGATGGCACTTGC---CCTCGCTCCTTCGGCACAACAAC----GAACCCC-GGCGCGG--ACCGCGCCAAGGAAA-CTTAACAAGAGAG--CGTGCCC-TTGC-CGCCCCGGAAACGGTGTGTGTGCTTGCAGCATTGCCTTCTTT-CACT-ATTTAAAACGACTCTCGGCAACGGATATCTCGGCTCTCGCATCGATGAAGAACGTAGCGAAATGCGATACTTGGTGTGAATTGCAGAATCCCGTGAACCATCGAGTCTTTGAACGCAAGTTGCGCCCCAAGCCGTTAGGCCGAGGGCACGCCTGCCTGGGTGTCACGCATCGTT
>A._henryi_LIZH-2013002-01
TTATACTCCTGACTATGTAACCAAAGATACTGATATCTTGGCAGCATTCCGAGTAACTCCTCAACCCGGGGTTCCGCCCGAGGAAGCCGGGGCCGCGGTAGCTGCGGAATCTTCTACTGGTACATGGACAACTGTGTGGACCGATGGGCTTACCAGCCTTGATCGTTATAAAGGACGATGCTACAACATTGAGCCCGTTGCTGGAGAAGAAAATCAATATATATGTTATGTAGCTTACCCTTTAGACCTTTTTGAAGAGGGTTCTGTTACTAACATGTTTACTTCCATTGTGGGTAATGTATTTGGGTTTAAAGCCCTGCGCGCTCTACGTCTAGAGGATCTACGAATCCCTCCCGCGTATTCGAAAACTTTCCAAGGCCCCCCTCATGGCATCCAAGTTGAGAGAGATAAATTGAACAAGTATGGGCGCCCCCTATTGGGATGTACTATTAAACCTAAATTGGGATTATCCGCTAAGAACTACGGTAGAGCAGTTTCTTATTACTCCAAAGAAATCAAATTCCATTTTTTCAACAAGTAATCCAAGATTTTTCTTGTTCCTATATAATTCTCATGTATATGAATATGAATCAATCTTCTTTTTTCTCCGTAACCAATCTTCTCATTTACGATCAACATCTTCAGGACTCCTTTTTGAGCGAATTTCTTTTTATGGAAAAGTAGAAGATCTTGTCCAAGTCTTTGTTAATGATTTTCAGGACAACTTATGGTTGTTCAAGCATCCTATCATGCATTATGTTAGATATCAAGGAAAATCCGTTCTGGCTTCAAAAGATATGCCTCTTCTGATGAATAAATGGAAATATTACCTTGTCAATTTATGGCAATGGCATTTTCACGTGTGGTCTCAACCCGGAAGGATTAATATAAACCACTTATACAAAGATTATATCGACTTTCTGGGCTATCTTTCCAGGGGGCGACTAAATACTTTGGTGGTGCGGAGTCAAATGCTAGAAAATGCATTTCTAATCGATAATGCTATGAAGCAGTTCGAGACAACCGTTCCAATTATTCCTCTGATTGGATCATTGACTACGGCGCGTTTTTG-TAACTCATTAGGGCATCCCATTAGTAAGCCGACCTGGGCCGATTCCTCAGATTCTTATATTATAGAAATGGGACTTTTGTCGAACAAGGGAATCAGACGTAATCAATATAGGACAGAAATCAAAAAAAAATAATGAAATGCAAATTAGAGCTTAGAGTATTGACGTGTTTGTTAGGAGTCCTAGTT--AAATTAGGAAAAGAGGACTCATTTTGTTTAAAAATAAA----AAACGAAATTGAATAACTAAATAAAATAACAA------------------------ATTTGGTTCTTGAAGGGGTTTTGACAGATACGGCTCGACAAAACAATTTAAGCCATAACATAAAATGCATTGTGCAAAAAAAAA---TACATCGTTCTGTTTTTCCCTTTTTT-CGAGTATCCAGTAAAAGTAAATTAAATCCCCCTCCGC-AGTTGGATCGATGGCACTTTG--CCCTCGCTCCCTCGGCACAACAAC----GAACCCC-GGCGCGG--ACCGCGCCAAGGAAA-CTTAACAAGAGAG--CGTGCCC-TTGC-CGCCCCGGAAACGGTGTGCGTGCTTGTAGCACCGCCTTCTTT-CACT-ATTTAAAACGACTCTCGGCAACGGATATCTCGGCTCTCGCATCGATGAAGAACGTAGCGAAATGCGATACTTGGTGTGAATTGCAGAATCCCGTGAACCATCGAGTCTTTGAACGCAAGTTGCGCCCCAAGCCGTTAGGCCGAGGGCACGCCTGCCTGGGTGTCACGCATCGTT
>A._henryi_LIZH-2013002-02
TTATACTCCTGACTATGTAACCAAAGATACTGATATCTTGGCAGCATTCCGAGTAACTCCTCAACCCGGGGTTCCGCCCGAGGAAGCCGGGGCCGCGGTAGCTGCGGAATCTTCTACTGGTACATGGACAACTGTGTGGACCGATGGGCTTACCAGCCTTGATCGTTATAAAGGACGATGCTACAACATTGAGCCCGTTGCTGGAGAAGAAAATCAATATATATGTTATGTAGCTTACCCTTTAGACCTTTTTGAAGAGGGTTCTGTTACTAACATGTTTACTTCCATTGTGGGTAATGTATTTGGGTTTAAAGCCCTGCGCGCTCTACGTCTAGAGGATCTACGAATCCCTCCCGCGTATTCGAAAACTTTCCAAGGCCCCCCTCATGGCATCCAAGTTGAGAGAGATAAATTGAACAAGTATGGGCGCCCCCTATTGGGATGTACTATTAAACCTAAATTGGGATTATCCGCTAAGAACTACGGTAGAGCAGTTTCTTATTACTCCAAAGAAATCAAATTCCATTTTTTCAACAAGTAATCCAAGATTTTTCTTGTTCCTATATAATTCTCATGTATATGAATATGAATCAATCTTCTTTTTTCTCCGTAACCAATCTTCTCATTTACGATCAACATCTTCAGGACTCCTTTTTGAGCGAATTTCTTTTTATGGAAAAGTAGAAGATCTTGTCCAAGTCTTTGTTAATGATTTTCAGGACAACTTATGGTTGTTCAAGCATCCTATCATGCATTATGTTAGATATCAAGGAAAATCCGTTCTGGCTTCAAAAGATATGCCTCTTCTGATGAATAAATGGAAATATTACCTTGTCAATTTATGGCAATGGCATTTTCACGTGTGGTCTCAACCCGGAAGGATTAATATAAACCACTTATACAAAGATTATATCGACTTTCTGGGCTATCTTTCCAGGGGGCGACTAAATACTTTGGTGGTGCGGAGTCAAATGCTAGAAAATGCATTTCTAATCGATAATGCTATGAAGCAGTTCGAGACAACCGTTCCAATTATTCCTCTGATTGGATCATTGACTACGGCGCGTTTTTG-TAACTCATTAGGGCATCCCATTAGTAAGCCGACCTGGGCCGATTCCTCAGATTCTTATATTATAGAAATGGGACTTTTGTCGAACAAGGGAATCAGACGTAATCAATATAGGACAGAAATCAAAAAAAAATAATGAAATGCAAATTAGAGCTTAGAGTATTGACGTGTTTGTTAGGAGTCCTAGTT--AAATTAGGAAAAGAGGACTCATTTTGTTTAAAAATAAA----AAACGAAATTGAATAACTAAATAAAATAACAA------------------------ATTTGGTTCTTGAAGGGGTTTTGACAGATACGGCTCGACAAAACAATTTAAGCCATAACATAAAATGCATTGTGCAAAAAAAAA---TACATCGTTCTGTTTTTCCCTTTTTT-CGAGTATCCAGTAAAAGTAAATTAAATCCCCCTCCGC-AGTTGGATCGATGGCACTTTG--CCCTCGCTCCCTCGGCACAACAAC----GAACCCC-GGCGCGG--ACCGCGCCAAGGAAA-CTTAACAAGAGAG--CGTGCCC-TTGC-CGCCCCGGAAACGGTGTGCGTGCTTGTAGCACCGCCTTCTTT-CACT-ATTTAAAACGACTCTCGGCAACGGATATCTCGGCTCTCGCATCGATGAAGAACGTAGCGAAATGCGATACTTGGTGTGAATTGCAGAATCCCGTGAACCATCGAGTCTTTGAACGCAAGTTGCGCCCCAAGCCGTTAGGCCGAGGGCACGCCTGCCTGGGTGTCACGCATCGTT
>A._henryi_LIZH-2013002-03
TTATACTCCTGACTATGTAACCAAAGATACTGATATCTTGGCAGCATTCCGAGTAACTCCTCAACCCGGGGTTCCGCCCGAGGAAGCCGGGGCCGCGGTAGCTGCGGAATCTTCTACTGGTACATGGACAACTGTGTGGACCGATGGGCTTACCAGCCTTGATCGTTATAAAGGACGATGCTACAACATTGAGCCCGTTGCTGGAGAAGAAAATCAATATATATGTTATGTAGCTTACCCTTTAGACCTTTTTGAAGAGGGTTCTGTTACTAACATGTTTACTTCCATTGTGGGTAATGTATTTGGGTTTAAAGCCCTGCGCGCTCTACGTCTAGAGGATCTACGAATCCCTCCCGCGTATTCGAAAACTTTCCAAGGCCCCCCTCATGGCATCCAAGTTGAGAGAGATAAATTGAACAAGTATGGGCGCCCCCTATTGGGATGTACTATTAAACCTAAATTGGGATTATCCGCTAAGAACTACGGTAGAGCAGTTTCTTATTACTCCAAAGAAATCAAATTCCATTTTTTCAACAAGTAATCCAAGATTTTTCTTGTTCCTATATAATTCTCATGTATATGAATATGAATCAATCTTCTTTTTTCTCCGTAACCAATCTTCTCATTTACGATCAACATCTTCAGGACTCCTTTTTGAGCGAATTTCTTTTTATGGAAAAGTAGAAGATCTTGTCCAAGTCTTTGTTAATGATTTTCAGGACAACTTATGGTTGTTCAAGCATCCTATCATGCATTATGTTAGATATCAAGGAAAATCCGTTCTGGCTTCAAAAGATATGCCTCTTCTGATGAATAAATGGAAATATTACCTTGTCAATTTATGGCAATGGCATTTTCACGTGTGGTCTCAACCCGGAAGGATTAATATAAACCACTTATACAAAGATTATATCGACTTTCTGGGCTATCTTTCCAGGGGGCGACTAAATACTTTGGTGGTGCGGAGTCAAATGCTAGAAAATGCATTTCTAATCGATAATGCTATGAAGCAGTTCGAGACAACCGTTCCAATTATTCCTCTGATTGGATCATTGACTACGGCGCGTTTTTG-TAACTCATTAGGGCATCCCATTAGTAAGCCGACCTGGGCCGATTCCTCAGATTCTTATATTATAGAAATGGGACTTTTGTCGAACAAGGGAATCAGACGTAATCAATATAGGACAGAAATCAAAAAAAAATAATGAAATGCAAATTAGAGCTTAGAGTATTGACGTGTTTGTTAGGAGTCCTAGTT--AAATTAGGAAAAGAGGACTCATTTTGTTTAAAAATAAA----AAACGAAATTGAATAACTAAATAAAATAACAA------------------------ATTTGGTTCTTGAAGGGGTTTTGACAGATACGGCTCGACAAAACAATTTAAGCCATAACATAAAATGCATTGTGCAAAAAAAAA---TACATCGTTCTGTTTTTCCCTTTTTT-CGAGTATCCAGTAAAAGTAAATTAAATCCCCCTCCGC-AGTTGGATCGATGGCACTTTG--CCCTCGCTCCCTCGGCACAACAAC----GAACCCC-GGCGCGG--ACCGCGCCAAGGAAA-CTTAACAAGAGAG--CGTGCCC-TTGC-CGCCCCGGAAACGGTGTGCGTGCTTGTAGCACCGCCTTCTTT-CACT-ATTTAAAACGACTCTCGGCAACGGATATCTCGGCTCTCGCATCGATGAAGAACGTAGCGAAATGCGATACTTGGTGTGAATTGCAGAATCCCGTGAACCATCGAGTCTTTGAACGCAAGTTGCGCCCCAAGCCGTTAGGCCGAGGGCACGCCTGCCTGGGTGTCACGCATCGTT
>A._henryi_LIZH-2013002-04
TTATACTCCTGACTATGTAACCAAAGATACTGATATCTTGGCAGCATTCCGAGTAACTCCTCAACCCGGGGTTCCGCCCGAGGAAGCCGGGGCCGCGGTAGCTGCGGAATCTTCTACTGGTACATGGACAACTGTGTGGACCGATGGGCTTACCAGCCTTGATCGTTATAAAGGACGATGCTACAACATTGAGCCCGTTGCTGGAGAAGAAAATCAATATATATGTTATGTAGCTTACCCTTTAGACCTTTTTGAAGAGGGTTCTGTTACTAACATGTTTACTTCCATTGTGGGTAATGTATTTGGGTTTAAAGCCCTGCGCGCTCTACGTCTAGAGGATCTACGAATCCCTCCCGCGTATTCGAAAACTTTCCAAGGCCCCCCTCATGGCATCCAAGTTGAGAGAGATAAATTGAACAAGTATGGGCGCCCCCTATTGGGATGTACTATTAAACCTAAATTGGGATTATCCGCTAAGAACTACGGTAGAGCAGTTTCTTATTACTCCAAAGAAATCAAATTCCATTTTTTCAACAAGTAATCCAAGATTTTTCTTGTTCCTATATAATTCTCATGTATATGAATATGAATCAATCTTCTTTTTTCTCCGTAACCAATCTTCTCATTTACGATCAACATCTTCAGGACTCCTTTTTGAGCGAATTTCTTTTTATGGAAAAGTAGAAGATCTTGTCCAAGTCTTTGTTAATGATTTTCAGGACAACTTATGGTTGTTCAAGCATCCTATCATGCATTATGTTAGATATCAAGGAAAATCCGTTCTGGCTTCAAAAGATATGCCTCTTCTGATGAATAAATGGAAATATTACCTTGTCAATTTATGGCAATGGCATTTTCACGTGTGGTCTCAACCCGGAAGGATTAATATAAACCACTTATACAAAGATTATATCGACTTTCTGGGCTATCTTTCCAGGGGGCGACTAAATACTTTGGTGGTGCGGAGTCAAATGCTAGAAAATGCATTTCTAATCGATAATGCTATGAAGCAGTTCGAGACAACCGTTCCAATTATTCCTCTGATTGGATCATTGACTACGGCGCGTTTTTG-TAACTCATTAGGGCATCCCATTAGTAAGCCGACCTGGGCCGATTCCTCAGATTCTTATATTATAGAAATGGGACTTTTGTCGAACAAGGGAATCAGACGTAATCAATATAGGACAGAAATCAAAAAAAAATAATGAAATGCAAATTAGAGCTTAGAGTATTGACGTGTTTGTTAGGAGTCCTAGTT--AAATTAGGAAAAGAGGACTCATTTTGTTTAAAAATAAA----AAACGAAATTGAATAACTAAATAAAATAACAA------------------------ATTTGGTTCTTGAAGGGGTTTTGACAGATACGGCTCGACAAAACAATTTAAGCCATAACATAAAATGCATTGTGCAAAAAAAAA---TACATCGTTCTGTTTTTCCCTTTTTT-CGAGTATCCAGTAAAAGTAAATTAAATCCCCCTCCGC-AGTTGGATCGATGGCACTTTG--CCCTCGCTCCCTCGGCACAACAAC----GAACCCC-GGCGCGG--ACCGCGCCAAGGAAA-CTTAACAAGAGAG--CGTGCCC-TTGC-CGCCCCGGAAACGGTGTGCGTGCTTGTAGCACCGCCTTCTTT-CACT-ATTTAAAACGACTCTCGGCAACGGATATCTCGGCTCTCGCATCGATGAAGAACGTAGCGAAATGCGATACTTGGTGTGAATTGCAGAATCCCGTGAACCATCGAGTCTTTGAACGCAAGTTGCGCCCCAAGCCGTTAGGCCGAGGGCACGCCTGCCTGGGTGTCACGCATCGTT
>A._henryi_LIZH-2013002-05
TTATACTCCTGACTATGTAACCAAAGATACTGATATCTTGGCAGCATTCCGAGTAACTCCTCAACCCGGGGTTCCGCCCGAGGAAGCCGGGGCCGCGGTAGCTGCGGAATCTTCTACTGGTACATGGACAACTGTGTGGACCGATGGGCTTACCAGCCTTGATCGTTATAAAGGACGATGCTACAACATTGAGCCCGTTGCTGGAGAAGAAAATCAATATATATGTTATGTAGCTTACCCTTTAGACCTTTTTGAAGAGGGTTCTGTTACTAACATGTTTACTTCCATTGTGGGTAATGTATTTGGGTTTAAAGCCCTGCGCGCTCTACGTCTAGAGGATCTACGAATCCCTCCCGCGTATTCGAAAACTTTCCAAGGCCCCCCTCATGGCATCCAAGTTGAGAGAGATAAATTGAACAAGTATGGGCGCCCCCTATTGGGATGTACTATTAAACCTAAATTGGGATTATCCGCTAAGAACTACGGTAGAGCAGTTTCTTATTACTCCAAAGAAATCAAATTCCATTTTTTCAACAAGTAATCCAAGATTTTTCTTGTTCCTATATAATTCTCATGTATATGAATATGAATCAATCTTCTTTTTTCTCCGTAACCAATCTTCTCATTTACGATCAACATCTTCAGGACTCCTTTTTGAGCGAATTTCTTTTTATGGAAAAGTAGAAGATCTTGTCCAAGTCTTTGTTAATGATTTTCAGGACAACTTATGGTTGTTCAAGCATCCTATCATGCATTATGTTAGATATCAAGGAAAATCCGTTCTGGCTTCAAAAGATATGCCTCTTCTGATGAATAAATGGAAATATTACCTTGTCAATTTATGGCAATGGCATTTTCACGTGTGGTCTCAACCCGGAAGGATTAATATAAACCACTTATACAAAGATTATATCGACTTTCTGGGCTATCTTTCCAGGGGGCGACTAAATACTTTGGTGGTGCGGAGTCAAATGCTAGAAAATGCATTTCTAATCGATAATGCTATGAAGCAGTTCGAGACAACCGTTCCAATTATTCCTCTGATTGGATCATTGACTACGGCGCGTTTTTG-TAACTCATTAGGGCATCCCATTAGTAAGCCGACCTGGGCCGATTCCTCAGATTCTTATATTATAGAAATGGGACTTTTGTCGAACAAGGGAATCAGACGTAATCAATATAGGACAGAAATCAAAAAAAAATAATGAAATGCAAATTAGAGCTTAGAGTATTGACGTGTTTGTTAGGAGTCCTAGTT--AAATTAGGAAAAGAGGACTCATTTTGTTTAAAAATAAA----AAACGAAATTGAATAACTAAATAAAATAACAA------------------------ATTTGGTTCTTGAAGGGGTTTTGACAGATACGGCTCGACAAAACAATTTAAGCCATAACATAAAATGCATTGTGCAAAAAAAAA---TACATCGTTCTGTTTTTCCCTTTTTT-CGAGTATCCAGTAAAAGTAAATTAAATCCCCCTCCGC-AGTTGGATCGATGGCACTTTG--CCCTCGCTCCCTCGGCACAACAAC----GAACCCC-GGCGCGG--ACCGCGCCAAGGAAA-CTTAACAAGAGAG--CGTGCCC-TTGC-CGCCCCGGAAACGGTGTGCGTGCTTGTAGCACCGCCTTCTTT-CACT-ATTTAAAACGACTCTCGGCAACGGATATCTCGGCTCTCGCATCGATGAAGAACGTAGCGAAATGCGATACTTGGTGTGAATTGCAGAATCCCGTGAACCATCGAGTCTTTGAACGCAAGTTGCGCCCCAAGCCGTTAGGCCGAGGGCACGCCTGCCTGGGTGTCACGCATCGTT
>A._ginnala_subsp._theiferum_LIZH-2014035-01
TTATACTCCTGAATATGTAACCAAAGATACTGATATCTTGGCAGCATTCCGAGTAACTCCTCAACCCGGGGTTCCGCCCGAGGAAGCCGGGGCCGCGGTAGCTGCGGAATCTTCTACTGGTACATGGACAACTGTGTGGACCGATGGGCTTACCAGCCTTGATCGTTATAAAGGACGATGCTACAACATTGAGCCCGTTGCTGGAGAAGAAAATCAATATATATGTTATGTAGCTTACCCTTTAGACCTTTTTGAAGAGGGTTCTGTTACTAACATGTTTACTTCCATTGTGGGTAATGTATTTGGGTTTAAAGCCCTGCGCGCTCTACGTCTAGAGGATCTACGAATCCCTCCCGCGTATTCGAAAACTTTCCAAGGCCCCCCTCATGGCATCCAAGTTGAGAGAGATAAATTGAACAAGTATGGGCGCCCCCTATTGGGATGTACTATTAAACCTAAATTGGGATTATCCGCTAAGAACTACGGTAGAGCAGTTTCTTATTACTTCAAAGAAATCAAATTCCATTTTTTCAACAAGTAATCCAAGATTTTTCTTGTTCCTATATAATTCTCATGTATATGAATATGAATCAATCTTCTTTTTTCTCCGTAACCAATCTTCTCATTTACGATCAACATCTTCCGGACTCCTTTTTGAGCGAATTTCTTTTTATGGAAAAGTAGAAGATCTTGTCCAAGTCTTTGTTAATGATTTTCAGGACAACTTATGGTTGTTCAAGCATCCTATCATGCATTATGTTAGATATCAAGGAAAATCCGTTCTGGCTTCAAAAGATATGCCTCTTCTGATGAATAAATGGAAATATTACCTTGTCAATTTATGGCAATGGCATTTTCACGTGTGGTCTCAACCCGGAAGGATTCATATAAACCACTTATACAAAGATTATATCGACTTTCTGGGCTATCTTTCCAGGGGGCGACTAAATACTTTGGTGGTGCGGAGTCAAATGCTAGAAAATGCATTTCTAATCGATAATGCTATGAAGCAGTTCGAGACAACCGTTCCAATTCTTCCTCTGATTGGATCATTGACTACGGCGCGTTTTTG-TAACTCATTAGGGCATCCCATTAGTAAGCCGACCTGGGCCGATTCCTCAGATTCTTATATTATAGAAATGGGACTTTTGTCGAACAAGGGAATCGGATGTAATCGATATAGGACAGAAATAAAAAAAAAATCATGAAATGCAAATTAGAGCTTAGAGTATTGACGTGTTTGTTAGGAGTCCTAATG--AAATTAGGAAAAGAGGACTTATTTTGTTTAAAAATAAA----AAACGAAATTGAATAACTAAATAAAATAACAA------------------------GTTTGGTTCTTGAAGGAGTTTTGACAGATACGGCTCGACAAAACAATTTAAGCCATAACATAAAATGCATTGTGCAAAAAAAAA---CACATCGTTCTGTTTTTTCCTTTTTT-CGAGTATCTAGTAAAAGTGAATTAAATCCCCCTCTGC-AGTTGGATCGTTGGCACCTG---CCCTCGCTCCCTCGGCACAACAAC----GAACCCC-GGCGCGG--ACCGCGCCAAGGAAA-ACTAACAGGGGAG--CGTGCCC-TTGC-CGCCCCGGAAACGGTGTGCGTGCCTGTGGCATTGCCTTCTTT-CATT-ATTTAAAACGACTCTCGGCAACGGATATCTCGGCTCTCGCATCGATGAAGAACGTAGCGAAATGCGATACTTGGTGTGAATTGCAGAATCCCGTGAACCATCGAGTCTTTGAACGCAAGTTGCGCCCCAAGCCGTTAGGCCGAGGGCACGCCTGCCTGGGTGTCACGCATCGTT
>A._ginnala_subsp._theiferum_LIZH-2014035-02
TTATACTCCTGAATATGTAACCAAAGATACTGATATCTTGGCAGCATTCCGAGTAACTCCTCAACCCGGGGTTCCGCCCGAGGAAGCCGGGGCCGCGGTAGCTGCGGAATCTTCTACTGGTACATGGACAACTGTGTGGACCGATGGGCTTACCAGCCTTGATCGTTATAAAGGACGATGCTACAACATTGAGCCCGTTGCTGGAGAAGAAAATCAATATATATGTTATGTAGCTTACCCTTTAGACCTTTTTGAAGAGGGTTCTGTTACTAACATGTTTACTTCCATTGTGGGTAATGTATTTGGGTTTAAAGCCCTGCGCGCTCTACGTCTAGAGGATCTACGAATCCCTCCCGCGTATTCGAAAACTTTCCAAGGCCCCCCTCATGGCATCCAAGTTGAGAGAGATAAATTGAACAAGTATGGGCGCCCCCTATTGGGATGTACTATTAAACCTAAATTGGGATTATCCGCTAAGAACTACGGTAGAGCAGTTTCTTATTACTTCAAAGAAATCAAATTCCATTTTTTCAACAAGTAATCCAAGATTTTTCTTGTTCCTATATAATTCTCATGTATATGAATATGAATCAATCTTCTTTTTTCTCCGTAACCAATCTTCTCATTTACGATCAACATCTTCCGGACTCCTTTTTGAGCGAATTTCTTTTTATGGAAAAGTAGAAGATCTTGTCCAAGTCTTTGTTAATGATTTTCAGGACAACTTATGGTTGTTCAAGCATCCTATCATGCATTATGTTAGATATCAAGGAAAATCCGTTCTGGCTTCAAAAGATATGCCTCTTCTGATGAATAAATGGAAATATTACCTTGTCAATTTATGGCAATGGCATTTTCACGTGTGGTCTCAACCCGGAAGGATTCATATAAACCACTTATACAAAGATTATATCGACTTTCTGGGCTATCTTTCCAGGGGGCGACTAAATACTTTGGTGGTGCGGAGTCAAATGCTAGAAAATGCATTTCTAATCGATAATGCTATGAAGCAGTTCGAGACAACCGTTCCAATTCTTCCTCTGATTGGATCATTGACTACGGCGCGTTTTTG-TAACTCATTAGGGCATCCCATTAGTAAGCCGACCTGGGCCGATTCCTCAGATTCTTATATTATAGAAATGGGACTTTTGTCGAACAAGGGAATCGGATGTAATCGATATAGGACAGAAATAAAAAAAAAATCATGAAATGCAAATTAGAGCTTAGAGTATTGACGTGTTTGTTAGGAGTCCTAATG--AAATTAGGAAAAGAGGACTTATTTTGTTTAAAAATAAA----AAACGAAATTGAATAACTAAATAAAATAACAA------------------------GTTTGGTTCTTGAAGGAGTTTTGACAGATACGGCTCGACAAAACAATTTAAGCCATAACATAAAATGCATTGTGCAAAAAAAAA---CACATCGTTCTGTTTTTTCCTTTTTT-CGAGTATCTAGTAAAAGTGAATTAAATCCCCCTCTGC-AGTTGGATCGTTGGCACCTG---CCCTCGCTCCCTCGGCACAACAAC----GAACCCC-GGCGCGG--ACCGCGCCAAGGAAA-ACTAACAGGGGAG--CGTGCCC-TTGC-CGCCCCGGAAACGGTGTGCGTGCCTGTGGCATTGCCTTCTTT-CATT-ATTTAAAACGACTCTCGGCAACGGATATCTCGGCTCTCGCATCGATGAAGAACGTAGCGAAATGCGATACTTGGTGTGAATTGCAGAATCCCGTGAACCATCGAGTCTTTGAACGCAAGTTGCGCCCCAAGCCGTTAGGCCGAGGGCACGCCTGCCTGGGTGTCACGCATCGTT
>A._ginnala_subsp._theiferum_LIZH-2014035-03
TTATACTCCTGAATATGTAACCAAAGATACTGATATCTTGGCAGCATTCCGAGTAACTCCTCAACCCGGGGTTCCGCCCGAGGAAGCCGGGGCCGCGGTAGCTGCGGAATCTTCTACTGGTACATGGACAACTGTGTGGACCGATGGGCTTACCAGCCTTGATCGTTATAAAGGACGATGCTACAACATTGAGCCCGTTGCTGGAGAAGAAAATCAATATATATGTTATGTAGCTTACCCTTTAGACCTTTTTGAAGAGGGTTCTGTTACTAACATGTTTACTTCCATTGTGGGTAATGTATTTGGGTTTAAAGCCCTGCGCGCTCTACGTCTAGAGGATCTACGAATCCCTCCCGCGTATTCGAAAACTTTCCAAGGCCCCCCTCATGGCATCCAAGTTGAGAGAGATAAATTGAACAAGTATGGGCGCCCCCTATTGGGATGTACTATTAAACCTAAATTGGGATTATCCGCTAAGAACTACGGTAGAGCAGTTTCTTATTACTTCAAAGAAATCAAATTCCATTTTTTCAACAAGTAATCCAAGATTTTTCTTGTTCCTATATAATTCTCATGTATATGAATATGAATCAATCTTCTTTTTTCTCCGTAACCAATCTTCTCATTTACGATCAACATCTTCCGGACTCCTTTTTGAGCGAATTTCTTTTTATGGAAAAGTAGAAGATCTTGTCCAAGTCTTTGTTAATGATTTTCAGGACAACTTATGGTTGTTCAAGCATCCTATCATGCATTATGTTAGATATCAAGGAAAATCCGTTCTGGCTTCAAAAGATATGCCTCTTCTGATGAATAAATGGAAATATTACCTTGTCAATTTATGGCAATGGCATTTTCACGTGTGGTCTCAACCCGGAAGGATTCATATAAACCACTTATACAAAGATTATATCGACTTTCTGGGCTATCTTTCCAGGGGGCGACTAAATACTTTGGTGGTGCGGAGTCAAATGCTAGAAAATGCATTTCTAATCGATAATGCTATGAAGCAGTTCGAGACAACCGTTCCAATTCTTCCTCTGATTGGATCATTGACTACGGCGCGTTTTTG-TAACTCATTAGGGCATCCCATTAGTAAGCCGACCTGGGCCGATTCCTCAGATTCTTATATTATAGAAATGGGACTTTTGTCGAACAAGGGAATCGGATGTAATCGATATAGGACAGAAATAAAAAAAAAATCATGAAATGCAAATTAGAGCTTAGAGTATTGACGTGTTTGTTAGGAGTCCTAATG--AAATTAGGAAAAGAGGACTTATTTTGTTTAAAAATAAA----AAACGAAATTGAATAACTAAATAAAATAACAA------------------------GTTTGGTTCTTGAAGGAGTTTTGACAGATACGGCTCGACAAAACAATTTAAGCCATAACATAAAATGCATTGTGCAAAAAAAAA---CACATCGTTCTGTTTTTTCCTTTTTT-CGAGTATCTAGTAAAAGTGAATTAAATCCCCCTCTGC-AGTTGGATCGTTGGCACCTG---CCCTCGCTCCCTCGGCACAACAAC----GAACCCC-GGCGCGG--ACCGCGCCAAGGAAA-ACTAACAGGGGAG--CGTGCCC-TTGC-CGCCCCGGAAACGGTGTGCGTGCCTGTGGCATTGCCTTCTTT-CATT-ATTTAAAACGACTCTCGGCAACGGATATCTCGGCTCTCGCATCGATGAAGAACGTAGCGAAATGCGATACTTGGTGTGAATTGCAGAATCCCGTGAACCATCGAGTCTTTGAACGCAAGTTGCGCCCCAAGCCGTTAGGCCGAGGGCACGCCTGCCTGGGTGTCACGCATCGTT
>A._ginnala_subsp._theiferum_LIZH-2014035-04
TTATACTCCTGAATATGTAACCAAAGATACTGATATCTTGGCAGCATTCCGAGTAACTCCTCAACCCGGGGTTCCGCCCGAGGAAGCCGGGGCCGCGGTAGCTGCGGAATCTTCTACTGGTACATGGACAACTGTGTGGACCGATGGGCTTACCAGCCTTGATCGTTATAAAGGACGATGCTACAACATTGAGCCCGTTGCTGGAGAAGAAAATCAATATATATGTTATGTAGCTTACCCTTTAGACCTTTTTGAAGAGGGTTCTGTTACTAACATGTTTACTTCCATTGTGGGTAATGTATTTGGGTTTAAAGCCCTGCGCGCTCTACGTCTAGAGGATCTACGAATCCCTCCCGCGTATTCGAAAACTTTCCAAGGCCCCCCTCATGGCATCCAAGTTGAGAGAGATAAATTGAACAAGTATGGGCGCCCCCTATTGGGATGTACTATTAAACCTAAATTGGGATTATCCGCTAAGAACTACGGTAGAGCAGTTTCTTATTACTTCAAAGAAATCAAATTCCATTTTTTCAACAAGTAATCCAAGATTTTTCTTGTTCCTATATAATTCTCATGTATATGAATATGAATCAATCTTCTTTTTTCTCCGTAACCAATCTTCTCATTTACGATCAACATCTTCCGGACTCCTTTTTGAGCGAATTTCTTTTTATGGAAAAGTAGAAGATCTTGTCCAAGTCTTTGTTAATGATTTTCAGGACAACTTATGGTTGTTCAAGCATCCTATCATGCATTATGTTAGATATCAAGGAAAATCCGTTCTGGCTTCAAAAGATATGCCTCTTCTGATGAATAAATGGAAATATTACCTTGTCAATTTATGGCAATGGCATTTTCACGTGTGGTCTCAACCCGGAAGGATTCATATAAACCACTTATACAAAGATTATATCGACTTTCTGGGCTATCTTTCCAGGGGGCGACTAAATACTTTGGTGGTGCGGAGTCAAATGCTAGAAAATGCATTTCTAATCGATAATGCTATGAAGCAGTTCGAGACAACCGTTCCAATTCTTCCTCTGATTGGATCATTGACTACGGCGCGTTTTTG-TAACTCATTAGGGCATCCCATTAGTAAGCCGACCTGGGCCGATTCCTCAGATTCTTATATTATAGAAATGGGACTTTTGTCGAACAAGGGAATCGGATGTAATCGATATAGGACAGAAATAAAAAAAAAATCATGAAATGCAAATTAGAGCTTAGAGTATTGACGTGTTTGTTAGGAGTCCTAATG--AAATTAGGAAAAGAGGACTTATTTTGTTTAAAAATAAA----AAACGAAATTGAATAACTAAATAAAATAACAA------------------------GTTTGGTTCTTGAAGGAGTTTTGACAGATACGGCTCGACAAAACAATTTAAGCCATAACATAAAATGCATTGTGCAAAAAAAAA---CACATCGTTCTGTTTTTTCCTTTTTT-CGAGTATCTAGTAAAAGTGAATTAAATCCCCCTCTGC-AGTTGGATCGTTGGCACCTG---CCCTCGCTCCCTCGGCACAACAAC----GAACCCC-GGCGCGG--ACCGCGCCAAGGAAA-ACTAACAGGGGAG--CGTGCCC-TTGC-CGCCCCGGAAACGGTGTGCGTGCCTGTGGCATTGCCTTCTTT-CATT-ATTTAAAACGACTCTCGGCAACGGATATCTCGGCTCTCGCATCGATGAAGAACGTAGCGAAATGCGATACTTGGTGTGAATTGCAGAATCCCGTGAACCATCGAGTCTTTGAACGCAAGTTGCGCCCCAAGCCGTTAGGCCGAGGGCACGCCTGCCTGGGTGTCACGCATCGTT
>A._ginnala_subsp._theiferum_LIZH-2014035-05
TTATACTCCTGAATATGTAACCAAAGATACTGATATCTTGGCAGCATTCCGAGTAACTCCTCAACCCGGGGTTCCGCCCGAGGAAGCCGGGGCCGCGGTAGCTGCGGAATCTTCTACTGGTACATGGACAACTGTGTGGACCGATGGGCTTACCAGCCTTGATCGTTATAAAGGACGATGCTACAACATTGAGCCCGTTGCTGGAGAAGAAAATCAATATATATGTTATGTAGCTTACCCTTTAGACCTTTTTGAAGAGGGTTCTGTTACTAACATGTTTACTTCCATTGTGGGTAATGTATTTGGGTTTAAAGCCCTGCGCGCTCTACGTCTAGAGGATCTACGAATCCCTCCCGCGTATTCGAAAACTTTCCAAGGCCCCCCTCATGGCATCCAAGTTGAGAGAGATAAATTGAACAAGTATGGGCGCCCCCTATTGGGATGTACTATTAAACCTAAATTGGGATTATCCGCTAAGAACTACGGTAGAGCAGTTTCTTATTACTTCAAAGAAATCAAATTCCATTTTTTCAACAAGTAATCCAAGATTTTTCTTGTTCCTATATAATTCTCATGTATATGAATATGAATCAATCTTCTTTTTTCTCCGTAACCAATCTTCTCATTTACGATCAACATCTTCCGGACTCCTTTTTGAGCGAATTTCTTTTTATGGAAAAGTAGAAGATCTTGTCCAAGTCTTTGTTAATGATTTTCAGGACAACTTATGGTTGTTCAAGCATCCTATCATGCATTATGTTAGATATCAAGGAAAATCCGTTCTGGCTTCAAAAGATATGCCTCTTCTGATGAATAAATGGAAATATTACCTTGTCAATTTATGGCAATGGCATTTTCACGTGTGGTCTCAACCCGGAAGGATTCATATAAACCACTTATACAAAGATTATATCGACTTTCTGGGCTATCTTTCCAGGGGGCGACTAAATACTTTGGTGGTGCGGAGTCAAATGCTAGAAAATGCATTTCTAATCGATAATGCTATGAAGCAGTTCGAGACAACCGTTCCAATTCTTCCTCTGATTGGATCATTGACTACGGCGCGTTTTTG-TAACTCATTAGGGCATCCCATTAGTAAGCCGACCTGGGCCGATTCCTCAGATTCTTATATTATAGAAATGGGACTTTTGTCGAACAAGGGAATCGGATGTAATCGATATAGGACAGAAATAAAAAAAAAATCATGAAATGCAAATTAGAGCTTAGAGTATTGACGTGTTTGTTAGGAGTCCTAATG--AAATTAGGAAAAGAGGACTTATTTTGTTTAAAAATAAA----AAACGAAATTGAATAACTAAATAAAATAACAA------------------------GTTTGGTTCTTGAAGGAGTTTTGACAGATACGGCTCGACAAAACAATTTAAGCCATAACATAAAATGCATTGTGCAAAAAAAAA---CACATCGTTCTGTTTTTTCCTTTTTT-CGAGTATCTAGTAAAAGTGAATTAAATCCCCCTCTGC-AGTTGGATCGTTGGCACCTG---CCCTCGCTCCCTCGGCACAACAAC----GAACCCC-GGCGCGG--ACCGCGCCAAGGAAA-ACTAACAGGGGAG--CGTGCCC-TTGC-CGCCCCGGAAACGGTGTGCGTGCCTGTGGCATTGCCTTCTTT-CATT-ATTTAAAACGACTCTCGGCAACGGATATCTCGGCTCTCGCATCGATGAAGAACGTAGCGAAATGCGATACTTGGTGTGAATTGCAGAATCCCGTGAACCATCGAGTCTTTGAACGCAAGTTGCGCCCCAAGCCGTTAGGCCGAGGGCACGCCTGCCTGGGTGTCACGCATCGTT
>A._ginnala_LIZH-2014068-01
TTATACTCCTGAATATGTAACCAAAGATACTGATATCTTGGCAGCATTCCGAGTAACTCCTCAACCCGGGGTTCCGCCCGAGGAAGCCGGGGCCGCGGTAGCTGCGGAATCTTCTACTGGTACATGGACAACTGTGTGGACCGATGGGCTTACCAGCCTTGATCGTTATAAAGGACGATGCTACAACATTGAGCCCGTTGCTGGAGAAGAAAATCAATATATATGTTATGTAGCTTACCCTTTAGACCTTTTTGAAGAGGGTTCTGTTACTAACATGTTTACTTCCATTGTGGGTAATGTATTTGGGTTTAAAGCCCTGCGCGCTCTACGTCTAGAGGATCTACGAATCCCTCCCGCGTATTCGAAAACTTTCCAAGGCCCCCCTCATGGCATCCAAGTTGAGAGAGATAAATTGAACAAGTATGGGCGCCCCCTATTGGGATGTACTATTAAACCTAAATTGGGATTATCCGCTAAGAACTACGGTAGAGCAGTTTCTTATTACTTCAAAGAAATCAAATTCCATTTTTTCAACAAGTAATCCAAGATTTTTCTTGTTCCTATATAATTCTCATGTATATGAATATGAATCAATCTTCTTTTTTCTCCGTAACCAATCTTCTCATTTACGATCAACATCTTCCGGACTCCTTTTTGAGCGAATTTCTTTTTATGGAAAAGTAGAAGATCTTGTCCAAGTCTTTGTTAATGATTTTCAGGACAACTTATGGTTGTTCAAGCATCCTATCATGCATTATGTTAGATATCAAGGAAAATCCGTTCTGGCTTCAAAAGATATGCCTCTTCTGATGAATAAATGGAAATATTACCTTGTCAATTTATGGCAATGGCATTTTCACGTGTGGTCTCAACCCGGAAGGATTCATATAAACCACTTATACAAAGATTATATCGACTTTCTGGGCTATCTTTCCAGGGGGCGACTAAATACTTTGGTGGTGCGGAGTCAAATGCTAGAAAATGCATTTCTAATCGATAATGCTATGAAGCAGTTCGAGACAACCGTTCCAATTCTTCCTCTGATTGGATCATTGACTACGGCGCGTTTTTG-TAACTCATTAGGGCATCCCATTAGTAAGCCGACCTGGGCCGATTCCTCAGATTCTTATATTATAGAAATGGGACTTTTGTCGAACAAGGGAATCGGATGTAATCGATATAGGACAGAAATAAAAAAAAAATCATGAAATGCAAATTAGAGCTTAGAGTATTGACGTGTTTGTTAGGAGTCCTAATG--AAATTAGGAAAAGAGGACTTATTTTGTTTAAAAATAAA----AAACGAAATTGAATAACTAAATAAAATAACAA------------------------GTTTGGTTCTTGAAGGAGTTTTGACAGATACGGCTCGACAAAACAATTTAAGCCATAACATAAAATGCATTGTGCAAAAAAAAA---CACATCGTTCTGTTTTTTCCTTTTTT-CGAGTATCTAGTAAAAGTGAATTAAATCCCCCTTTGC-AGTTGGACCGTTGGCACCTG---CCCTCGCTCCCTCGGCACAACAAC----GAACCCC-GGCGCGG--ACCGCGCCAAGGAAA-ACTATCAGGGGAG--CGTGCCC-TTGC-CGCCCCGGAAACGGTGTGCGTGCTTGTGGCATTGCCTTCTTT-CATTTATTTAAAACGACTCTCGGCAACGGATATCTCGGCTCTCGCATCGATGAAGAACGTAGCGAAATGCGATACTTGGTGTGAATTGCAGAATCCCGTGAACCATCGAGTCTTTGAACGCAAGTTGCGCCCCAAGCCGTTAGGCCGAGGGCACGCCTGCCTGGGTGTCACGCATCGTT
>A._ginnala_LIZH-2014068-02
TTATACTCCTGAATATGTAACCAAAGATACTGATATCTTGGCAGCATTCCGAGTAACTCCTCAACCCGGGGTTCCGCCCGAGGAAGCCGGGGCCGCGGTAGCTGCGGAATCTTCTACTGGTACATGGACAACTGTGTGGACCGATGGGCTTACCAGCCTTGATCGTTATAAAGGACGATGCTACAACATTGAGCCCGTTGCTGGAGAAGAAAATCAATATATATGTTATGTAGCTTACCCTTTAGACCTTTTTGAAGAGGGTTCTGTTACTAACATGTTTACTTCCATTGTGGGTAATGTATTTGGGTTTAAAGCCCTGCGCGCTCTACGTCTAGAGGATCTACGAATCCCTCCCGCGTATTCGAAAACTTTCCAAGGCCCCCCTCATGGCATCCAAGTTGAGAGAGATAAATTGAACAAGTATGGGCGCCCCCTATTGGGATGTACTATTAAACCTAAATTGGGATTATCCGCTAAGAACTACGGTAGAGCAGTTTCTTATTACTTCAAAGAAATCAAATTCCATTTTTTCAACAAGTAATCCAAGATTTTTCTTGTTCCTATATAATTCTCATGTATATGAATATGAATCAATCTTCTTTTTTCTCCGTAACCAATCTTCTCATTTACGATCAACATCTTCCGGACTCCTTTTTGAGCGAATTTCTTTTTATGGAAAAGTAGAAGATCTTGTCCAAGTCTTTGTTAATGATTTTCAGGACAACTTATGGTTGTTCAAGCATCCTATCATGCATTATGTTAGATATCAAGGAAAATCCGTTCTGGCTTCAAAAGATATGCCTCTTCTGATGAATAAATGGAAATATTACCTTGTCAATTTATGGCAATGGCATTTTCACGTGTGGTCTCAACCCGGAAGGATTCATATAAACCACTTATACAAAGATTATATCGACTTTCTGGGCTATCTTTCCAGGGGGCGACTAAATACTTTGGTGGTGCGGAGTCAAATGCTAGAAAATGCATTTCTAATCGATAATGCTATGAAGCAGTTCGAGACAACCGTTCCAATTCTTCCTCTGATTGGATCATTGACTACGGCGCGTTTTTG-TAACTCATTAGGGCATCCCATTAGTAAGCCGACCTGGGCCGATTCCTCAGATTCTTATATTATAGAAATGGGACTTTTGTCGAACAAGGGAATCGGATGTAATCGATATAGGACAGAAATAAAAAAAAAATCATGAAATGCAAATTAGAGCTTAGAGTATTGACGTGTTTGTTAGGAGTCCTAATG--AAATTAGGAAAAGAGGACTTATTTTGTTTAAAAATAAA----AAACGAAATTGAATAACTAAATAAAATAACAA------------------------GTTTGGTTCTTGAAGGAGTTTTGACAGATACGGCTCGACAAAACAATTTAAGCCATAACATAAAATGCATTGTGCAAAAAAAAA---CACATCGTTCTGTTTTTTCCTTTTTT-CGAGTATCTAGTAAAAGTGAATTAAATCCCCCTTTGC-AGTTGGACCGTTGGCACCTG---CCCTCGCTCCCTCGGCACAACAAC----GAACCCC-GGCGCGG--ACCGCGCCAAGGAAA-ACTATCAGGGGAG--CGTGCCC-TTGC-CGCCCCGGAAACGGTGTGCGTGCTTGTGGCATTGCCTTCTTT-CATTTATTTAAAACGACTCTCGGCAACGGATATCTCGGCTCTCGCATCGATGAAGAACGTAGCGAAATGCGATACTTGGTGTGAATTGCAGAATCCCGTGAACCATCGAGTCTTTGAACGCAAGTTGCGCCCCAAGCCGTTAGGCCGAGGGCACGCCTGCCTGGGTGTCACGCATCGTT
>A._miaotaiense_LIZH-2014059-01
TTATACTCCTGACTATGTAACCAAAGATACTGATATCTTGGCAGCATTCCGAGTAACTCCTCAACCCGGGGTTCCGCCCGAGGAAGCCGGGGCCGCGGTAGCTGCGGAATCTTCTACTGGTACATGGACAACTGTGTGGACCGATGGGCTTACCAGCCTTGATCGTTATAAAGGACGATGCTACAACATTGAGCCCGTTGCTGGAGAAGAAAATCAATATATATGTTATGTAGCTTACCCCTTAGACCTTTTTGAAGAGGGCTCTGTTACTAACATGTTTACTTCCATTGTGGGTAATGTATTTGGGTTTAAAGCCCTGCGCGCTCTACGTCTAGAGGATCTACGAATCCCTCCCGCGTATTCGAAAACTTTCCAAGGCCCCCCTCATGGCATCCAAGTTGAGAGAGATAAATTGAACAAGTATGGGCGCCCCCTATTGGGATGTACTATTAAACCTAAATTGGGATTATCCGCTAAGAACTACGGTAGAGCTGTTTCTTATTACTCCAAAGAAATCAAATTCCATTTTTTCAACAAGTAATCCAAGATTTTTCTTGTTCCTATATAATTCTCATGTATATGAATACGAATCAATCTTCTTTTTTCTCCGTAACCAATCCTCTCATTTACGATCAACATCTTCAGGACTCCTTTTTGAGCGAATTTCTTTTTATGGAAAAGTAGAAGATCTTGTCCAAGTCTTTGTTAATGATTTTCAGGACAACTTATGGTTGTTCAAGCATCCTATCATGCATTATGTTAGATATCAAGGAAAATCCGTTCTGGCTTCAAAAGATATGCCTCTTCTGATGAATAAATGGAAATATTACCTTGTCAATTTATGGCAATGGCATTTTCACGTGTGGTCTCAACCCGGAAGGATTCATATAAACCACTTATACAAAGATTATATCGACTTTCTGGGCTATCTTTCCAGGGGGCGATTAAATACTTTGGTGGTGCGGAGTCAAATGCTAGAAAATGCATTTCTAATCGATAATGCTATGAAGCAGTTCGAGACAACCGTTCCAATTATTCCTCTGATTGGATCATTGACTACGGCGCGTTTTTG-TAACTCATTAGGGCATCCCATTAGTAAGCCGACCTGGGCCGATTCCTCAGATTCTTATATTATAGAAATGGGACTTTTGTCGAACAAGGGAATCGGATGTAATCGATATAGGACAGAAATAAAAAAAAAATCATGAAATGCAAATTAGAGCTTAGAGTATTGACGTGTTTGTTAGGAGTCCTAATG--AAATTAGGAAAAGAGGACTTATTTTGTTTAAAAATAAA----AAACGAAATTGAATAACTAAATAAAATAACAA------------------------GTTTGGTTCTTGAAGGAGTTTTGACAGATACGGCTCGACAAAACAATTTAAGCCATAACATAAAATGCATTGTGCAAAAAAAAA---CACATCGTTCTGTTTTTTCCTTTTTT-CGAGTATCTAGTAAAAGTGAATTAAATCCTCCTCTGC-AGTCGGATCGTCGGCACCCG---CCGTCGCTCCCTCGGCACAACAAC----GAACCCC-GGCGCGG--ACCGCGCCAAGGAAT-CTGAACGAGAGAG--CGTGCCC-TTGC-CGCCCCGGAAACGGTGTGTGTGCCTGTGGCGTTGCCTTCTTC-CATT-ATTTAAAACGACTCTCGGCAACGGATATCTCGGCTCTCGCATCGATGAAGAACGTAGCGAAATGCGATACTTGGTGTGAATTGCAGAATCCCGTGAACCATCGAGTCTTTGAACGCAAGTTGCGCCCCAAGCCGTTAGGCCGAGGGCACGCCTGCCTGGGTGTCACGCATCGTT
>A._miaotaiense_LIZH-2014059-02
TTATACTCCTGACTATGTAACCAAAGATACTGATATCTTGGCAGCATTCCGAGTAACTCCTCAACCCGGGGTTCCGCCCGAGGAAGCCGGGGCCGCGGTAGCTGCGGAATCTTCTACTGGTACATGGACAACTGTGTGGACCGATGGGCTTACCAGCCTTGATCGTTATAAAGGACGATGCTACAACATTGAGCCCGTTGCTGGAGAAGAAAATCAATATATATGTTATGTAGCTTACCCCTTAGACCTTTTTGAAGAGGGCTCTGTTACTAACATGTTTACTTCCATTGTGGGTAATGTATTTGGGTTTAAAGCCCTGCGCGCTCTACGTCTAGAGGATCTACGAATCCCTCCCGCGTATTCGAAAACTTTCCAAGGCCCCCCTCATGGCATCCAAGTTGAGAGAGATAAATTGAACAAGTATGGGCGCCCCCTATTGGGATGTACTATTAAACCTAAATTGGGATTATCCGCTAAGAACTACGGTAGAGCTGTTTCTTATTACTCCAAAGAAATCAAATTCCATTTTTTCAACAAGTAATCCAAGATTTTTCTTGTTCCTATATAATTCTCATGTATATGAATACGAATCAATCTTCTTTTTTCTCCGTAACCAATCCTCTCATTTACGATCAACATCTTCAGGACTCCTTTTTGAGCGAATTTCTTTTTATGGAAAAGTAGAAGATCTTGTCCAAGTCTTTGTTAATGATTTTCAGGACAACTTATGGTTGTTCAAGCATCCTATCATGCATTATGTTAGATATCAAGGAAAATCCGTTCTGGCTTCAAAAGATATGCCTCTTCTGATGAATAAATGGAAATATTACCTTGTCAATTTATGGCAATGGCATTTTCACGTGTGGTCTCAACCCGGAAGGATTCATATAAACCACTTATACAAAGATTATATCGACTTTCTGGGCTATCTTTCCAGGGGGCGATTAAATACTTTGGTGGTGCGGAGTCAAATGCTAGAAAATGCATTTCTAATCGATAATGCTATGAAGCAGTTCGAGACAACCGTTCCAATTATTCCTCTGATTGGATCATTGACTACGGCGCGTTTTTG-TAACTCATTAGGGCATCCCATTAGTAAGCCGACCTGGGCCGATTCCTCAGATTCTTATATTATAGAAATGGGACTTTTGTCGAACAAGGGAATCGGATGTAATCGATATAGGACAGAAATAAAAAAAAAATCATGAAATGCAAATTAGAGCTTAGAGTATTGACGTGTTTGTTAGGAGTCCTAATG--AAATTAGGAAAAGAGGACTTATTTTGTTTAAAAATAAA----AAACGAAATTGAATAACTAAATAAAATAACAA------------------------GTTTGGTTCTTGAAGGAGTTTTGACAGATACGGCTCGACAAAACAATTTAAGCCATAACATAAAATGCATTGTGCAAAAAAAAA---CACATCGTTCTGTTTTTTCCTTTTTT-CGAGTATCTAGTAAAAGTGAATTAAATCCTCCTCTGC-AGTCGGATCGTCGGCACCCG---CCGTCGCTCCCTCGGCACAACAAC----GAACCCC-GGCGCGG--ACCGCGCCAAGGAAT-CTGAACGAGAGAG--CGTGCCC-TTGC-CGCCCCGGAAACGGTGTGTGTGCCTGTGGCGTTGCCTTCTTC-CATT-ATTTAAAACGACTCTCGGCAACGGATATCTCGGCTCTCGCATCGATGAAGAACGTAGCGAAATGCGATACTTGGTGTGAATTGCAGAATCCCGTGAACCATCGAGTCTTTGAACGCAAGTTGCGCCCCAAGCCGTTAGGCCGAGGGCACGCCTGCCTGGGTGTCACGCATCGTT
>A._miaotaiense_LIZH-2014059-03
TTATACTCCTGACTATGTAACCAAAGATACTGATATCTTGGCAGCATTCCGAGTAACTCCTCAACCCGGGGTTCCGCCCGAGGAAGCCGGGGCCGCGGTAGCTGCGGAATCTTCTACTGGTACATGGACAACTGTGTGGACCGATGGGCTTACCAGCCTTGATCGTTATAAAGGACGATGCTACAACATTGAGCCCGTTGCTGGAGAAGAAAATCAATATATATGTTATGTAGCTTACCCCTTAGACCTTTTTGAAGAGGGCTCTGTTACTAACATGTTTACTTCCATTGTGGGTAATGTATTTGGGTTTAAAGCCCTGCGCGCTCTACGTCTAGAGGATCTACGAATCCCTCCCGCGTATTCGAAAACTTTCCAAGGCCCCCCTCATGGCATCCAAGTTGAGAGAGATAAATTGAACAAGTATGGGCGCCCCCTATTGGGATGTACTATTAAACCTAAATTGGGATTATCCGCTAAGAACTACGGTAGAGCTGTTTCTTATTACTCCAAAGAAATCAAATTCCATTTTTTCAACAAGTAATCCAAGATTTTTCTTGTTCCTATATAATTCTCATGTATATGAATACGAATCAATCTTCTTTTTTCTCCGTAACCAATCCTCTCATTTACGATCAACATCTTCAGGACTCCTTTTTGAGCGAATTTCTTTTTATGGAAAAGTAGAAGATCTTGTCCAAGTCTTTGTTAATGATTTTCAGGACAACTTATGGTTGTTCAAGCATCCTATCATGCATTATGTTAGATATCAAGGAAAATCCGTTCTGGCTTCAAAAGATATGCCTCTTCTGATGAATAAATGGAAATATTACCTTGTCAATTTATGGCAATGGCATTTTCACGTGTGGTCTCAACCCGGAAGGATTCATATAAACCACTTATACAAAGATTATATCGACTTTCTGGGCTATCTTTCCAGGGGGCGATTAAATACTTTGGTGGTGCGGAGTCAAATGCTAGAAAATGCATTTCTAATCGATAATGCTATGAAGCAGTTCGAGACAACCGTTCCAATTATTCCTCTGATTGGATCATTGACTACGGCGCGTTTTTG-TAACTCATTAGGGCATCCCATTAGTAAGCCGACCTGGGCCGATTCCTCAGATTCTTATATTATAGAAATGGGACTTTTGTCGAACAAGGGAATCGGATGTAATCGATATAGGACAGAAATAAAAAAAAAATCATGAAATGCAAATTAGAGCTTAGAGTATTGACGTGTTTGTTAGGAGTCCTAATG--AAATTAGGAAAAGAGGACTTATTTTGTTTAAAAATAAA----AAACGAAATTGAATAACTAAATAAAATAACAA------------------------GTTTGGTTCTTGAAGGAGTTTTGACAGATACGGCTCGACAAAACAATTTAAGCCATAACATAAAATGCATTGTGCAAAAAAAAA---CACATCGTTCTGTTTTTTCCTTTTTT-CGAGTATCTAGTAAAAGTGAATTAAATCCTCCTCTGC-AGTCGGATCGTCGGCACCCG---CCGTCGCTCCCTCGGCACAACAAC----GAACCCC-GGCGCGG--ACCGCGCCAAGGAAT-CTGAACGAGAGAG--CGTGCCC-TTGC-CGCCCCGGAAACGGTGTGTGTGCCTGTGGCGTTGCCTTCTTC-CATT-ATTTAAAACGACTCTCGGCAACGGATATCTCGGCTCTCGCATCGATGAAGAACGTAGCGAAATGCGATACTTGGTGTGAATTGCAGAATCCCGTGAACCATCGAGTCTTTGAACGCAAGTTGCGCCCCAAGCCGTTAGGCCGAGGGCACGCCTGCCTGGGTGTCACGCATCGTT
>A._miaotaiense_LIZH-2014059-04
TTATACTCCTGACTATGTAACCAAAGATACTGATATCTTGGCAGCATTCCGAGTAACTCCTCAACCCGGGGTTCCGCCCGAGGAAGCCGGGGCCGCGGTAGCTGCGGAATCTTCTACTGGTACATGGACAACTGTGTGGACCGATGGGCTTACCAGCCTTGATCGTTATAAAGGACGATGCTACAACATTGAGCCCGTTGCTGGAGAAGAAAATCAATATATATGTTATGTAGCTTACCCCTTAGACCTTTTTGAAGAGGGCTCTGTTACTAACATGTTTACTTCCATTGTGGGTAATGTATTTGGGTTTAAAGCCCTGCGCGCTCTACGTCTAGAGGATCTACGAATCCCTCCCGCGTATTCGAAAACTTTCCAAGGCCCCCCTCATGGCATCCAAGTTGAGAGAGATAAATTGAACAAGTATGGGCGCCCCCTATTGGGATGTACTATTAAACCTAAATTGGGATTATCCGCTAAGAACTACGGTAGAGCTGTTTCTTATTACTCCAAAGAAATCAAATTCCATTTTTTCAACAAGTAATCCAAGATTTTTCTTGTTCCTATATAATTCTCATGTATATGAATACGAATCAATCTTCTTTTTTCTCCGTAACCAATCCTCTCATTTACGATCAACATCTTCAGGACTCCTTTTTGAGCGAATTTCTTTTTATGGAAAAGTAGAAGATCTTGTCCAAGTCTTTGTTAATGATTTTCAGGACAACTTATGGTTGTTCAAGCATCCTATCATGCATTATGTTAGATATCAAGGAAAATCCGTTCTGGCTTCAAAAGATATGCCTCTTCTGATGAATAAATGGAAATATTACCTTGTCAATTTATGGCAATGGCATTTTCACGTGTGGTCTCAACCCGGAAGGATTCATATAAACCACTTATACAAAGATTATATCGACTTTCTGGGCTATCTTTCCAGGGGGCGATTAAATACTTTGGTGGTGCGGAGTCAAATGCTAGAAAATGCATTTCTAATCGATAATGCTATGAAGCAGTTCGAGACAACCGTTCCAATTATTCCTCTGATTGGATCATTGACTACGGCGCGTTTTTG-TAACTCATTAGGGCATCCCATTAGTAAGCCGACCTGGGCCGATTCCTCAGATTCTTATATTATAGAAATGGGACTTTTGTCGAACAAGGGAATCGGATGTAATCGATATAGGACAGAAATAAAAAAAAAATCATGAAATGCAAATTAGAGCTTAGAGTATTGACGTGTTTGTTAGGAGTCCTAATG--AAATTAGGAAAAGAGGACTTATTTTGTTTAAAAATAAA----AAACGAAATTGAATAACTAAATAAAATAACAA------------------------GTTTGGTTCTTGAAGGAGTTTTGACAGATACGGCTCGACAAAACAATTTAAGCCATAACATAAAATGCATTGTGCAAAAAAAAA---CACATCGTTCTGTTTTTTCCTTTTTT-CGAGTATCTAGTAAAAGTGAATTAAATCCTCCTCTGC-AGTCGGATCGTCGGCACCCG---CCGTCGCTCCCTCGGCACAACAAC----GAACCCC-GGCGCGG--ACCGCGCCAAGGAAT-CTGAACGAGAGAG--CGTGCCC-TTGC-CGCCCCGGAAACGGTGTGTGTGCCTGTGGCGTTGCCTTCTTC-CATT-ATTTAAAACGACTCTCGGCAACGGATATCTCGGCTCTCGCATCGATGAAGAACGTAGCGAAATGCGATACTTGGTGTGAATTGCAGAATCCCGTGAACCATCGAGTCTTTGAACGCAAGTTGCGCCCCAAGCCGTTAGGCCGAGGGCACGCCTGCCTGGGTGTCACGCATCGTT
>A._morrisonense_LIZH-2014132-01
TTATACTCCTGACTATGTAACCAAAGATACTGATATCTTGGCAGCATTCCGAGTAACTCCTCAACCCGGGGTTCCGCCCGAGGAAGCCGGGGCCGCGGTAGCTGCGGAATCTTCTACTGGTACATGGACAACTGTGTGGACCGATGGGCTTACCAGCCTTGATCGTTATAAAGGACGATGCTACAACATTGAGCCCGTTGCTGGAGAAGAAAATCAATATATATGTTATGTAGCTTACCCTTTAGACCTTTTTGAAGAGGGTTCTGTTACTAACATGTTTACTTCCATTGTGGGTAATGTATTTGGGTTTAAAGCCCTGCGCGCTCTACGTCTAGAGGATCTACGAATCCCTCCCGCGTATTCGAAAACTTTCCAAGGCCCCCCTCATGGCATCCAAGTTGAGAGAGATAAATTGAACAAGTATGGGCGCCCCCTATTGGGATGTACTATTAAACCTAAATTGGGATTATCCGCTAAGAACTACGGTAGAGCAGTTTCTTATTACTCAAAATAAATCAAATTCCATTTTTTCAACAAGTAATCCAAGATTTTTCTTGTTCCTATATAATTCTCATGTATATGAATATGAATCAATCTTCTTTTTTCTTCGTAACCAATCTTCTCATTTACGATCAACATCTTCAGGACTCCTTTTTGAGCGAATTTCTTTTTATGGAAAAGTAGAAGATCTTGTCCAAGTCTTTGTTAATGATTTTCAGGACAACTTATGGTTGTTCAAGCATACTATCATGCATTATGTTAGATATCAAGGAAAATCCGTTCTGGCTTCAAAAGATATGCCTCTTCTGATGAATAAATGGAAATATTACCTTGTCAATTTATGGCAATGGCATTTTCACGTGTGGTCTCAACCCGGAAGGATTCATATAAACCACTTATACAAAGATTATATCGACTTTCTGGGCTATCTTTCCAGGGGGCGACTAAATACTTTGGTGGTGCGGAGTCGAATGCTAGAAAATGCATTTCTAATCGATAATGCTATGAAGCAGTTTGAGACAACCGTTCCAATTATTCCTCTGATTGGATCATTGACTACGGCGCGTTTTTG-TAACTCATTAGGGCATCCCATTAGTAAGCCGACCTGGGCCGATTCCTCAGATTCTTATATTATAGAAATGGGACTTTTGTCGAACAAGGGAATCGGACGTAATCGATATAGGACAGAAATAAAAAAAAAATCATGAAATGCAAATTAGAGCTTAGAGTATTGACGTGTTTGTTAGGAGTCCTAATG--AAATTAGGAAAAGAGGACTTATTTTGTTTAAAAGTAAA----AAACGAAATCGAATAACTAAATAAAATAACAA------------------------ATTTTGTTCTTGAAGGAGTTTTGACAGATACGGCTCGACAAAACAAATTTAGCCATAACATAAAATGCATTGTGCAAAAAAAAA---TACATCGTTCTGTTTTTCCCTTTTTT-CGAGTATCCAGTAAAAGTAAATTTAATCCCCCTTTGC-AGTCGGATCGATGGCATCTG---CCCTCGCTCCCTCGGCACAACAAC----GAACCCC-GGCGCGG--ACCGCGCCAAGGAAA-CTTAACAGGAGAG--CGTGCCG-CTGC-TGCCCCGGAAACGGTGTGCTTGCTTGTGGCATTGCCTTCTTTTCATT-ATTTAAAACGACTCTCGGCAACGGATATCTCGGCTCTCGCATCGATGAAGAACGTAGCGAAATGCGATACTTGGTGTGAATTGCAGAATCCCGTGAACCATCGAGTCTTTGAACGCAAGTTGCGCCCCAAGCCGTTAGGCCGAGGGCACGCCTGCCTGGGTGTCACGCATCGTT
>A._morrisonense_LIZH-2014132-02
TTATACTCCTGACTATGTAACCAAAGATACTGATATCTTGGCAGCATTCCGAGTAACTCCTCAACCCGGGGTTCCGCCCGAGGAAGCCGGGGCCGCGGTAGCTGCGGAATCTTCTACTGGTACATGGACAACTGTGTGGACCGATGGGCTTACCAGCCTTGATCGTTATAAAGGACGATGCTACAACATTGAGCCCGTTGCTGGAGAAGAAAATCAATATATATGTTATGTAGCTTACCCTTTAGACCTTTTTGAAGAGGGTTCTGTTACTAACATGTTTACTTCCATTGTGGGTAATGTATTTGGGTTTAAAGCCCTGCGCGCTCTACGTCTAGAGGATCTACGAATCCCTCCCGCGTATTCGAAAACTTTCCAAGGCCCCCCTCATGGCATCCAAGTTGAGAGAGATAAATTGAACAAGTATGGGCGCCCCCTATTGGGATGTACTATTAAACCTAAATTGGGATTATCCGCTAAGAACTACGGTAGAGCAGTTTCTTATTACTCAAAATAAATCAAATTCCATTTTTTCAACAAGTAATCCAAGATTTTTCTTGTTCCTATATAATTCTCATGTATATGAATATGAATCAATCTTCTTTTTTCTTCGTAACCAATCTTCTCATTTACGATCAACATCTTCAGGACTCCTTTTTGAGCGAATTTCTTTTTATGGAAAAGTAGAAGATCTTGTCCAAGTCTTTGTTAATGATTTTCAGGACAACTTATGGTTGTTCAAGCATACTATCATGCATTATGTTAGATATCAAGGAAAATCCGTTCTGGCTTCAAAAGATATGCCTCTTCTGATGAATAAATGGAAATATTACCTTGTCAATTTATGGCAATGGCATTTTCACGTGTGGTCTCAACCCGGAAGGATTCATATAAACCACTTATACAAAGATTATATCGACTTTCTGGGCTATCTTTCCAGGGGGCGACTAAATACTTTGGTGGTGCGGAGTCGAATGCTAGAAAATGCATTTCTAATCGATAATGCTATGAAGCAGTTTGAGACAACCGTTCCAATTATTCCTCTGATTGGATCATTGACTACGGCGCGTTTTTG-TAACTCATTAGGGCATCCCATTAGTAAGCCGACCTGGGCCGATTCCTCAGATTCTTATATTATAGAAATGGGACTTTTGTCGAACAAGGGAATCGGACGTAATCGATATAGGACAGAAATAAAAAAAAAATCATGAAATGCAAATTAGAGCTTAGAGTATTGACGTGTTTGTTAGGAGTCCTAATG--AAATTAGGAAAAGAGGACTTATTTTGTTTAAAAGTAAA----AAACGAAATCGAATAACTAAATAAAATAACAA------------------------ATTTTGTTCTTGAAGGAGTTTTGACAGATACGGCTCGACAAAACAAATTTAGCCATAACATAAAATGCATTGTGCAAAAAAAAA---TACATCGTTCTGTTTTTCCCTTTTTT-CGAGTATCCAGTAAAAGTAAATTTAATCCCCCTTTGC-AGTCGGATCGATGGCATCTG---CCCTCGCTCCCTCGGCACAACAAC----GAACCCC-GGCGCGG--ACCGCGCCAAGGAAA-CTTAACAGGAGAG--CGTGCCG-CTGC-TGCCCCGGAAACGGTGTGCTTGCTTGTGGCATTGCCTTCTTTTCATT-ATTTAAAACGACTCTCGGCAACGGATATCTCGGCTCTCGCATCGATGAAGAACGTAGCGAAATGCGATACTTGGTGTGAATTGCAGAATCCCGTGAACCATCGAGTCTTTGAACGCAAGTTGCGCCCCAAGCCGTTAGGCCGAGGGCACGCCTGCCTGGGTGTCACGCATCGTT
>A._morrisonense_LIZH-2014132-03
TTATACTCCTGACTATGTAACCAAAGATACTGATATCTTGGCAGCATTCCGAGTAACTCCTCAACCCGGGGTTCCGCCCGAGGAAGCCGGGGCCGCGGTAGCTGCGGAATCTTCTACTGGTACATGGACAACTGTGTGGACCGATGGGCTTACCAGCCTTGATCGTTATAAAGGACGATGCTACAACATTGAGCCCGTTGCTGGAGAAGAAAATCAATATATATGTTATGTAGCTTACCCTTTAGACCTTTTTGAAGAGGGTTCTGTTACTAACATGTTTACTTCCATTGTGGGTAATGTATTTGGGTTTAAAGCCCTGCGCGCTCTACGTCTAGAGGATCTACGAATCCCTCCCGCGTATTCGAAAACTTTCCAAGGCCCCCCTCATGGCATCCAAGTTGAGAGAGATAAATTGAACAAGTATGGGCGCCCCCTATTGGGATGTACTATTAAACCTAAATTGGGATTATCCGCTAAGAACTACGGTAGAGCAGTTTCTTATTACTCAAAATAAATCAAATTCCATTTTTTCAACAAGTAATCCAAGATTTTTCTTGTTCCTATATAATTCTCATGTATATGAATATGAATCAATCTTCTTTTTTCTTCGTAACCAATCTTCTCATTTACGATCAACATCTTCAGGACTCCTTTTTGAGCGAATTTCTTTTTATGGAAAAGTAGAAGATCTTGTCCAAGTCTTTGTTAATGATTTTCAGGACAACTTATGGTTGTTCAAGCATACTATCATGCATTATGTTAGATATCAAGGAAAATCCGTTCTGGCTTCAAAAGATATGCCTCTTCTGATGAATAAATGGAAATATTACCTTGTCAATTTATGGCAATGGCATTTTCACGTGTGGTCTCAACCCGGAAGGATTCATATAAACCACTTATACAAAGATTATATCGACTTTCTGGGCTATCTTTCCAGGGGGCGACTAAATACTTTGGTGGTGCGGAGTCGAATGCTAGAAAATGCATTTCTAATCGATAATGCTATGAAGCAGTTTGAGACAACCGTTCCAATTATTCCTCTGATTGGATCATTGACTACGGCGCGTTTTTG-TAACTCATTAGGGCATCCCATTAGTAAGCCGACCTGGGCCGATTCCTCAGATTCTTATATTATAGAAATGGGACTTTTGTCGAACAAGGGAATCGGACGTAATCGATATAGGACAGAAATAAAAAAAAAATCATGAAATGCAAATTAGAGCTTAGAGTATTGACGTGTTTGTTAGGAGTCCTAATG--AAATTAGGAAAAGAGGACTTATTTTGTTTAAAAGTAAA----AAACGAAATCGAATAACTAAATAAAATAACAA------------------------ATTTTGTTCTTGAAGGAGTTTTGACAGATACGGCTCGACAAAACAAATTTAGCCATAACATAAAATGCATTGTGCAAAAAAAAA---TACATCGTTCTGTTTTTCCCTTTTTT-CGAGTATCCAGTAAAAGTAAATTTAATCCCCCTTTGC-AGTCGGATCGATGGCATCTG---CCCTCGCTCCCTCGGCACAACAAC----GAACCCC-GGCGCGG--ACCGCGCCAAGGAAA-CTTAACAGGAGAG--CGTGCCG-CTGC-TGCCCCGGAAACGGTGTGCTTGCTTGTGGCATTGCCTTCTTTTCATT-ATTTAAAACGACTCTCGGCAACGGATATCTCGGCTCTCGCATCGATGAAGAACGTAGCGAAATGCGATACTTGGTGTGAATTGCAGAATCCCGTGAACCATCGAGTCTTTGAACGCAAGTTGCGCCCCAAGCCGTTAGGCCGAGGGCACGCCTGCCTGGGTGTCACGCATCGTT
>A._morrisonense_LIZH-2014132-04
TTATACTCCTGACTATGTAACCAAAGATACTGATATCTTGGCAGCATTCCGAGTAACTCCTCAACCCGGGGTTCCGCCCGAGGAAGCCGGGGCCGCGGTAGCTGCGGAATCTTCTACTGGTACATGGACAACTGTGTGGACCGATGGGCTTACCAGCCTTGATCGTTATAAAGGACGATGCTACAACATTGAGCCCGTTGCTGGAGAAGAAAATCAATATATATGTTATGTAGCTTACCCTTTAGACCTTTTTGAAGAGGGTTCTGTTACTAACATGTTTACTTCCATTGTGGGTAATGTATTTGGGTTTAAAGCCCTGCGCGCTCTACGTCTAGAGGATCTACGAATCCCTCCCGCGTATTCGAAAACTTTCCAAGGCCCCCCTCATGGCATCCAAGTTGAGAGAGATAAATTGAACAAGTATGGGCGCCCCCTATTGGGATGTACTATTAAACCTAAATTGGGATTATCCGCTAAGAACTACGGTAGAGCAGTTTCTTATTACTCAAAATAAATCAAATTCCATTTTTTCAACAAGTAATCCAAGATTTTTCTTGTTCCTATATAATTCTCATGTATATGAATATGAATCAATCTTCTTTTTTCTTCGTAACCAATCTTCTCATTTACGATCAACATCTTCAGGACTCCTTTTTGAGCGAATTTCTTTTTATGGAAAAGTAGAAGATCTTGTCCAAGTCTTTGTTAATGATTTTCAGGACAACTTATGGTTGTTCAAGCATACTATCATGCATTATGTTAGATATCAAGGAAAATCCGTTCTGGCTTCAAAAGATATGCCTCTTCTGATGAATAAATGGAAATATTACCTTGTCAATTTATGGCAATGGCATTTTCACGTGTGGTCTCAACCCGGAAGGATTCATATAAACCACTTATACAAAGATTATATCGACTTTCTGGGCTATCTTTCCAGGGGGCGACTAAATACTTTGGTGGTGCGGAGTCGAATGCTAGAAAATGCATTTCTAATCGATAATGCTATGAAGCAGTTTGAGACAACCGTTCCAATTATTCCTCTGATTGGATCATTGACTACGGCGCGTTTTTG-TAACTCATTAGGGCATCCCATTAGTAAGCCGACCTGGGCCGATTCCTCAGATTCTTATATTATAGAAATGGGACTTTTGTCGAACAAGGGAATCGGACGTAATCGATATAGGACAGAAATAAAAAAAAAATCATGAAATGCAAATTAGAGCTTAGAGTATTGACGTGTTTGTTAGGAGTCCTAATG--AAATTAGGAAAAGAGGACTTATTTTGTTTAAAAGTAAA----AAACGAAATCGAATAACTAAATAAAATAACAA------------------------ATTTTGTTCTTGAAGGAGTTTTGACAGATACGGCTCGACAAAACAAATTTAGCCATAACATAAAATGCATTGTGCAAAAAAAAA---TACATCGTTCTGTTTTTCCCTTTTTT-CGAGTATCCAGTAAAAGTAAATTTAATCCCCCTTTGC-AGTCGGATCGATGGCATCTG---CCCTCGCTCCCTCGGCACAACAAC----GAACCCC-GGCGCGG--ACCGCGCCAAGGAAA-CTTAACAGGAGAG--CGTGCCG-CTGC-TGCCCCGGAAACGGTGTGCTTGCTTGTGGCATTGCCTTCTTTTCATT-ATTTAAAACGACTCTCGGCAACGGATATCTCGGCTCTCGCATCGATGAAGAACGTAGCGAAATGCGATACTTGGTGTGAATTGCAGAATCCCGTGAACCATCGAGTCTTTGAACGCAAGTTGCGCCCCAAGCCGTTAGGCCGAGGGCACGCCTGCCTGGGTGTCACGCATCGTT
>A._morrisonense_LIZH-2014132-05
TTATACTCCTGACTATGTAACCAAAGATACTGATATCTTGGCAGCATTCCGAGTAACTCCTCAACCCGGGGTTCCGCCCGAGGAAGCCGGGGCCGCGGTAGCTGCGGAATCTTCTACTGGTACATGGACAACTGTGTGGACCGATGGGCTTACCAGCCTTGATCGTTATAAAGGACGATGCTACAACATTGAGCCCGTTGCTGGAGAAGAAAATCAATATATATGTTATGTAGCTTACCCTTTAGACCTTTTTGAAGAGGGTTCTGTTACTAACATGTTTACTTCCATTGTGGGTAATGTATTTGGGTTTAAAGCCCTGCGCGCTCTACGTCTAGAGGATCTACGAATCCCTCCCGCGTATTCGAAAACTTTCCAAGGCCCCCCTCATGGCATCCAAGTTGAGAGAGATAAATTGAACAAGTATGGGCGCCCCCTATTGGGATGTACTATTAAACCTAAATTGGGATTATCCGCTAAGAACTACGGTAGAGCAGTTTCTTATTACTCAAAATAAATCAAATTCCATTTTTTCAACAAGTAATCCAAGATTTTTCTTGTTCCTATATAATTCTCATGTATATGAATATGAATCAATCTTCTTTTTTCTTCGTAACCAATCTTCTCATTTACGATCAACATCTTCAGGACTCCTTTTTGAGCGAATTTCTTTTTATGGAAAAGTAGAAGATCTTGTCCAAGTCTTTGTTAATGATTTTCAGGACAACTTATGGTTGTTCAAGCATACTATCATGCATTATGTTAGATATCAAGGAAAATCCGTTCTGGCTTCAAAAGATATGCCTCTTCTGATGAATAAATGGAAATATTACCTTGTCAATTTATGGCAATGGCATTTTCACGTGTGGTCTCAACCCGGAAGGATTCATATAAACCACTTATACAAAGATTATATCGACTTTCTGGGCTATCTTTCCAGGGGGCGACTAAATACTTTGGTGGTGCGGAGTCGAATGCTAGAAAATGCATTTCTAATCGATAATGCTATGAAGCAGTTTGAGACAACCGTTCCAATTATTCCTCTGATTGGATCATTGACTACGGCGCGTTTTTG-TAACTCATTAGGGCATCCCATTAGTAAGCCGACCTGGGCCGATTCCTCAGATTCTTATATTATAGAAATGGGACTTTTGTCGAACAAGGGAATCGGACGTAATCGATATAGGACAGAAATAAAAAAAAAATCATGAAATGCAAATTAGAGCTTAGAGTATTGACGTGTTTGTTAGGAGTCCTAATG--AAATTAGGAAAAGAGGACTTATTTTGTTTAAAAGTAAA----AAACGAAATCGAATAACTAAATAAAATAACAA------------------------ATTTTGTTCTTGAAGGAGTTTTGACAGATACGGCTCGACAAAACAAATTTAGCCATAACATAAAATGCATTGTGCAAAAAAAAA---TACATCGTTCTGTTTTTCCCTTTTTT-CGAGTATCCAGTAAAAGTAAATTTAATCCCCCTTTGC-AGTCGGATCGATGGCATCTG---CCCTCGCTCCCTCGGCACAACAAC----GAACCCC-GGCGCGG--ACCGCGCCAAGGAAA-CTTAACAGGAGAG--CGTGCCG-CTGC-TGCCCCGGAAACGGTGTGCTTGCTTGTGGCATTGCCTTCTTTTCATT-ATTTAAAACGACTCTCGGCAACGGATATCTCGGCTCTCGCATCGATGAAGAACGTAGCGAAATGCGATACTTGGTGTGAATTGCAGAATCCCGTGAACCATCGAGTCTTTGAACGCAAGTTGCGCCCCAAGCCGTTAGGCCGAGGGCACGCCTGCCTGGGTGTCACGCATCGTT
>A._mandshuricum_subsp._kansuense_LIZH-2014045-01
TTATACTCCTGACTATGTAACCAAAGATACTGATATCTTGGCAGCATTCCGAGTAACTCCTCAACCCGGGGTTCCGCCCGAGGAAGCCGGGGCCGCGGTAGCTGCGGAATCTTCTACTGGTACATGGACAACTGTGTGGACCGATGGGCTTACCAGCCTTGATCGTTATAAAGGACGATGCTACAACATTGAGCCCGTTGCTGGAGAAGAAAATCAATATATATGTTATGTAGCTTACCCTTTAGACCTTTTTGAAGAGGGTTCTGTTACTAACATGTTTACTTCCATTGTGGGTAATGTATTTGGGTTTAAAGCCCTGCGCGCTCTACGTCTAGAGGATCTACGAATCCCTCCCGCGTATTCGAAAACTTTCCAAGGCCCCCCTCATGGCATCCAAGTTGAGAGAGATAAATTGAACAAGTATGGGCGCCCCCTATTGGGATGTACTATTAAACCTAAATTGGGATTATCCGCTAAGAACTACGGTAGAGCAGTTTCTTATTACTCCAAAGAAATCAAATTCCATTTTTTCAACAAGTAATCCAAGATTTTTCTTGTTCCTATATAATTCTCATGTATATGAATATGAATCAATCTTCTTTTTTCTCCGTAACCAATCTTCTCATTTACGATCAACATCTTCAGGACTCCTTTTTGAGCGAATTTCTTTTTATGGAAAAGTAGAAGATCTTGTCCAAGTCTTTGTTAATGATTTTCAGGACAACTTATGGTTGTTCAAGCATCCTATCATGCATTATGTTAGATATCAAGGAAAATCCGTTCTGGCTTCAAAAGATATGCCTCTTCTGATGAATAAATGGAAATATTACCTTGTCAATTTATGGCAATGGCATTTTCACGTGTGGTCTCAACCCGGAAGGATTAATATAAACCACTTATACAAAGATTATATCGACTTTCTGGGCTATCTTTCCAGGGGGCGACTAAATACTTTGGTGGTGCGGAGTCAAATGCTAGAAAATGCATTTCTAATCGATAATGCTATGAAGCAGTTCGAGACAACCGTTCCAATTATTCCTCTGATTGGATCATTGACTACGGCGCGTTTTTG-TAACTCATTAGGGCATCCCATTAGTAAGCCGACCTGGGCCGATTCCTCAGATTCTTATATTATAGAAATGGGACTTTTGTCGAACAAGGGAATCAGACGTAATCAATATAGGACAGAAATCAAAAAAAAATAATGAAATGCAAATTAGAGCTTAGAGTATTGACGTGTTTGTTAGGAGTCCTAGTT--AAATTAGGAAAAGAGGACTCATTTTGTTTAAAAATAAA----AAACGAAATTGAATAACTAAATAAAATAACAA------------------------ATTTGGTTCTTGAAGGGGTTTTGACAGATACGGCTCGACAAAACAATTTAAGCCATAACATAAAATGCATTGTGCAAAAAAAAA---TACATCGTTCTGTTTTTCCCTTTTTT-CGAGTATCCAGTAAAAGTAAATTAAATCCCCCTCCGCCAGTCGGATCGATGGCACTTT--GCCCTCGCTCCCTCGGCACAACAAC----GAACCCC-GGCGCGG--ACCGCGCCAAGGAAA-CTTAACAAGAGAG--CGTGCCC-TTGC-CGCCCCGGAAACGGTGTGCGTGCTTGTAGCACCGCCTTCTTT-CACT-ATTTAAAACGACTCTCGGCAACGGATATCTCGGCTCTCGCATCGATGAAGAACGTAGCGAAATGCGATACTTGGTGTGAATTGCAGAATCCCGTGAACCATCGAGTCTTTGAACGCAAGTTGCGCCCCAAGCCGTTAGGCCGAGGGCACGCCTGCCTGGGTGTCACGCATCGTT
>A._mandshuricum_subsp._kansuense_LIZH-2014045-02
TTATACTCCTGACTATGTAACCAAAGATACTGATATCTTGGCAGCATTCCGAGTAACTCCTCAACCCGGGGTTCCGCCCGAGGAAGCCGGGGCCGCGGTAGCTGCGGAATCTTCTACTGGTACATGGACAACTGTGTGGACCGATGGGCTTACCAGCCTTGATCGTTATAAAGGACGATGCTACAACATTGAGCCCGTTGCTGGAGAAGAAAATCAATATATATGTTATGTAGCTTACCCTTTAGACCTTTTTGAAGAGGGTTCTGTTACTAACATGTTTACTTCCATTGTGGGTAATGTATTTGGGTTTAAAGCCCTGCGCGCTCTACGTCTAGAGGATCTACGAATCCCTCCCGCGTATTCGAAAACTTTCCAAGGCCCCCCTCATGGCATCCAAGTTGAGAGAGATAAATTGAACAAGTATGGGCGCCCCCTATTGGGATGTACTATTAAACCTAAATTGGGATTATCCGCTAAGAACTACGGTAGAGCAGTTTCTTATTACTCCAAAGAAATCAAATTCCATTTTTTCAACAAGTAATCCAAGATTTTTCTTGTTCCTATATAATTCTCATGTATATGAATATGAATCAATCTTCTTTTTTCTCCGTAACCAATCTTCTCATTTACGATCAACATCTTCAGGACTCCTTTTTGAGCGAATTTCTTTTTATGGAAAAGTAGAAGATCTTGTCCAAGTCTTTGTTAATGATTTTCAGGACAACTTATGGTTGTTCAAGCATCCTATCATGCATTATGTTAGATATCAAGGAAAATCCGTTCTGGCTTCAAAAGATATGCCTCTTCTGATGAATAAATGGAAATATTACCTTGTCAATTTATGGCAATGGCATTTTCACGTGTGGTCTCAACCCGGAAGGATTAATATAAACCACTTATACAAAGATTATATCGACTTTCTGGGCTATCTTTCCAGGGGGCGACTAAATACTTTGGTGGTGCGGAGTCAAATGCTAGAAAATGCATTTCTAATCGATAATGCTATGAAGCAGTTCGAGACAACCGTTCCAATTATTCCTCTGATTGGATCATTGACTACGGCGCGTTTTTG-TAACTCATTAGGGCATCCCATTAGTAAGCCGACCTGGGCCGATTCCTCAGATTCTTATATTATAGAAATGGGACTTTTGTCGAACAAGGGAATCAGACGTAATCAATATAGGACAGAAATCAAAAAAAAATAATGAAATGCAAATTAGAGCTTAGAGTATTGACGTGTTTGTTAGGAGTCCTAGTT--AAATTAGGAAAAGAGGACTCATTTTGTTTAAAAATAAA----AAACGAAATTGAATAACTAAATAAAATAACAA------------------------ATTTGGTTCTTGAAGGGGTTTTGACAGATACGGCTCGACAAAACAATTTAAGCCATAACATAAAATGCATTGTGCAAAAAAAAA---TACATCGTTCTGTTTTTCCCTTTTTT-CGAGTATCCAGTAAAAGTAAATTAAATCCCCCTCCGCCAGTCGGATCGATGGCACTTT--GCCCTCGCTCCCTCGGCACAACAAC----GAACCCC-GGCGCGG--ACCGCGCCAAGGAAA-CTTAACAAGAGAG--CGTGCCC-TTGC-CGCCCCGGAAACGGTGTGCGTGCTTGTAGCACCGCCTTCTTT-CACT-ATTTAAAACGACTCTCGGCAACGGATATCTCGGCTCTCGCATCGATGAAGAACGTAGCGAAATGCGATACTTGGTGTGAATTGCAGAATCCCGTGAACCATCGAGTCTTTGAACGCAAGTTGCGCCCCAAGCCGTTAGGCCGAGGGCACGCCTGCCTGGGTGTCACGCATCGTT
>A._mandshuricum_subsp._kansuense_LIZH-2014045-03
TTATACTCCTGACTATGTAACCAAAGATACTGATATCTTGGCAGCATTCCGAGTAACTCCTCAACCCGGGGTTCCGCCCGAGGAAGCCGGGGCCGCGGTAGCTGCGGAATCTTCTACTGGTACATGGACAACTGTGTGGACCGATGGGCTTACCAGCCTTGATCGTTATAAAGGACGATGCTACAACATTGAGCCCGTTGCTGGAGAAGAAAATCAATATATATGTTATGTAGCTTACCCTTTAGACCTTTTTGAAGAGGGTTCTGTTACTAACATGTTTACTTCCATTGTGGGTAATGTATTTGGGTTTAAAGCCCTGCGCGCTCTACGTCTAGAGGATCTACGAATCCCTCCCGCGTATTCGAAAACTTTCCAAGGCCCCCCTCATGGCATCCAAGTTGAGAGAGATAAATTGAACAAGTATGGGCGCCCCCTATTGGGATGTACTATTAAACCTAAATTGGGATTATCCGCTAAGAACTACGGTAGAGCAGTTTCTTATTACTCCAAAGAAATCAAATTCCATTTTTTCAACAAGTAATCCAAGATTTTTCTTGTTCCTATATAATTCTCATGTATATGAATATGAATCAATCTTCTTTTTTCTCCGTAACCAATCTTCTCATTTACGATCAACATCTTCAGGACTCCTTTTTGAGCGAATTTCTTTTTATGGAAAAGTAGAAGATCTTGTCCAAGTCTTTGTTAATGATTTTCAGGACAACTTATGGTTGTTCAAGCATCCTATCATGCATTATGTTAGATATCAAGGAAAATCCGTTCTGGCTTCAAAAGATATGCCTCTTCTGATGAATAAATGGAAATATTACCTTGTCAATTTATGGCAATGGCATTTTCACGTGTGGTCTCAACCCGGAAGGATTAATATAAACCACTTATACAAAGATTATATCGACTTTCTGGGCTATCTTTCCAGGGGGCGACTAAATACTTTGGTGGTGCGGAGTCAAATGCTAGAAAATGCATTTCTAATCGATAATGCTATGAAGCAGTTCGAGACAACCGTTCCAATTATTCCTCTGATTGGATCATTGACTACGGCGCGTTTTTG-TAACTCATTAGGGCATCCCATTAGTAAGCCGACCTGGGCCGATTCCTCAGATTCTTATATTATAGAAATGGGACTTTTGTCGAACAAGGGAATCAGACGTAATCAATATAGGACAGAAATCAAAAAAAAATAATGAAATGCAAATTAGAGCTTAGAGTATTGACGTGTTTGTTAGGAGTCCTAGTT--AAATTAGGAAAAGAGGACTCATTTTGTTTAAAAATAAA----AAACGAAATTGAATAACTAAATAAAATAACAA------------------------ATTTGGTTCTTGAAGGGGTTTTGACAGATACGGCTCGACAAAACAATTTAAGCCATAACATAAAATGCATTGTGCAAAAAAAAA---TACATCGTTCTGTTTTTCCCTTTTTT-CGAGTATCCAGTAAAAGTAAATTAAATCCCCCTCCGCCAGTCGGATCGATGGCACTTT--GCCCTCGCTCCCTCGGCACAACAAC----GAACCCC-GGCGCGG--ACCGCGCCAAGGAAA-CTTAACAAGAGAG--CGTGCCC-TTGC-CGCCCCGGAAACGGTGTGCGTGCTTGTAGCACCGCCTTCTTT-CACT-ATTTAAAACGACTCTCGGCAACGGATATCTCGGCTCTCGCATCGATGAAGAACGTAGCGAAATGCGATACTTGGTGTGAATTGCAGAATCCCGTGAACCATCGAGTCTTTGAACGCAAGTTGCGCCCCAAGCCGTTAGGCCGAGGGCACGCCTGCCTGGGTGTCACGCATCGTT
>A._davidii_LIZH-2015042
TTATACTCCTGACTATGTAACCAAAGATACTGATATCTTGGCAGCATTCCGAGTAACTCCTCAACCCGGGGTTCCGCCCGAGGAAGCCGGGGCCGCGGTAGCTGCGGAATCTTCTACTGGTACATGGACAACTGTGTGGACCGATGGGCTTACCAGCCTTGATCGTTATAAAGGACGATGCTACAACATTGAGCCCGTTGCTGGAGAAGAAAATCAATATATATGTTATGTAGCTTACCCTTTAGACCTTTTTGAAGAGGGTTCTGTTACTAACATGTTTACTTCCATTGTGGGTAATGTATTTGGGTTTAAAGCCCTGCGCGCTCTACGTCTAGAGGATCTACGAATCCCTCCCGCGTATTCGAAAACTTTCCAAGGCCCCCCTCATGGCATCCAAGTTGAGAGAGATAAATTGAACAAGTATGGGCGCCCCCTATTGGGATGTACTATTAAACCTAAATTGGGATTATCCGCTAAGAACTACGGTAGAGCAGTTTCTTATTACTCCAAAGAAATCAAATTCCATTTTTTCAACAAGTAATCCAAGATTTTTCTTGTTCCTATATAATTCTCATGTATATGAATATGAATCAACCTTCTTTTTTCTCCGTAACCAATCTTCTCATTTACGATCAACATCTTCAGGACTCCTTTTTGAGCGAATTTCTTTTTATGGAAAAGTAGAAGATCTTGTCCAAGTCTTTGTTAATGATTTTCAGGACAACTTATGGTTGTTCAAGCATCCTATCATGCATTATGTTAGATATCAAGGAAAATCCGTTCTGGCTTCAAAAGATATGCCTCTTCTGATGAATAAATGGAAATATTACCTTGTCAATTTATGGCAATGGCATTTTCACGTGTGGTCTCAACCCGGAAGGATTCATATAAACCACTTATACAAAGATTATATCGACTTTCTGGGCTATCTTTCCAGGGGGCGACTAAATACTTTGGTGGTGCGGAGTCAAATGCTAGAAAATGCATTTCTAATCGATAATGCTATGAAGCAGTTCGAGACAACCGTTCCAATTATTCCTCTGATTGGATCATTGACTACGGCGCGTTTTTG-TAACTCATTAGGGCATCCCATTAGTAAGCCGACCTGGGCCGATTCCTCAGATTCTTATATTATAGAAATGGGACTTTTGTCGAACAAGGGAATCGGACGTAATCGATATAGGACAGAAATCAAAAAAAAATAATGAAATGCAAATTAAAGCTTAAAGTATTGACGTGTTTGTTAGGAGTCCTAATG--AAATTAGGAAAAGAGGACTTATTTTGTTTAAAAATAAA----AAACGAAATCGAATAACTAACTAAAATAACAA------------------------ATTTTGTTCTTGAAGGAGTTTTGACAGATACGGCTCGACAAAACAATTTTAGCCATAACATAAAATGCATTGTGCAAAAAAAAAA--TACATCGTTCGGTTTTTCCCTTTTTTTCGAGTATCCAGTAAAAGTAAATTAAATCCCCCTCTGC-AGTCGGATCGATGGCACCTG---CCCTCGCTCCCTCGGCACAACAAC----GAACCCC-GGCGCGG--ACCGCGCCAAGGAAA-CTTAACAGGAGAG--CGTGCCC-CTGC-TGCCCCGGAAACGGTGTGCGTGCCTGTGGCATCGCCTTCTTT-CATT-ATTTAAAACGACTCTCGGCAACGGATATCTCGGCTCTCGCATCGATGAAGAACGTAGCGAAATGCGATACTTGGTGTGAATTGCAGAATCCCGTGAACCATCGAGTCTTTGAACGCAAGTTGCGCCCCAAGCCGTTAGGCCGAGGGCACGCCTGCCTGGGTGTCACGCATCGTT
>A._davidii_LIZH-2015030
TTATACTCCTGACTATGTAACCAAAGATACTGATATCTTGGCAGCATTCCGAGTAACTCCTCAACCCGGGGTTCCGCCCGAGGAAGCCGGGGCCGCGGTAGCTGCGGAATCTTCTACTGGTACATGGACAACTGTGTGGACCGATGGGCTTACCAGCCTTGATCGTTATAAAGGACGATGCTACAACATTGAGCCCGTTGCTGGAGAAGAAAATCAATATATATGTTATGTAGCTTACCCTTTAGACCTTTTTGAAGAGGGTTCTGTTACTAACATGTTTACTTCCATTGTGGGTAATGTATTTGGGTTTAAAGCCCTGCGCGCTCTACGTCTAGAGGATCTACGAATCCCTCCCGCGTATTCGAAAACTTTCCAAGGCCCCCCTCATGGCATCCAAGTTGAGAGAGATAAATTGAACAAGTATGGGCGCCCCCTATTGGGATGTACTATTAAACCTAAATTGGGATTATCCGCTAAGAACTACGGTAGAGCAGTTTCTTATTACTCCAAAGAAATCAAATTCCATTTTTTCAACAAGTAATCCAAGATTTTTCTTGTTCCTATATAATTCTCATGTATATGAATATGAATCAACCTTCTTTTTTCTCCGTAACCAATCTTCTCATTTACGATCAACATCTTCAGGACTCCTTTTTGAGCGAATTTCTTTTTATGGAAAAGTAGAAGATCTTGTCCAAGTCTTTGTTAATGATTTTCAGGACAACTTATGGTTGTTCAAGCATCCTATCATGCATTATGTTAGATATCAAGGAAAATCCGTTCTGGCTTCAAAAGATATGCCTCTTCTGATGAATAAATGGAAATATTACCTTGTCAATTTATGGCAATGGCATTTTCACGTGTGGTCTCAACCCGGAAGGATTCATATAAACCACTTATACAAAGATTATATCGACTTTCTGGGCTATCTTTCCAGGGGGCGACTAAATACTTTGGTGGTGCGGAGTCAAATGCTAGAAAATGCATTTCTAATCGATAATGCTATGAAGCAGTTCGAGACAACCGTTCCAATTATTCCTCTGATTGGATCATTGACTACGGCGCGTTTTTG-TAACTCATTAGGGCATCCCATTAGTAAGCCGACCTGGGCCGATTCCTCAGATTCTTATATTATAGAAATGGGACTTTTGTCGAACAAGGGAATCGGACGTAATCGATATAGGACAGAAATCAAAAAAAAATAATGAAATGCAAATTAAAGCTTAAAGTATTGACGTGTTTGTTAGGAGTCCTAATG--AAATTAGGAAAAGAGGACTTATTTTGTTTAAAAATAAA----AAACGAAATCGAATAACTAACTAAAATAACAA------------------------ATTTTGTTCTTGAAGGAGTTTTGACAGATACGGCTCGACAAAACAATTTTAGCCATAACATAAAATGCATTGTGCAAAAAAAAAA--TACATCGTTCGGTTTTTCCCTTTTTTTCGAGTATCCAGTAAAAGTAAATTAAATCCCCCTCTGC-AGTCGGATCGATGGCACCTG---CCCTCGCTCCCTCGGCACAACAAC----GAACCCC-GGCGCGG--ACCGCGCCAAGGAAA-CTTAACAGGAGAG--CGTGCCC-CTGC-TGCCCCGGAAACGGTGTGCGTGCCTGTGGCATCGCCTTCTTT-CATT-ATTTAAAACGACTCTCGGCAACGGATATCTCGGCTCTCGCATCGATGAAGAACGTAGCGAAATGCGATACTTGGTGTGAATTGCAGAATCCCGTGAACCATCGAGTCTTTGAACGCAAGTTGCGCCCCAAGCCGTTAGGCCGAGGGCACGCCTGCCTGGGTGTCACGCATCGTT
>A._davidii_LIZH-2014114
TTATACTCCTGACTATGTAACCAAAGATACTGATATCTTGGCAGCATTCCGAGTAACTCCTCAACCCGGGGTTCCGCCCGAGGAAGCCGGGGCCGCGGTAGCTGCGGAATCTTCTACTGGTACATGGACAACTGTGTGGACCGATGGGCTTACCAGCCTTGATCGTTATAAAGGACGATGCTACAACATTGAGCCCGTTGCTGGAGAAGAAAATCAATATATATGTTATGTAGCTTACCCTTTAGACCTTTTTGAAGAGGGTTCTGTTACTAACATGTTTACTTCCATTGTGGGTAATGTATTTGGGTTTAAAGCCCTGCGCGCTCTACGTCTAGAGGATCTACGAATCCCTCCCGCGTATTCGAAAACTTTCCAAGGCCCCCCTCATGGCATCCAAGTTGAGAGAGATAAATTGAACAAGTATGGGCGCCCCCTATTGGGATGTACTATTAAACCTAAATTGGGATTATCCGCTAAGAACTACGGTAGAGCAGTTTCTTATTACTCCAAAGAAATCAAATTCCATTTTTTCAACAAGTAATCCAAGATTTTTCTTGTTCCTATATAATTCTCATGTATATGAATATGAATCAACCTTCTTTTTTCTCCGTAACCAATCTTCTCATTTACGATCAACATCTTCAGGACTCCTTTTTGAGCGAATTTCTTTTTATGGAAAAGTAGAAGATCTTGTCCAAGTCTTTGTTAATGATTTTCAGGACAACTTATGGTTGTTCAAGCATCCTATCATGCATTATGTTAGATATCAAGGAAAATCCGTTCTGGCTTCAAAAGATATGCCTCTTCTGATGAATAAATGGAAATATTACCTTGTCAATTTATGGCAATGGCATTTTCACGTGTGGTCTCAACCCGGAAGGATTCATATAAACCACTTATACAAAGATTATATCGACTTTCTGGGCTATCTTTCCAGGGGGCGACTAAATACTTTGGTGGTGCGGAGTCAAATGCTAGAAAATGCATTTCTAATCGATAATGCTATGAAGCAGTTCGAGACAACCGTTCCAATTATTCCTCTGATTGGATCATTGACTACGGCGCGTTTTTG-TAACTCATTAGGGCATCCCATTAGTAAGCCGACCTGGGCCGATTCCTCAGATTCTTATATTATAGAAATGGGACTTTTGTCGAACAAGGGAATCGGACGTAATCGATATAGGACAGAAATCAAAAAAAAATAATGAAATGCAAATTAAAGCTTAAAGTATTGACGTGTTTGTTAGGAGTCCTAATG--AAATTAGGAAAAGAGGACTTATTTTGTTTAAAAATAAA----AAACGAAATCGAATAACTAACTAAAATAACAA------------------------ATTTTGTTCTTGAAGGAGTTTTGACAGATACGGCTCGACAAAACAATTTTAGCCATAACATAAAATGCATTGTGCAAAAAAAAAA--TACATCGTTCGGTTTTTCCCTTTTTTTCGAGTATCCAGTAAAAGTAAATTAAATCCCCCTCTGC-AGTCGGATCGATGGCACCTG---CCCTCGCTCCCTCGGCACAACAAC----GAACCCC-GGCGCGG--ACCGCGCCAAGGAAA-CTTAACAGGAGAG--CGTGCCC-CTGC-TGCCCCGGAAACGGTGTGCGTGCCTGTGGCATCGCCTTCTTT-CATT-ATTTAAAACGACTCTCGGCAACGGATATCTCGGCTCTCGCATCGATGAAGAACGTAGCGAAATGCGATACTTGGTGTGAATTGCAGAATCCCGTGAACCATCGAGTCTTTGAACGCAAGTTGCGCCCCAAGCCGTTAGGCCGAGGGCACGCCTGCCTGGGTGTCACGCATCGTT
>A._davidii_LIZH-2015005
TTATACTCCTGACTATGTAACCAAAGATACTGATATCTTGGCAGCATTCCGAGTAACTCCTCAACCCGGGGTTCCGCCCGAGGAAGCCGGGGCCGCGGTAGCTGCGGAATCTTCTACTGGTACATGGACAACTGTGTGGACCGATGGGCTTACCAGCCTTGATCGTTATAAAGGACGATGCTACAACATTGAGCCCGTTGCTGGAGAAGAAAATCAATATATATGTTATGTAGCTTACCCTTTAGACCTTTTTGAAGAGGGTTCTGTTACTAACATGTTTACTTCCATTGTGGGTAATGTATTTGGGTTTAAAGCCCTGCGCGCTCTACGTCTAGAGGATCTACGAATCCCTCCCGCGTATTCGAAAACTTTCCAAGGCCCCCCTCATGGCATCCAAGTTGAGAGAGATAAATTGAACAAGTATGGGCGCCCCCTATTGGGATGTACTATTAAACCTAAATTGGGATTATCCGCTAAGAACTACGGTAGAGCAGTTTCTTATTACTCCAAAGAAATCAAATTCCATTTTTTCAACAAGTAATCCAAGATTTTTCTTGTTCCTATATAATTCTCATGTATATGAATATGAATCAACCTTCTTTTTTCTCCGTAACCAATCTTCTCATTTACGATCAACATCTTCAGGACTCCTTTTTGAGCGAATTTCTTTTTATGGAAAAGTAGAAGATCTTGTCCAAGTCTTTGTTAATGATTTTCAGGACAACTTATGGTTGTTCAAGCATCCTATCATGCATTATGTTAGATATCAAGGAAAATCCGTTCTGGCTTCAAAAGATATGCCTCTTCTGATGAATAAATGGAAATATTACCTTGTCAATTTATGGCAATGGCATTTTCACGTGTGGTCTCAACCCGGAAGGATTCATATAAACCACTTATACAAAGATTATATCGACTTTCTGGGCTATCTTTCCAGGGGGCGACTAAATACTTTGGTGGTGCGGAGTCAAATGCTAGAAAATGCATTTCTAATCGATAATGCTATGAAGCAGTTCGAGACAACCGTTCCAATTATTCCTCTGATTGGATCATTGACTACGGCGCGTTTTTG-TAACTCATTAGGGCATCCCATTAGTAAGCCGACCTGGGCCGATTCCTCAGATTCTTATATTATAGAAATGGGACTTTTGTCGAACAAGGGAATCGGACGTAATCGATATAGGACAGAAATCAAAAAAAAATAATGAAATGCAAATTAAAGCTTAAAGTATTGACGTGTTTGTTAGGAGTCCTAATG--AAATTAGGAAAAGAGGACTTATTTTGTTTAAAAATAAA----AAACGAAATCGAATAACTAACTAAAATAACAA------------------------ATTTTGTTCTTGAAGGAGTTTTGACAGATACGGCTCGACAAAACAATTTTAGCCATAACATAAAATGCATTGTGCAAAAAAAAAA--TACATCGTTCGGTTTTTCCCTTTTTTTCGAGTATCCAGTAAAAGTAAATTAAATCCCCCTCTGC-AGTCGGATCGATGGCACCTG---CCCTCGCTCCCTCGGCACAACAAC----GAACCCC-GGCGCGG--ACCGCGCCAAGGAAA-CTTAACAGGAGAG--CGTGCCC-CTGC-TGCCCCGGAAACGGTGTGCGTGCCTGTGGCATCGCCTTCTCTTCATT-ATTTAAAACGACTCTCGGCAACGGATATCTCGGCTCTCGCATCGATGAAGAACGTAGCGAAATGCGATACTTGGTGTGAATTGCAGAATCCCGTGAACCATCGAGTCTTTGAACGCAAGTTGCGCCCCAAGCCGTTAGGCCGAGGGCACGCCTGCCTGGGTGTCACGCATCGTT
>A._kawakamii_LIZH-2015054-01
TTATACTCCTGACTATGTAACCAAAGATACTGATATCTTGGCAGCATTCCGAGTAACTCCTCAACCCGGGGTTCCGCCCGAGGAAGCCGGGGCCGCGGTAGCTGCGGAATCTTCTACTGGTACATGGACAACTGTGTGGACCGATGGGCTTACCAGCCTTGATCGTTATAAAGGACGATGCTACAACATTGAGCCCGTTGCTGGAGAAGAAAATCAATATATATGTTATGTAGCTTACCCTTTAGACCTTTTTGAAGAGGGTTCTGTTACTAACATGTTTACTTCCATTGTGGGTAATGTATTTGGGTTTAAAGCCCTGCGCGCTCTACGTCTAGAGGATCTACGAATCCCTCCCGCGTATTCGAAAACTTTCCAAGGCCCCCCTCATGGCATCCAAGTTGAGAGAGATAAATTGAACAAGTATGGGCGCCCCCTATTGGGATGTACTATTAAACCTAAATTGGGATTATCCGCTAAGAACTACGGTAGAGCAGTTTCTTATTACTCCAAAGAAATCAAATTCCATTTTTTCAACAAGTAATCCAAGATTTTTCTTGTTCCTATATAATTCTCATGTATATGAATATGAATCAATCTTCTTTTTTCTCCGTAACCAATCTTCTCATTTACGATCAACATCTTCAGGACTCCTTTTTGAGCGAATTTCTTTTTATGGAAAAGTAGAAGATCTTGTCCAAGTCTTTGTTAATGATTTTCAGGACAACTTATGGTTGTTCAAGCATCCTATCATGCATTATGTTAGATATCAAGGAAAATCCGTTCTGGCTTCAAAAGATATGCCTCTTCTGATGAATAAATGGAAATATTACCTTGTCAATTTATGGCAATGGCATTTTCACGTGTGGTCTCAACCCGGAAGGATTCATATAAACCACTTATACAAAGATTATATCGACTTTCTGGGCTATCTTTCCAGGGGGCGACTAAATACTTTGGTGGTGCGGAGTCAAATGCTAGAAAATGCATTTCTAATCGATAATGCTATGAAGCAGTTCGAGACAACCGTTCCAATTATTCCTCTGATTGGATCATTGAGTACGGCGCGTTTTTG-TAACTCATTAGGGCATCCCATTAGTAAGCCGACCTGGGCCGATTCCTCAGATTCTTATATTATAGAAATGGGACTTTTGTCGAACAAGGGAATCGGACGTAATCGATATAGGACAGAAATAAAAAAAAAATCATGAAATGCAAATTAGAGCTTAGAGTATTGACGTGTTTGTTAGGAGTCCTAATG--AAATTAGGAAAAGAGGACTTATTTTGTTTAAAAATAAA----AAACGAAATCGAATAACTAAATAAAATAACAA------------------------ATTTTGTTCTTGAAGGAGTTTTGACAGATACGGCTCGACAAAACAAATTTAGCCATAACATAAAATGCATTGTGCAAAAAAAAA---TACATCGTTCTGTTTTTCCCTTTTTT-CGAGTATCCAGTAAAAGTAAATTTAATCCCCCCTTGC-AGTCGGATCGATGGCGTCTG---CCCTCGCTCCCTCGGCACAACAAC----GAACCCC-GGCGCGG--ACCGCGCCAAGGAAA-CTTAACAGGAGAG--CGTGCCC-CTGC-TGCCCCGGAAACGGTGTGCGTGCTTGTGGCATTGCCTTCTTTCCATT-ATTCAATACGACTCTCGGCAACGGATATCTCGGCTCTCGCATCGATGAAGAACGTAGCGAAATGCGATACTTGGTGTGAATTGCAGAATCCCGTGAACCATCGAGTCTTTGAACGCAAGTTGCGCCCCAAGCCGTTAGGCCGAGGGCACGCCTGCCTGGGTGTCACGCATCGTT
>A._kawakamii_LIZH-2015054-02
TTATACTCCTGACTATGTAACCAAAGATACTGATATCTTGGCAGCATTCCGAGTAACTCCTCAACCCGGGGTTCCGCCCGAGGAAGCCGGGGCCGCGGTAGCTGCGGAATCTTCTACTGGTACATGGACAACTGTGTGGACCGATGGGCTTACCAGCCTTGATCGTTATAAAGGACGATGCTACAACATTGAGCCCGTTGCTGGAGAAGAAAATCAATATATATGTTATGTAGCTTACCCTTTAGACCTTTTTGAAGAGGGTTCTGTTACTAACATGTTTACTTCCATTGTGGGTAATGTATTTGGGTTTAAAGCCCTGCGCGCTCTACGTCTAGAGGATCTACGAATCCCTCCCGCGTATTCGAAAACTTTCCAAGGCCCCCCTCATGGCATCCAAGTTGAGAGAGATAAATTGAACAAGTATGGGCGCCCCCTATTGGGATGTACTATTAAACCTAAATTGGGATTATCCGCTAAGAACTACGGTAGAGCAGTTTCTTATTACTCCAAAGAAATCAAATTCCATTTTTTCAACAAGTAATCCAAGATTTTTCTTGTTCCTATATAATTCTCATGTATATGAATATGAATCAATCTTCTTTTTTCTCCGTAACCAATCTTCTCATTTACGATCAACATCTTCAGGACTCCTTTTTGAGCGAATTTCTTTTTATGGAAAAGTAGAAGATCTTGTCCAAGTCTTTGTTAATGATTTTCAGGACAACTTATGGTTGTTCAAGCATCCTATCATGCATTATGTTAGATATCAAGGAAAATCCGTTCTGGCTTCAAAAGATATGCCTCTTCTGATGAATAAATGGAAATATTACCTTGTCAATTTATGGCAATGGCATTTTCACGTGTGGTCTCAACCCGGAAGGATTCATATAAACCACTTATACAAAGATTATATCGACTTTCTGGGCTATCTTTCCAGGGGGCGACTAAATACTTTGGTGGTGCGGAGTCAAATGCTAGAAAATGCATTTCTAATCGATAATGCTATGAAGCAGTTCGAGACAACCGTTCCAATTATTCCTCTGATTGGATCATTGAGTACGGCGCGTTTTTG-TAACTCATTAGGGCATCCCATTAGTAAGCCGACCTGGGCCGATTCCTCAGATTCTTATATTATAGAAATGGGACTTTTGTCGAACAAGGGAATCGGACGTAATCGATATAGGACAGAAATAAAAAAAAAATCATGAAATGCAAATTAGAGCTTAGAGTATTGACGTGTTTGTTAGGAGTCCTAATG--AAATTAGGAAAAGAGGACTTATTTTGTTTAAAAATAAA----AAACGAAATCGAATAACTAAATAAAATAACAA------------------------ATTTTGTTCTTGAAGGAGTTTTGACAGATACGGCTCGACAAAACAAATTTAGCCATAACATAAAATGCATTGTGCAAAAAAAAA---TACATCGTTCTGTTTTTCCCTTTTTT-CGAGTATCCAGTAAAAGTAAATTTAATCCCCCCTTGC-AGTCGGATCGATGGCGTCTG---CCCTCGCTCCCTCGGCACAACAAC----GAACCCC-GGCGCGG--ACCGCGCCAAGGAAA-CTTAACAGGAGAG--CGTGCCC-CTGC-TGCCCCGGAAACGGTGTGCGTGCTTGTGGCATTGCCTTCTTTCCATT-ATTCAATACGACTCTCGGCAACGGATATCTCGGCTCTCGCATCGATGAAGAACGTAGCGAAATGCGATACTTGGTGTGAATTGCAGAATCCCGTGAACCATCGAGTCTTTGAACGCAAGTTGCGCCCCAAGCCGTTAGGCCGAGGGCACGCCTGCCTGGGTGTCACGCATCGTT
>A._kawakamii_LIZH-2015054-03
TTATACTCCTGACTATGTAACCAAAGATACTGATATCTTGGCAGCATTCCGAGTAACTCCTCAACCCGGGGTTCCGCCCGAGGAAGCCGGGGCCGCGGTAGCTGCGGAATCTTCTACTGGTACATGGACAACTGTGTGGACCGATGGGCTTACCAGCCTTGATCGTTATAAAGGACGATGCTACAACATTGAGCCCGTTGCTGGAGAAGAAAATCAATATATATGTTATGTAGCTTACCCTTTAGACCTTTTTGAAGAGGGTTCTGTTACTAACATGTTTACTTCCATTGTGGGTAATGTATTTGGGTTTAAAGCCCTGCGCGCTCTACGTCTAGAGGATCTACGAATCCCTCCCGCGTATTCGAAAACTTTCCAAGGCCCCCCTCATGGCATCCAAGTTGAGAGAGATAAATTGAACAAGTATGGGCGCCCCCTATTGGGATGTACTATTAAACCTAAATTGGGATTATCCGCTAAGAACTACGGTAGAGCAGTTTCTTATTACTCCAAAGAAATCAAATTCCATTTTTTCAACAAGTAATCCAAGATTTTTCTTGTTCCTATATAATTCTCATGTATATGAATATGAATCAATCTTCTTTTTTCTCCGTAACCAATCTTCTCATTTACGATCAACATCTTCAGGACTCCTTTTTGAGCGAATTTCTTTTTATGGAAAAGTAGAAGATCTTGTCCAAGTCTTTGTTAATGATTTTCAGGACAACTTATGGTTGTTCAAGCATCCTATCATGCATTATGTTAGATATCAAGGAAAATCCGTTCTGGCTTCAAAAGATATGCCTCTTCTGATGAATAAATGGAAATATTACCTTGTCAATTTATGGCAATGGCATTTTCACGTGTGGTCTCAACCCGGAAGGATTCATATAAACCACTTATACAAAGATTATATCGACTTTCTGGGCTATCTTTCCAGGGGGCGACTAAATACTTTGGTGGTGCGGAGTCAAATGCTAGAAAATGCATTTCTAATCGATAATGCTATGAAGCAGTTCGAGACAACCGTTCCAATTATTCCTCTGATTGGATCATTGAGTACGGCGCGTTTTTG-TAACTCATTAGGGCATCCCATTAGTAAGCCGACCTGGGCCGATTCCTCAGATTCTTATATTATAGAAATGGGACTTTTGTCGAACAAGGGAATCGGACGTAATCGATATAGGACAGAAATAAAAAAAAAATCATGAAATGCAAATTAGAGCTTAGAGTATTGACGTGTTTGTTAGGAGTCCTAATG--AAATTAGGAAAAGAGGACTTATTTTGTTTAAAAATAAA----AAACGAAATCGAATAACTAAATAAAATAACAA------------------------ATTTTGTTCTTGAAGGAGTTTTGACAGATACGGCTCGACAAAACAAATTTAGCCATAACATAAAATGCATTGTGCAAAAAAAAA---TACATCGTTCTGTTTTTCCCTTTTTT-CGAGTATCCAGTAAAAGTAAATTTAATCCCCCCTTGC-AGTCGGATCGATGGCGTCTG---CCCTCGCTCCCTCGGCACAACAAC----GAACCCC-GGCGCGG--ACCGCGCCAAGGAAA-CTTAACAGGAGAG--CGTGCCC-CTGC-TGCCCCGGAAACGGTGTGCGTGCTTGTGGCATTGCCTTCTTTCCATT-ATTCAATACGACTCTCGGCAACGGATATCTCGGCTCTCGCATCGATGAAGAACGTAGCGAAATGCGATACTTGGTGTGAATTGCAGAATCCCGTGAACCATCGAGTCTTTGAACGCAAGTTGCGCCCCAAGCCGTTAGGCCGAGGGCACGCCTGCCTGGGTGTCACGCATCGTT
>A._kawakamii_LIZH-2015054-04
TTATACTCCTGACTATGTAACCAAAGATACTGATATCTTGGCAGCATTCCGAGTAACTCCTCAACCCGGGGTTCCGCCCGAGGAAGCCGGGGCCGCGGTAGCTGCGGAATCTTCTACTGGTACATGGACAACTGTGTGGACCGATGGGCTTACCAGCCTTGATCGTTATAAAGGACGATGCTACAACATTGAGCCCGTTGCTGGAGAAGAAAATCAATATATATGTTATGTAGCTTACCCTTTAGACCTTTTTGAAGAGGGTTCTGTTACTAACATGTTTACTTCCATTGTGGGTAATGTATTTGGGTTTAAAGCCCTGCGCGCTCTACGTCTAGAGGATCTACGAATCCCTCCCGCGTATTCGAAAACTTTCCAAGGCCCCCCTCATGGCATCCAAGTTGAGAGAGATAAATTGAACAAGTATGGGCGCCCCCTATTGGGATGTACTATTAAACCTAAATTGGGATTATCCGCTAAGAACTACGGTAGAGCAGTTTCTTATTACTCCAAAGAAATCAAATTCCATTTTTTCAACAAGTAATCCAAGATTTTTCTTGTTCCTATATAATTCTCATGTATATGAATATGAATCAATCTTCTTTTTTCTCCGTAACCAATCTTCTCATTTACGATCAACATCTTCAGGACTCCTTTTTGAGCGAATTTCTTTTTATGGAAAAGTAGAAGATCTTGTCCAAGTCTTTGTTAATGATTTTCAGGACAACTTATGGTTGTTCAAGCATCCTATCATGCATTATGTTAGATATCAAGGAAAATCCGTTCTGGCTTCAAAAGATATGCCTCTTCTGATGAATAAATGGAAATATTACCTTGTCAATTTATGGCAATGGCATTTTCACGTGTGGTCTCAACCCGGAAGGATTCATATAAACCACTTATACAAAGATTATATCGACTTTCTGGGCTATCTTTCCAGGGGGCGACTAAATACTTTGGTGGTGCGGAGTCAAATGCTAGAAAATGCATTTCTAATCGATAATGCTATGAAGCAGTTCGAGACAACCGTTCCAATTATTCCTCTGATTGGATCATTGAGTACGGCGCGTTTTTG-TAACTCATTAGGGCATCCCATTAGTAAGCCGACCTGGGCCGATTCCTCAGATTCTTATATTATAGAAATGGGACTTTTGTCGAACAAGGGAATCGGACGTAATCGATATAGGACAGAAATAAAAAAAAAATCATGAAATGCAAATTAGAGCTTAGAGTATTGACGTGTTTGTTAGGAGTCCTAATG--AAATTAGGAAAAGAGGACTTATTTTGTTTAAAAATAAA----AAACGAAATCGAATAACTAAATAAAATAACAA------------------------ATTTTGTTCTTGAAGGAGTTTTGACAGATACGGCTCGACAAAACAAATTTAGCCATAACATAAAATGCATTGTGCAAAAAAAAA---TACATCGTTCTGTTTTTCCCTTTTTT-CGAGTATCCAGTAAAAGTAAATTTAATCCCCCCTTGC-AGTCGGATCGATGGCGTCTG---CCCTCGCTCCCTCGGCACAACAAC----GAACCCC-GGCGCGG--ACCGCGCCAAGGAAA-CTTAACAGGAGAG--CGTGCCC-CTGC-TGCCCCGGAAACGGTGTGCGTGCTTGTGGCATTGCCTTCTTTCCATT-ATTCAATACGACTCTCGGCAACGGATATCTCGGCTCTCGCATCGATGAAGAACGTAGCGAAATGCGATACTTGGTGTGAATTGCAGAATCCCGTGAACCATCGAGTCTTTGAACGCAAGTTGCGCCCCAAGCCGTTAGGCCGAGGGCACGCCTGCCTGGGTGTCACGCATCGTT
>A._kawakamii_LIZH-2015054-05
TTATACTCCTGACTATGTAACCAAAGATACTGATATCTTGGCAGCATTCCGAGTAACTCCTCAACCCGGGGTTCCGCCCGAGGAAGCCGGGGCCGCGGTAGCTGCGGAATCTTCTACTGGTACATGGACAACTGTGTGGACCGATGGGCTTACCAGCCTTGATCGTTATAAAGGACGATGCTACAACATTGAGCCCGTTGCTGGAGAAGAAAATCAATATATATGTTATGTAGCTTACCCTTTAGACCTTTTTGAAGAGGGTTCTGTTACTAACATGTTTACTTCCATTGTGGGTAATGTATTTGGGTTTAAAGCCCTGCGCGCTCTACGTCTAGAGGATCTACGAATCCCTCCCGCGTATTCGAAAACTTTCCAAGGCCCCCCTCATGGCATCCAAGTTGAGAGAGATAAATTGAACAAGTATGGGCGCCCCCTATTGGGATGTACTATTAAACCTAAATTGGGATTATCCGCTAAGAACTACGGTAGAGCAGTTTCTTATTACTCCAAAGAAATCAAATTCCATTTTTTCAACAAGTAATCCAAGATTTTTCTTGTTCCTATATAATTCTCATGTATATGAATATGAATCAATCTTCTTTTTTCTCCGTAACCAATCTTCTCATTTACGATCAACATCTTCAGGACTCCTTTTTGAGCGAATTTCTTTTTATGGAAAAGTAGAAGATCTTGTCCAAGTCTTTGTTAATGATTTTCAGGACAACTTATGGTTGTTCAAGCATCCTATCATGCATTATGTTAGATATCAAGGAAAATCCGTTCTGGCTTCAAAAGATATGCCTCTTCTGATGAATAAATGGAAATATTACCTTGTCAATTTATGGCAATGGCATTTTCACGTGTGGTCTCAACCCGGAAGGATTCATATAAACCACTTATACAAAGATTATATCGACTTTCTGGGCTATCTTTCCAGGGGGCGACTAAATACTTTGGTGGTGCGGAGTCAAATGCTAGAAAATGCATTTCTAATCGATAATGCTATGAAGCAGTTCGAGACAACCGTTCCAATTATTCCTCTGATTGGATCATTGAGTACGGCGCGTTTTTG-TAACTCATTAGGGCATCCCATTAGTAAGCCGACCTGGGCCGATTCCTCAGATTCTTATATTATAGAAATGGGACTTTTGTCGAACAAGGGAATCGGACGTAATCGATATAGGACAGAAATAAAAAAAAAATCATGAAATGCAAATTAGAGCTTAGAGTATTGACGTGTTTGTTAGGAGTCCTAATG--AAATTAGGAAAAGAGGACTTATTTTGTTTAAAAATAAA----AAACGAAATCGAATAACTAAATAAAATAACAA------------------------ATTTTGTTCTTGAAGGAGTTTTGACAGATACGGCTCGACAAAACAAATTTAGCCATAACATAAAATGCATTGTGCAAAAAAAAA---TACATCGTTCTGTTTTTCCCTTTTTT-CGAGTATCCAGTAAAAGTAAATTTAATCCCCCCTTGC-AGTCGGATCGATGGCGTCTG---CCCTCGCTCCCTCGGCACAACAAC----GAACCCC-GGCGCGG--ACCGCGCCAAGGAAA-CTTAACAGGAGAG--CGTGCCC-CTGC-TGCCCCGGAAACGGTGTGCGTGCTTGTGGCATTGCCTTCTTTCCATT-ATTCAATACGACTCTCGGCAACGGATATCTCGGCTCTCGCATCGATGAAGAACGTAGCGAAATGCGATACTTGGTGTGAATTGCAGAATCCCGTGAACCATCGAGTCTTTGAACGCAAGTTGCGCCCCAAGCCGTTAGGCCGAGGGCACGCCTGCCTGGGTGTCACGCATCGTT
>A._buergerianum_LIZH-2015153-01
TTATACTCCTGAATATGTAACCAAAGATACTGATATCTTGGCAGCATTCCGAGTAACTCCTCAACCCGGGGTTCCGCCCGAGGAAGCCGGGGCCGCGGTAGCTGCGGAATCTTCTACTGGTACATGGACAACTGTGTGGACCGATGGGCTTACCAGCCTTGATCGTTATAAAGGACGATGCTACAACATTGAGCCCGTTGCTGGAGAAGAAAATCAATATATATGTTATGTAGCTTACCCTTTAGACCTTTTTGAAGAGGGTTCTGTTACTAACATGTTTACTTCCATTGTGGGTAATGTATTTGGGTTTAAAGCCCTGCGCGCTCTACGTCTAGAGGATCTACGAATCCCTCCCGCGTATTCAAAAACTTTCCAAGGCCCCCCTCATGGCATCCAAGTTGAGAGAGATAAATTGAACAAGTACGGGCGCCCCCTATTGGGATGTACTATTAAACCTAAATTGGGATTATCCGCTAAGAACTACGGTAGAGCAGTTTCTTATTACTCCAAAGAAATCAAATTCCATTTTTTCAACAAGTAATCCAAGATTTTTCTTGTTCCTATATAATTCTCATGTATATGAATATGAATCAATCTTCTTTTTTCTCCGTAACCAATCTTCTCATTTACGATCAACATCTTCAGGACTCCTTTTTGAGCGAATTTCTTTTTATGGAAAAGTAGAAGATCTTGTCCAAGTCTTTGTTAATGATTTTCAGGACTACTTATGGTTGTTCAAGCATCCTATCATGCATTATGTTAGATATCAAGGAAAATCCGTTCTGGCTTCAAAAGATATGCCTCTTCTGATGAATAAATGGAAATATTACCTTGTCAATTTATGGCAATGGCATTTTCACGTGTGGTCTCAACCCGGAAGGATTCATATAAACCACTTATACAAAGATTATATCGACTTTCTGGGCTATCTTTCCAGGGGGCGACTAAATACTTTGGTGGTGCGGAGTCAAATGCTAGAAAATGCATTTTTAATCGATAATGCTATGAAGCAGTTCGAGACAACCGTTCCAATTATTCCTCTGATTGGATCATTGACTACGGCGCGTTTTTG-TAACTCATTAGGGCATCCCATTAGTAAGCCGACCTGGGCCGATTCCTCAGATTCTTATATTATAGAAATGGGACTTTTGTCGAACAAGGGAATCGGACGTAATCAATATAGGACAGAAATAAAAAAAAAATCATGAAATGCAAATTAGAGCTTAGAGTATTGACGTGTTTGTTAGGAGTCCTAATG--AAATTAGGAAAAGAGGACTTATTTTGTTTAAAAATAAA----AAACGAAATTGAATAACTAAATAAAATAACAA------------------------ATTTGGTTCTTGAAGGAGTTTTGACAGATACGGCTCGACAAAACAATTTAAGCCCTAACATAAAATGCATTGTGCAAAAAAAA----TACGTCGTTCTGTTTTTCCCTTTTTT-CGAGTATCCAGCAAAAGTAAATTAAACCCCCCTTTGC-CGTCGGATCGATGGCACCCG---CCCTCGCTCCCACGGCACAACAAC----GAACCCC-GGCGCGG--ACCGCGCCAAGGAAG-CTTAACACGAGGGAGCGTGCCT-TTGC-CGCCCCGGAAACGGTGTGTGTGCTTGTGGCATTGCCTTCTTT-CATT-ATTTAAAACGACTCTCGGCAACGGATATCTCGGCTCTCGCATCGATGAAGAACGTAGCGAAATGCGATACTTGGTGTGAATTGCAGAATCCCGTGAACCATCGAGTCTTTGAACGCAAGTTGCGCCCCAAGCCGTTAGGCCGAGGGCACGCCTGCCTGGGTGTCACGCATCGTT
>A._buergerianum_LIZH-2015153-02
TTATACTCCTGAATATGTAACCAAAGATACTGATATCTTGGCAGCATTCCGAGTAACTCCTCAACCCGGGGTTCCGCCCGAGGAAGCCGGGGCCGCGGTAGCTGCGGAATCTTCTACTGGTACATGGACAACTGTGTGGACCGATGGGCTTACCAGCCTTGATCGTTATAAAGGACGATGCTACAACATTGAGCCCGTTGCTGGAGAAGAAAATCAATATATATGTTATGTAGCTTACCCTTTAGACCTTTTTGAAGAGGGTTCTGTTACTAACATGTTTACTTCCATTGTGGGTAATGTATTTGGGTTTAAAGCCCTGCGCGCTCTACGTCTAGAGGATCTACGAATCCCTCCCGCGTATTCAAAAACTTTCCAAGGCCCCCCTCATGGCATCCAAGTTGAGAGAGATAAATTGAACAAGTACGGGCGCCCCCTATTGGGATGTACTATTAAACCTAAATTGGGATTATCCGCTAAGAACTACGGTAGAGCAGTTTCTTATTACTCCAAAGAAATCAAATTCCATTTTTTCAACAAGTAATCCAAGATTTTTCTTGTTCCTATATAATTCTCATGTATATGAATATGAATCAATCTTCTTTTTTCTCCGTAACCAATCTTCTCATTTACGATCAACATCTTCAGGACTCCTTTTTGAGCGAATTTCTTTTTATGGAAAAGTAGAAGATCTTGTCCAAGTCTTTGTTAATGATTTTCAGGACTACTTATGGTTGTTCAAGCATCCTATCATGCATTATGTTAGATATCAAGGAAAATCCGTTCTGGCTTCAAAAGATATGCCTCTTCTGATGAATAAATGGAAATATTACCTTGTCAATTTATGGCAATGGCATTTTCACGTGTGGTCTCAACCCGGAAGGATTCATATAAACCACTTATACAAAGATTATATCGACTTTCTGGGCTATCTTTCCAGGGGGCGACTAAATACTTTGGTGGTGCGGAGTCAAATGCTAGAAAATGCATTTTTAATCGATAATGCTATGAAGCAGTTCGAGACAACCGTTCCAATTATTCCTCTGATTGGATCATTGACTACGGCGCGTTTTTG-TAACTCATTAGGGCATCCCATTAGTAAGCCGACCTGGGCCGATTCCTCAGATTCTTATATTATAGAAATGGGACTTTTGTCGAACAAGGGAATCGGACGTAATCAATATAGGACAGAAATAAAAAAAAAATCATGAAATGCAAATTAGAGCTTAGAGTATTGACGTGTTTGTTAGGAGTCCTAATG--AAATTAGGAAAAGAGGACTTATTTTGTTTAAAAATAAA----AAACGAAATTGAATAACTAAATAAAATAACAA------------------------ATTTGGTTCTTGAAGGAGTTTTGACAGATACGGCTCGACAAAACAATTTAAGCCCTAACATAAAATGCATTGTGCAAAAAAAA----TACGTCGTTCTGTTTTTCCCTTTTTT-CGAGTATCCAGCAAAAGTAAATTAAACCCCCCTTTGC-CGTCGGATCGATGGCACCCG---CCCTCGCTCCCACGGCACAACAAC----GAACCCC-GGCGCGG--ACCGCGCCAAGGAAG-CTTAACACGAGGGAGCGTGCCT-TTGC-CGCCCCGGAAACGGTGTGTGTGCTTGTGGCATTGCCTTCTTT-CATT-ATTTAAAACGACTCTCGGCAACGGATATCTCGGCTCTCGCATCGATGAAGAACGTAGCGAAATGCGATACTTGGTGTGAATTGCAGAATCCCGTGAACCATCGAGTCTTTGAACGCAAGTTGCGCCCCAAGCCGTTAGGCCGAGGGCACGCCTGCCTGGGTGTCACGCATCGTT
>A._buergerianum_LIZH-2015153-03
TTATACTCCTGAATATGTAACCAAAGATACTGATATCTTGGCAGCATTCCGAGTAACTCCTCAACCCGGGGTTCCGCCCGAGGAAGCCGGGGCCGCGGTAGCTGCGGAATCTTCTACTGGTACATGGACAACTGTGTGGACCGATGGGCTTACCAGCCTTGATCGTTATAAAGGACGATGCTACAACATTGAGCCCGTTGCTGGAGAAGAAAATCAATATATATGTTATGTAGCTTACCCTTTAGACCTTTTTGAAGAGGGTTCTGTTACTAACATGTTTACTTCCATTGTGGGTAATGTATTTGGGTTTAAAGCCCTGCGCGCTCTACGTCTAGAGGATCTACGAATCCCTCCCGCGTATTCAAAAACTTTCCAAGGCCCCCCTCATGGCATCCAAGTTGAGAGAGATAAATTGAACAAGTACGGGCGCCCCCTATTGGGATGTACTATTAAACCTAAATTGGGATTATCCGCTAAGAACTACGGTAGAGCAGTTTCTTATTACTCCAAAGAAATCAAATTCCATTTTTTCAACAAGTAATCCAAGATTTTTCTTGTTCCTATATAATTCTCATGTATATGAATATGAATCAATCTTCTTTTTTCTCCGTAACCAATCTTCTCATTTACGATCAACATCTTCAGGACTCCTTTTTGAGCGAATTTCTTTTTATGGAAAAGTAGAAGATCTTGTCCAAGTCTTTGTTAATGATTTTCAGGACTACTTATGGTTGTTCAAGCATCCTATCATGCATTATGTTAGATATCAAGGAAAATCCGTTCTGGCTTCAAAAGATATGCCTCTTCTGATGAATAAATGGAAATATTACCTTGTCAATTTATGGCAATGGCATTTTCACGTGTGGTCTCAACCCGGAAGGATTCATATAAACCACTTATACAAAGATTATATCGACTTTCTGGGCTATCTTTCCAGGGGGCGACTAAATACTTTGGTGGTGCGGAGTCAAATGCTAGAAAATGCATTTTTAATCGATAATGCTATGAAGCAGTTCGAGACAACCGTTCCAATTATTCCTCTGATTGGATCATTGACTACGGCGCGTTTTTG-TAACTCATTAGGGCATCCCATTAGTAAGCCGACCTGGGCCGATTCCTCAGATTCTTATATTATAGAAATGGGACTTTTGTCGAACAAGGGAATCGGACGTAATCAATATAGGACAGAAATAAAAAAAAAATCATGAAATGCAAATTAGAGCTTAGAGTATTGACGTGTTTGTTAGGAGTCCTAATG--AAATTAGGAAAAGAGGACTTATTTTGTTTAAAAATAAA----AAACGAAATTGAATAACTAAATAAAATAACAA------------------------ATTTGGTTCTTGAAGGAGTTTTGACAGATACGGCTCGACAAAACAATTTAAGCCCTAACATAAAATGCATTGTGCAAAAAAAA----TACGTCGTTCTGTTTTTCCCTTTTTT-CGAGTATCCAGCAAAAGTAAATTAAACCCCCCTTTGC-CGTCGGATCGATGGCACCCG---CCCTCGCTCCCACGGCACAACAAC----GAACCCC-GGCGCGG--ACCGCGCCAAGGAAG-CTTAACACGAGGGAGCGTGCCT-TTGC-CGCCCCGGAAACGGTGTGTGTGCTTGTGGCATTGCCTTCTTT-CATT-ATTTAAAACGACTCTCGGCAACGGATATCTCGGCTCTCGCATCGATGAAGAACGTAGCGAAATGCGATACTTGGTGTGAATTGCAGAATCCCGTGAACCATCGAGTCTTTGAACGCAAGTTGCGCCCCAAGCCGTTAGGCCGAGGGCACGCCTGCCTGGGTGTCACGCATCGTT
>A._buergerianum_LIZH-2015153-04
TTATACTCCTGAATATGTAACCAAAGATACTGATATCTTGGCAGCATTCCGAGTAACTCCTCAACCCGGGGTTCCGCCCGAGGAAGCCGGGGCCGCGGTAGCTGCGGAATCTTCTACTGGTACATGGACAACTGTGTGGACCGATGGGCTTACCAGCCTTGATCGTTATAAAGGACGATGCTACAACATTGAGCCCGTTGCTGGAGAAGAAAATCAATATATATGTTATGTAGCTTACCCTTTAGACCTTTTTGAAGAGGGTTCTGTTACTAACATGTTTACTTCCATTGTGGGTAATGTATTTGGGTTTAAAGCCCTGCGCGCTCTACGTCTAGAGGATCTACGAATCCCTCCCGCGTATTCAAAAACTTTCCAAGGCCCCCCTCATGGCATCCAAGTTGAGAGAGATAAATTGAACAAGTACGGGCGCCCCCTATTGGGATGTACTATTAAACCTAAATTGGGATTATCCGCTAAGAACTACGGTAGAGCAGTTTCTTATTACTCCAAAGAAATCAAATTCCATTTTTTCAACAAGTAATCCAAGATTTTTCTTGTTCCTATATAATTCTCATGTATATGAATATGAATCAATCTTCTTTTTTCTCCGTAACCAATCTTCTCATTTACGATCAACATCTTCAGGACTCCTTTTTGAGCGAATTTCTTTTTATGGAAAAGTAGAAGATCTTGTCCAAGTCTTTGTTAATGATTTTCAGGACTACTTATGGTTGTTCAAGCATCCTATCATGCATTATGTTAGATATCAAGGAAAATCCGTTCTGGCTTCAAAAGATATGCCTCTTCTGATGAATAAATGGAAATATTACCTTGTCAATTTATGGCAATGGCATTTTCACGTGTGGTCTCAACCCGGAAGGATTCATATAAACCACTTATACAAAGATTATATCGACTTTCTGGGCTATCTTTCCAGGGGGCGACTAAATACTTTGGTGGTGCGGAGTCAAATGCTAGAAAATGCATTTTTAATCGATAATGCTATGAAGCAGTTCGAGACAACCGTTCCAATTATTCCTCTGATTGGATCATTGACTACGGCGCGTTTTTG-TAACTCATTAGGGCATCCCATTAGTAAGCCGACCTGGGCCGATTCCTCAGATTCTTATATTATAGAAATGGGACTTTTGTCGAACAAGGGAATCGGACGTAATCAATATAGGACAGAAATAAAAAAAAAATCATGAAATGCAAATTAGAGCTTAGAGTATTGACGTGTTTGTTAGGAGTCCTAATG--AAATTAGGAAAAGAGGACTTATTTTGTTTAAAAATAAA----AAACGAAATTGAATAACTAAATAAAATAACAA------------------------ATTTGGTTCTTGAAGGAGTTTTGACAGATACGGCTCGACAAAACAATTTAAGCCCTAACATAAAATGCATTGTGCAAAAAAAA----TACGTCGTTCTGTTTTTCCCTTTTTT-CGAGTATCCAGCAAAAGTAAATTAAACCCCCCTTTGC-CGTCGGATCGATGGCACCCG---CCCTCGCTCCCACGGCACAACAAC----GAACCCC-GGCGCGG--ACCGCGCCAAGGAAG-CTTAACACGAGGGAGCGTGCCT-TTGC-CGCCCCGGAAACGGTGTGTGTGCTTGTGGCATTGCCTTCTTT-CATT-ATTTAAAACGACTCTCGGCAACGGATATCTCGGCTCTCGCATCGATGAAGAACGTAGCGAAATGCGATACTTGGTGTGAATTGCAGAATCCCGTGAACCATCGAGTCTTTGAACGCAAGTTGCGCCCCAAGCCGTTAGGCCGAGGGCACGCCTGCCTGGGTGTCACGCATCGTT
>A._buergerianum_LIZH-2015153-05
TTATACTCCTGAATATGTAACCAAAGATACTGATATCTTGGCAGCATTCCGAGTAACTCCTCAACCCGGGGTTCCGCCCGAGGAAGCCGGGGCCGCGGTAGCTGCGGAATCTTCTACTGGTACATGGACAACTGTGTGGACCGATGGGCTTACCAGCCTTGATCGTTATAAAGGACGATGCTACAACATTGAGCCCGTTGCTGGAGAAGAAAATCAATATATATGTTATGTAGCTTACCCTTTAGACCTTTTTGAAGAGGGTTCTGTTACTAACATGTTTACTTCCATTGTGGGTAATGTATTTGGGTTTAAAGCCCTGCGCGCTCTACGTCTAGAGGATCTACGAATCCCTCCCGCGTATTCAAAAACTTTCCAAGGCCCCCCTCATGGCATCCAAGTTGAGAGAGATAAATTGAACAAGTACGGGCGCCCCCTATTGGGATGTACTATTAAACCTAAATTGGGATTATCCGCTAAGAACTACGGTAGAGCAGTTTCTTATTACTCCAAAGAAATCAAATTCCATTTTTTCAACAAGTAATCCAAGATTTTTCTTGTTCCTATATAATTCTCATGTATATGAATATGAATCAATCTTCTTTTTTCTCCGTAACCAATCTTCTCATTTACGATCAACATCTTCAGGACTCCTTTTTGAGCGAATTTCTTTTTATGGAAAAGTAGAAGATCTTGTCCAAGTCTTTGTTAATGATTTTCAGGACTACTTATGGTTGTTCAAGCATCCTATCATGCATTATGTTAGATATCAAGGAAAATCCGTTCTGGCTTCAAAAGATATGCCTCTTCTGATGAATAAATGGAAATATTACCTTGTCAATTTATGGCAATGGCATTTTCACGTGTGGTCTCAACCCGGAAGGATTCATATAAACCACTTATACAAAGATTATATCGACTTTCTGGGCTATCTTTCCAGGGGGCGACTAAATACTTTGGTGGTGCGGAGTCAAATGCTAGAAAATGCATTTTTAATCGATAATGCTATGAAGCAGTTCGAGACAACCGTTCCAATTATTCCTCTGATTGGATCATTGACTACGGCGCGTTTTTG-TAACTCATTAGGGCATCCCATTAGTAAGCCGACCTGGGCCGATTCCTCAGATTCTTATATTATAGAAATGGGACTTTTGTCGAACAAGGGAATCGGACGTAATCAATATAGGACAGAAATAAAAAAAAAATCATGAAATGCAAATTAGAGCTTAGAGTATTGACGTGTTTGTTAGGAGTCCTAATG--AAATTAGGAAAAGAGGACTTATTTTGTTTAAAAATAAA----AAACGAAATTGAATAACTAAATAAAATAACAA------------------------ATTTGGTTCTTGAAGGAGTTTTGACAGATACGGCTCGACAAAACAATTTAAGCCCTAACATAAAATGCATTGTGCAAAAAAAA----TACGTCGTTCTGTTTTTCCCTTTTTT-CGAGTATCCAGCAAAAGTAAATTAAACCCCCCTTTGC-CGTCGGATCGATGGCACCCG---CCCTCGCTCCCACGGCACAACAAC----GAACCCC-GGCGCGG--ACCGCGCCAAGGAAG-CTTAACACGAGGGAGCGTGCCT-TTGC-CGCCCCGGAAACGGTGTGTGTGCTTGTGGCATTGCCTTCTTT-CATT-ATTTAAAACGACTCTCGGCAACGGATATCTCGGCTCTCGCATCGATGAAGAACGTAGCGAAATGCGATACTTGGTGTGAATTGCAGAATCCCGTGAACCATCGAGTCTTTGAACGCAAGTTGCGCCCCAAGCCGTTAGGCCGAGGGCACGCCTGCCTGGGTGTCACGCATCGTT
>A._oliverianum_LIZH-2015235-01
TTATACTCCTGACTATGTAACCAAAGATACTGATATCTTGGCAGCATTCCGAGTAACTCCTCAACCCGGGGTTCCGCCCGAGGAAGCCGGGGCCGCGGTAGCTGCGGAATCTTCTACTGGTACATGGACAACTGTGTGGACCGATGGGCTTACCAGCCTTGATCGTTATAAAGGACGATGCTACAACATTGAGCCCGTTGCTGGAGAAGAAAATCAATATATATGTTATGTAGCTTACCCTTTAGACCTTTTTGAAGAGGGTTCTGTTACTAACATGTTTACTTCCATTGTGGGTAATGTATTTGGGTTTAAAGCCCTGCGCGCTCTACGTCTAGAGGATCTACGAATCCCTCCCGCGTATTCGAAAACTTTCCAAGGCCCCCCTCATGGCATCCAAGTTGAGAGAGATAAATTGAACAAGTATGGGCGCCCCCTATTGGGATGTACTATTAAACCTAAATTGGGATTATCCGCTAAGAACTACGGTAGAGCAGTTTCTTATTACTCCAAAGAAATCAAATTCCATTTTTTCAACAAGCAATCCAAGATTTTTCTTGTTCCTATATAATTCTCATGTATATGAATATGAATCAATCTTCTTTTTTCTCCGTAACCAATCTTCTCATTTACGATCAACATCTTCAGGACTCCTTTTTGAGCGAATTTCTTTTTATGGAAAAGTAGAAGATCTTGTCCAAGTCTTTGTTAATGATTTTCAGGACAACTTATGGCTGTTCAAGCATCCTATCATGCATTATGTTAGATATCAAGGAAAATCCGTTCTGGCTTCAAAAGATATGCCTCTTCTGATGAATAAATGGAAATATTACCTTGTCAATTTATGGCAATGGCATTTTCACGTGTGGTCTCAACCCGGAAGGATTCATATAAACCACTTATACAAAGATTATATCAACTTTCTGGGCTATCTTTCCAGGGGGCGACTAAATACTTTGGTGGTGCGGAGTCAAATGCTAGAAAATGCATTTCTAATCGATAATGCTATGAAGCAGTTCGAGACAACCGTTCCAATTATTCCTCTGATTGGATCATTGACTACGGCGCGTTTTTG-TAACTCATTAGGGCATCCAATTAGTAAGCCGACCTGGGCCGATTCCTCAGATTCTTATATTATAGAAATGGGACTTTTGTCGAACAAGGGAATCGGACGTAATCAATATAGGACAGAAATAAAAAAAAAATCATGAAATGCAAATTAGAGCTTAGAGTATTGACGTGTTTGTTAGGAGTCCTAATG--AAATTAGGAAAAGAGGACTTATTTTGTTTAAAAATAAA----AAACGAAATTGAATAACTAAATAAAATAAAAA------------------------ATTTTGTTCTTGAAGGGGTTTTGACAGATACGGCTCGACAAAACAATTTAAGCCATAACATAAAATGCATTGTGCAAAAAAAAA---TACATCGTTCTGTTTTTCCCTTTTTT-CGAGTATCCAGTAAAAGTAAATTAAATCCCCCTCCGC-AGTCGGATCGAAGGCGTTCG---CCCTCGTTCCCTCGGCACAATAAC----GAACCCC-GGCGCGG--ACCGCGCCAAGGAAA-CCGAACAAGAGAG--CGTGCCC-TTGC-CTCCCCGGAAACGGTGTGTGCGCTTGTAGCATTGCCTTCTCT-CACT-ATTTAAAACGACTCTCGGCAACGGATATCTCGGCTCTCGCATCGATGAAGAACGTAGCGAAATGCGATACTTGGTGTGAATTGCAGAATCCCGTGAACCATCGAGTCTTTGAACGCAAGTTGCGCCCCAAGCCGTTAGGCCGAGGGCACGCCTGCCTGGGTGTCACGCATCGTT
>A._oliverianum_LIZH-2015235-02
TTATACTCCTGACTATGTAACCAAAGATACTGATATCTTGGCAGCATTCCGAGTAACTCCTCAACCCGGGGTTCCGCCCGAGGAAGCCGGGGCCGCGGTAGCTGCGGAATCTTCTACTGGTACATGGACAACTGTGTGGACCGATGGGCTTACCAGCCTTGATCGTTATAAAGGACGATGCTACAACATTGAGCCCGTTGCTGGAGAAGAAAATCAATATATATGTTATGTAGCTTACCCTTTAGACCTTTTTGAAGAGGGTTCTGTTACTAACATGTTTACTTCCATTGTGGGTAATGTATTTGGGTTTAAAGCCCTGCGCGCTCTACGTCTAGAGGATCTACGAATCCCTCCCGCGTATTCGAAAACTTTCCAAGGCCCCCCTCATGGCATCCAAGTTGAGAGAGATAAATTGAACAAGTATGGGCGCCCCCTATTGGGATGTACTATTAAACCTAAATTGGGATTATCCGCTAAGAACTACGGTAGAGCAGTTTCTTATTACTCCAAAGAAATCAAATTCCATTTTTTCAACAAGCAATCCAAGATTTTTCTTGTTCCTATATAATTCTCATGTATATGAATATGAATCAATCTTCTTTTTTCTCCGTAACCAATCTTCTCATTTACGATCAACATCTTCAGGACTCCTTTTTGAGCGAATTTCTTTTTATGGAAAAGTAGAAGATCTTGTCCAAGTCTTTGTTAATGATTTTCAGGACAACTTATGGCTGTTCAAGCATCCTATCATGCATTATGTTAGATATCAAGGAAAATCCGTTCTGGCTTCAAAAGATATGCCTCTTCTGATGAATAAATGGAAATATTACCTTGTCAATTTATGGCAATGGCATTTTCACGTGTGGTCTCAACCCGGAAGGATTCATATAAACCACTTATACAAAGATTATATCAACTTTCTGGGCTATCTTTCCAGGGGGCGACTAAATACTTTGGTGGTGCGGAGTCAAATGCTAGAAAATGCATTTCTAATCGATAATGCTATGAAGCAGTTCGAGACAACCGTTCCAATTATTCCTCTGATTGGATCATTGACTACGGCGCGTTTTTG-TAACTCATTAGGGCATCCAATTAGTAAGCCGACCTGGGCCGATTCCTCAGATTCTTATATTATAGAAATGGGACTTTTGTCGAACAAGGGAATCGGACGTAATCAATATAGGACAGAAATAAAAAAAAAATCATGAAATGCAAATTAGAGCTTAGAGTATTGACGTGTTTGTTAGGAGTCCTAATG--AAATTAGGAAAAGAGGACTTATTTTGTTTAAAAATAAA----AAACGAAATTGAATAACTAAATAAAATAAAAA------------------------ATTTTGTTCTTGAAGGGGTTTTGACAGATACGGCTCGACAAAACAATTTAAGCCATAACATAAAATGCATTGTGCAAAAAAAAA---TACATCGTTCTGTTTTTCCCTTTTTT-CGAGTATCCAGTAAAAGTAAATTAAATCCCCCTCCGC-AGTCGGATCGAAGGCGTTCG---CCCTCGTTCCCTCGGCACAATAAC----GAACCCC-GGCGCGG--ACCGCGCCAAGGAAA-CCGAACAAGAGAG--CGTGCCC-TTGC-CTCCCCGGAAACGGTGTGTGCGCTTGTAGCATTGCCTTCTCT-CACT-ATTTAAAACGACTCTCGGCAACGGATATCTCGGCTCTCGCATCGATGAAGAACGTAGCGAAATGCGATACTTGGTGTGAATTGCAGAATCCCGTGAACCATCGAGTCTTTGAACGCAAGTTGCGCCCCAAGCCGTTAGGCCGAGGGCACGCCTGCCTGGGTGTCACGCATCGTT
>D._dyeriana_LIZH-ZT-201505
TTATACTCCTGACTATGTAACCAAAGATACTGATATCTTGGCAGCATTCCGAGTAACTCCTCAACCCGGGGTTCCGCCCGAGGAAGCCGGGGCCGCGGTAGCTGCGGAATCTTCTACTGGTACATGGACAACTGTGTGGACCGATGGGCTTACCAGCCTTGATCGTTATAAAGGACGATGCTACAACATTGAGCCCGTTGCTGGAGAAGAAAATCAATATATATGTTATGTAGCTTACCCTTTAGACCTTTTTGAAGAGGGTTCTGTTACTAACATGTTTACTTCCATTGTGGGTAATGTATTTGGGTTTAAAGCCCTGCGCGCTCTACGTCTAGAGGATCTACGAATCCCTCCCGCGTATTCGAAAACTTTTCAAGGCCCCCCTCATGGCATCCAAGTTGAGAGAGATAAATTGAACAAGTATGGGCGCCCCCTATTGGGATGTACTATTAAACCTAAATTGGGATTATCCGCTAAGAACTACGGTAGAGCAGTTTCTTATTACTCCAAAGAAATCAAATTCCATTTTTTCAACAAGTAATCCAAGATTTTTCTTGTTCCTATATAATTCTCATGTATATGAATATGAATCAATCTTCTTTTTTCTCTGTAACCAATCTTCTCATTTACGATCAACATCTTCAGGACTTCTTTTTGAGCGAATTTCTTTTTATGGAAAAGTGGAAGATCTTGTCCAAGTCTTTGTTAATGATTTTCAGGACAACTTATGGTTGTTCAAGCATCCTATCATGCATTATGTTAGATATCAAGGAAAATCCGTTCTGGCTTCAAAAGATATGCCTCTTCTGATGAATAAATGGAAATATTACCTTGTCAATTTATGGCAATGGCATTTTCACGTGTGGTCTCAACCCGGAAGGATTCATATAAACCACTTATACAAAGATTATATCGACTTTCTGGGCTATCTTTCCAGGGGGCGCCTAAATACTTTGGTGGTGCGGAGTCAAGTGCTAGAAAATGCATTTCTAATCGATAATGCTATGAAGCAGTTCGAGACAACCGTTCCAATTATTCCTCTGATCGGATCATTGACTACGGCGCGTTTTTG-TAACTCATTAGGGGATCCCATTAGTAAGCCGACCTGGGCCGATTCCTCAGATTCTTATATTATAGAAATAGGACTTTTGTCGAACAAGGGAATCGGACGTAATCCATATAGGACAGAAATCAAAAAAAAATCATGAAATGCAAATTAGAGCTTAGAGTATTGACGTGTTTGTTAGGAGTCCTAATG--AAATTAGGAAAAGAGGACTTATTTTGTTTAAAAATAAA----AAACGAAATTGAATAACTAAATAAAATAACCA------------------------ATTTGGTTCTTAAAGGAATTTTGACAGATATGGCTCGACAAAACAATTTAAGCCATAACATAAAATGCATTGTGAAAAAAAAAAAAATACATCGTTCTGTTTTTCCCTTTTTT-CGAGTATCCAGTAAAAGTCAATTAAATCCCCTTTTGC-AGTTGGATTGAGGGCACTTG---CCTTCGTTCCATCGGCACAACAAC----GAACCCC-GGCGCGG--ACCGCGCCAAGGAAA-TTTAACAAGATAG--CGTGCTC-CTGC-TGCCCCGTTAAAGGTGTGTGTGCTTGTAGCAGTGCCTTCTTT-CATT-ATTTAAAACGACTCTCGGCAACGGATATCTCGGCTCTCGCATCGATGAAGAACGTAGCGAAATGCGATACTTGGTGTGAATTGCAGAATCCCGTGAACCATCGAGTCTTTGAACGCAAGTTGCGCCCCAAGCCGTTAGGCCGAGGGCACGCCTGCCTGGGTGTCACGCATCGTC
>D._dyeriana_LIZH-ZT-201522
TTATACTCCTGACTATGTAACCAAAGATACTGATATCTTGGCAGCATTCCGAGTAACTCCTCAACCCGGGGTTCCGCCCGAGGAAGCCGGGGCCGCGGTAGCTGCGGAATCTTCTACTGGTACATGGACAACTGTGTGGACCGATGGGCTTACCAGCCTTGATCGTTATAAAGGACGATGCTACAACATTGAGCCCGTTGCTGGAGAAGAAAATCAATATATATGTTATGTAGCTTACCCTTTAGACCTTTTTGAAGAGGGTTCTGTTACTAACATGTTTACTTCCATTGTGGGTAATGTATTTGGGTTTAAAGCCCTGCGCGCTCTACGTCTAGAGGATCTACGAATCCCTCCCGCGTATTCGAAAACTTTTCAAGGCCCCCCTCATGGCATCCAAGTTGAGAGAGATAAATTGAACAAGTATGGGCGCCCCCTATTGGGATGTACTATTAAACCTAAATTGGGATTATCCGCTAAGAACTACGGTAGAGCAGTTTCTTATTACTCCAAAGAAATCAAATTCCATTTTTTCAACAAGTAATCCAAGATTTTTCTTGTTCCTATATAATTCTCATGTATATGAATATGAATCAATCTTCTTTTTTCTCTGTAACCAATCTTCTCATTTACGATCAACATCTTCAGGACTTCTTTTTGAGCGAATTTCTTTTTATGGAAAAGTGGAAGATCTTGTCCAAGTCTTTGTTAATGATTTTCAGGACAACTTATGGTTGTTCAAGCATCCTATCATGCATTATGTTAGATATCAAGGAAAATCCGTTCTGGCTTCAAAAGATATGCCTCTTCTGATGAATAAATGGAAATATTACCTTGTCAATTTATGGCAATGGCATTTTCACGTGTGGTCTCAACCCGGAAGGATTCATATAAACCACTTATACAAAGATTATATCGACTTTCTGGGCTATCTTTCCAGGGGGCGCCTAAATACTTTGGTGGTGCGGAGTCAAGTGCTAGAAAATGCATTTCTAATCGATAATGCTATGAAGCAGTTCGAGACAACCGTTCCAATTATTCCTCTGATCGGATCATTGACTACGGCGCGTTTTTG-TAACTCATTAGGGGATCCCATTAGTAAGCCGACCTGGGCCGATTCCTCAGATTCTTATATTATAGAAATAGGACTTTTGTCGAACAAGGGAATCGGACGTAATCCATATAGGACAGAAATCAAAAAAAAATCATGAAATGCAAATTAGAGCTTAGAGTATTGACGTGTTTGTTAGGAGTCCTAATG--AAATTAGGAAAAGAGGACTTATTTTGTTTAAAAATAAA----AAACGAAATTGAATAACTAAATAAAATAACCA------------------------ATTTGGTTCTTAAAGGAATTTTGACAGATATGGCTCGACAAAACAATTTAAGCCATAACATAAAATGCATTGTGAAAAAAAAAAAAATACATCGTTCTGTTTTTCCCTTTTTT-CGAGTATCCAGTAAAAGTCAATTAAATCCCCTTTTGC-AGTTGGATTGAGGGCACTTG---CCTTCGTTCCATCGGCACAACAAC----GAACCCC-GGCGCGG--ACCGCGCCAAGGAAA-TTTAACAAGATAG--CGTGCTC-CTGC-TGCCCCGTTAAAGGTGTGTGTGCTTGTAGCAGTGCCTTCTTT-CATT-ATTTAAAACGACTCTCGGCAACGGATATCTCGGCTCTCGCATCGATGAAGAACGTAGCGAAATGCGATACTTGGTGTGAATTGCAGAATCCCGTGAACCATCGAGTCTTTGAACGCAAGTTGCGCCCCAAGCCGTTAGGCCGAGGGCACGCCTGCCTGGGTGTCACGCATCGTC
>D._dyeriana_LIZH-ZT-201528
TTATACTCCTGACTATGTAACCAAAGATACTGATATCTTGGCAGCATTCCGAGTAACTCCTCAACCCGGGGTTCCGCCCGAGGAAGCCGGGGCCGCGGTAGCTGCGGAATCTTCTACTGGTACATGGACAACTGTGTGGACCGATGGGCTTACCAGCCTTGATCGTTATAAAGGACGATGCTACAACATTGAGCCCGTTGCTGGAGAAGAAAATCAATATATATGTTATGTAGCTTACCCTTTAGACCTTTTTGAAGAGGGTTCTGTTACTAACATGTTTACTTCCATTGTGGGTAATGTATTTGGGTTTAAAGCCCTGCGCGCTCTACGTCTAGAGGATCTACGAATCCCTCCCGCGTATTCGAAAACTTTTCAAGGCCCCCCTCATGGCATCCAAGTTGAGAGAGATAAATTGAACAAGTATGGGCGCCCCCTATTGGGATGTACTATTAAACCTAAATTGGGATTATCCGCTAAGAACTACGGTAGAGCAGTTTCTTATTACTCCAAAGAAATCAAATTCCATTTTTTCAACAAGTAATCCAAGATTTTTCTTGTTCCTATATAATTCTCATGTATATGAATATGAATCAATCTTCTTTTTTCTCTGTAACCAATCTTCTCATTTACGATCAACATCTTCAGGACTTCTTTTTGAGCGAATTTCTTTTTATGGAAAAGTGGAAGATCTTGTCCAAGTCTTTGTTAATGATTTTCAGGACAACTTATGGTTGTTCAAGCATCCTATCATGCATTATGTTAGATATCAAGGAAAATCCGTTCTGGCTTCAAAAGATATGCCTCTTCTGATGAATAAATGGAAATATTACCTTGTCAATTTATGGCAATGGCATTTTCACGTGTGGTCTCAACCCGGAAGGATTCATATAAACCACTTATACAAAGATTATATCGACTTTCTGGGCTATCTTTCCAGGGGGCGCCTAAATACTTTGGTGGTGCGGAGTCAAGTGCTAGAAAATGCATTTCTAATCGATAATGCTATGAAGCAGTTCGAGACAACCGTTCCAATTATTCCTCTGATCGGATCATTGACTACGGCGCGTTTTTG-TAACTCATTAGGGGATCCCATTAGTAAGCCGACCTGGGCCGATTCCTCAGATTCTTATATTATAGAAATAGGACTTTTGTCGAACAAGGGAATCGGACGTAATCCATATAGGACAGAAATCAAAAAAAAATCATGAAATGCAAATTAGAGCTTAGAGTATTGACGTGTTTGTTAGGAGTCCTAATG--AAATTAGGAAAAGAGGACTTATTTTGTTTAAAAATAAA----AAACGAAATTGAATAACTAAATAAAATAACCA------------------------ATTTGGTTCTTAAAGGAATTTTGACAGATATGGCTCGACAAAACAATTTAAGCCATAACATAAAATGCATTGTGAAAAAAAAAAAAATACATCGTTCTGTTTTTCCCTTTTTT-CGAGTATCCAGTAAAAGTCAATTAAATCCCCTTTTGC-AGTTGGATTGAGGGCACTTG---CCTTCGTTCCATCGGCACAACAAC----GAACCCC-GGCGCGG--ACCGCGCCAAGGAAA-TTTAACAAGATAG--CGTGCTC-CTGC-TGCCCCGTTAAAGGTGTGTGTGCTTGTAGCAGTGCCTTCTTT-CATT-ATTTAAAACGACTCTCGGCAACGGATATCTCGGCTCTCGCATCGATGAAGAACGTAGCGAAATGCGATACTTGGTGTGAATTGCAGAATCCCGTGAACCATCGAGTCTTTGAACGCAAGTTGCGCCCCAAGCCGTTAGGCCGAGGGCACGCCTGCCTGGGTGTCACGCATCGTC
>D._dyeriana_LIZH-ZT-201532
TTATACTCCTGACTATGTAACCAAAGATACTGATATCTTGGCAGCATTCCGAGTAACTCCTCAACCCGGGGTTCCGCCCGAGGAAGCCGGGGCCGCGGTAGCTGCGGAATCTTCTACTGGTACATGGACAACTGTGTGGACCGATGGGCTTACCAGCCTTGATCGTTATAAAGGACGATGCTACAACATTGAGCCCGTTGCTGGAGAAGAAAATCAATATATATGTTATGTAGCTTACCCTTTAGACCTTTTTGAAGAGGGTTCTGTTACTAACATGTTTACTTCCATTGTGGGTAATGTATTTGGGTTTAAAGCCCTGCGCGCTCTACGTCTAGAGGATCTACGAATCCCTCCCGCGTATTCGAAAACTTTTCAAGGCCCCCCTCATGGCATCCAAGTTGAGAGAGATAAATTGAACAAGTATGGGCGCCCCCTATTGGGATGTACTATTAAACCTAAATTGGGATTATCCGCTAAGAACTACGGTAGAGCAGTTTCTTATTACTCCAAAGAAATCAAATTCCATTTTTTCAACAAGTAATCCAAGATTTTTCTTGTTCCTATATAATTCTCATGTATATGAATATGAATCAATCCTCTTTTTTCTCTGTAACCAATCTTCTCATTTACGATCAACATCTTCAGGACTTCTTTTTGAGCGAATTTCTTTTTATGGAAAAGTGGAAGATCTTGTCCAAGTCTTTGTTAATGATTTTCAGGACAACTTATGGTTGTTCAAGCATCCTATCATGCATTATGTTAGATATCAAGGAAAATCCGTTCTGGCTTCAAAAGATATGCCTCTTCTGATGAATAAATGGAAATATTACCTTGTCAATTTATGGCAATGGCATTTTCACGTGTGGTCTCAACCCGGAAGGATTCATATAAACCACTTATACAAAGATTATATCGACTTTCTGGGCTATCTTTCCAGGGGGCGCCTAAATACTTTGGTGGTGCGGAGTCAAGTGCTAGAAAATGCATTTCTAATCGATAATGCTATGAAGCAGTTCGAGACAACCGTTCCAATTATTCCTCTGATCGGATCATTGACTACGGCGCGTTTTTG-TAACTCATTAGGGGATCCCATTAGTAAGCCGACCTGGGCCGATTCCTCAGATTCTTATATTATAGAAATAGGACTTTTGTCGAACAAGGGAATCGGACGTAATCCATATAGGACAGAAATCAAAAAAAAATCATGAAATGCAAATTAGAGCTTAGAGTATTGACGTGTTTGTTAGGAGTCCTAATG--AAATTAGGAAAAGAGGACTTATTTTGTTTAAAAATAAA----AAACGAAATTGAATAACTAAATAAAATAACCA------------------------ATTTGGTTCTTAAAGGAATTTTGACAGATATGGCTCGACAAAACAATTTAAGCCATAACATAAAATGCATTGTGAAAAAAAAAAAAATACATCGTTCTGTTTTTCCCTTTTTT-CGAGTATCCAGTAAAAGTCAATTAAATCCCCTTTTGC-AGTTGGATTGAGGGCACTTG---CCTTCGTTCCATCGGCACAACAAC----GAACCCC-GGCGCGG--ACCGCGCCAAGGAAA-TTTAACAAGATAG--CGTGCTC-CTGC-TGCCCCGTTAAAGGTGTGTGTGCTTGTAGCAGTGCCTTCTTT-CATT-ATTTAAAACGACTCTCGGCAACGGATATCTCGGCTCTCGCATCGATGAAGAACGTAGCGAAATGCGATACTTGGTGTGAATTGCAGAATCCCGTGAACCATCGAGTCTTTGAACGCAAGTTGCGCCCCAAGCCGTTAGGCCGAGGGCACGCCTGCCTGGGTGTCACGCATCGTC
>A._truncatum_LIZH-2015024-01
TTATACTCCTGACTATGTAACCAAAGATACTGATATCTTGGCAGCATTCCGAGTAACTCCTCAACCCGGGGTTCCGCCCGAGGAAGCCGGGGCCGCGGTAGCTGCGGAATCTTCTACTGGTACATGGACAACTGTGTGGACCGATGGGCTTACCAGCCTTGATCGTTATAAAGGACGATGCTACAACATTGAGCCCGTTGCTGGAGAAGAAAATCAATATATATGTTATGTAGCTTACCCTTTAGACCTTTTTGAAGAGGGTTCTGTTACTAACATGTTTACTTCCATTGTGGGTAATGTATTTGGGTTTAAAGCCCTGCGCGCTCTACGTCTAGAGGATCTACGAATCCCTCCCGCGTATTCGAAAACTTTCCAAGGCCCCCCTCATGGCATCCAAGTTGAGAGAGATAAATTGAACAAGTATGGGCGCCCCCTATTGGGATGTACTATTAAACCTAAATTGGGATTATCCGCTAAGAACTACGGTAGAGCTGTTTCTTATTACTCCAAAGAAATCAAATTCCATTTTTTCAACAAGTAATCCAAGATTTTTCTTGTTCCTATATAATTCTCATGTATATGAATACGAATCAATCTTCTTTTTTCTCCGTAACCAATCCTCTCATTTACGATCAACATCTTCAGGACTCCTTTTTGAGCGAATTTCTTTTTATGGAAAAGTAGAAGATCTTGTCCAAGTCTTTGTTAATGATTTTCAGGACAACTTATGGTTGTTCAAGCATCCTATCATGCATTATGTTAGATATCAAGGAAAATCCGTTCTGGCTTCAAAAGATATGCCTCTTCTGATGAATAAATGGAAATATTACCTTGTCAATTTATGGCAATGGCATTTTCACGTGTGGTCTCAACCCGGAAGGATTCATATAAACCACTTATACAAAGATTATATCGACTTTCTGGGCTATCTTTCCAGGGGGCGACTAAATACTTTGGTGGTGCGGAGTCAAATGCTAGAAAATGCATTTCTAATCGATAATGCTATGAAGCAGTTCGAGACAACCGTTCCAATTATTCCTCTGATTGGATCATTGACTACGGCGCGTTTTTG-TAACTCATTAGGGCATCCCATTAGTAAGCCGACCTGGGCCGATTCCTCAGATTCTTATATTATAGAAATGGGACTTTTGTCGAACAAGGGAATCGGACGTAATCAATATAGGACAGAAATAAAAAAAAAATCATGAACTGCAAATTAGAGCTTAGAGTATTGACGTGTTTGTTAGGAGTCCTATATTGAAATTAGGAAAAGAGGACTTATTTTGTTTAAAAATAAA----AAACGAAATTGAATAACTAAATAAAATAACAA------------------------ATTTGGTTCTTGAAGGGGTTTTGACAGATACGGCTCGACAAAACAACTTAAGCCATAACATAAAATGCATTGTGCAAAAAAAAA---TACATCGTTCTGTTTTTCCCTTTTTT-CGAGTATCCAGTAAAAGTAAATTAAATCCTCCTCCGC-AGTTGGATCGATGGCACCCG---CCGTCGCTCCCTCGGCACAACAAC----GAACCCC-GGCGCGG--ACCGCGCCAAGGAAT-CTTAACGAGAGAG--CGTGCCC-CTGC-CGCCCCGGAAACGGTGTGTGTGCTTGTGGCGTCGCCTTCTTC-CATT-ATTTAAAACGACTCTCGGCAACGGATATCTCGGCTCTCGCATCGATGAAGAACGTAGCGAAATGCGATACTTGGTGTGAATTGCAGAATCCCGTGAACCATCGAGTCTTTGAACGCAAGTTGCGCCCCAAGCCGTTAGGCCGAGGGCACGCCTGCCTGGGTGTCACGCATCGTT
>A._truncatum_LIZH-2015024-02
TTATACTCCTGACTATGTAACCAAAGATACTGATATCTTGGCAGCATTCCGAGTAACTCCTCAACCCGGGGTTCCGCCCGAGGAAGCCGGGGCCGCGGTAGCTGCGGAATCTTCTACTGGTACATGGACAACTGTGTGGACCGATGGGCTTACCAGCCTTGATCGTTATAAAGGACGATGCTACAACATTGAGCCCGTTGCTGGAGAAGAAAATCAATATATATGTTATGTAGCTTACCCTTTAGACCTTTTTGAAGAGGGTTCTGTTACTAACATGTTTACTTCCATTGTGGGTAATGTATTTGGGTTTAAAGCCCTGCGCGCTCTACGTCTAGAGGATCTACGAATCCCTCCCGCGTATTCGAAAACTTTCCAAGGCCCCCCTCATGGCATCCAAGTTGAGAGAGATAAATTGAACAAGTATGGGCGCCCCCTATTGGGATGTACTATTAAACCTAAATTGGGATTATCCGCTAAGAACTACGGTAGAGCTGTTTCTTATTACTCCAAAGAAATCAAATTCCATTTTTTCAACAAGTAATCCAAGATTTTTCTTGTTCCTATATAATTCTCATGTATATGAATACGAATCAATCTTCTTTTTTCTCCGTAACCAATCCTCTCATTTACGATCAACATCTTCAGGACTCCTTTTTGAGCGAATTTCTTTTTATGGAAAAGTAGAAGATCTTGTCCAAGTCTTTGTTAATGATTTTCAGGACAACTTATGGTTGTTCAAGCATCCTATCATGCATTATGTTAGATATCAAGGAAAATCCGTTCTGGCTTCAAAAGATATGCCTCTTCTGATGAATAAATGGAAATATTACCTTGTCAATTTATGGCAATGGCATTTTCACGTGTGGTCTCAACCCGGAAGGATTCATATAAACCACTTATACAAAGATTATATCGACTTTCTGGGCTATCTTTCCAGGGGGCGACTAAATACTTTGGTGGTGCGGAGTCAAATGCTAGAAAATGCATTTCTAATCGATAATGCTATGAAGCAGTTCGAGACAACCGTTCCAATTATTCCTCTGATTGGATCATTGACTACGGCGCGTTTTTG-TAACTCATTAGGGCATCCCATTAGTAAGCCGACCTGGGCCGATTCCTCAGATTCTTATATTATAGAAATGGGACTTTTGTCGAACAAGGGAATCGGACGTAATCAATATAGGACAGAAATAAAAAAAAAATCATGAACTGCAAATTAGAGCTTAGAGTATTGACGTGTTTGTTAGGAGTCCTATATTGAAATTAGGAAAAGAGGACTTATTTTGTTTAAAAATAAA----AAACGAAATTGAATAACTAAATAAAATAACAA------------------------ATTTGGTTCTTGAAGGGGTTTTGACAGATACGGCTCGACAAAACAACTTAAGCCATAACATAAAATGCATTGTGCAAAAAAAAA---TACATCGTTCTGTTTTTCCCTTTTTT-CGAGTATCCAGTAAAAGTAAATTAAATCCTCCTCCGC-AGTTGGATCGATGGCACCCG---CCGTCGCTCCCTCGGCACAACAAC----GAACCCC-GGCGCGG--ACCGCGCCAAGGAAT-CTTAACGAGAGAG--CGTGCCC-CTGC-CGCCCCGGAAACGGTGTGTGTGCTTGTGGCGTCGCCTTCTTC-CATT-ATTTAAAACGACTCTCGGCAACGGATATCTCGGCTCTCGCATCGATGAAGAACGTAGCGAAATGCGATACTTGGTGTGAATTGCAGAATCCCGTGAACCATCGAGTCTTTGAACGCAAGTTGCGCCCCAAGCCGTTAGGCCGAGGGCACGCCTGCCTGGGTGTCACGCATCGTT
>A._truncatum_LIZH-2015024-03
TTATACTCCTGACTATGTAACCAAAGATACTGATATCTTGGCAGCATTCCGAGTAACTCCTCAACCCGGGGTTCCGCCCGAGGAAGCCGGGGCCGCGGTAGCTGCGGAATCTTCTACTGGTACATGGACAACTGTGTGGACCGATGGGCTTACCAGCCTTGATCGTTATAAAGGACGATGCTACAACATTGAGCCCGTTGCTGGAGAAGAAAATCAATATATATGTTATGTAGCTTACCCTTTAGACCTTTTTGAAGAGGGTTCTGTTACTAACATGTTTACTTCCATTGTGGGTAATGTATTTGGGTTTAAAGCCCTGCGCGCTCTACGTCTAGAGGATCTACGAATCCCTCCCGCGTATTCGAAAACTTTCCAAGGCCCCCCTCATGGCATCCAAGTTGAGAGAGATAAATTGAACAAGTATGGGCGCCCCCTATTGGGATGTACTATTAAACCTAAATTGGGATTATCCGCTAAGAACTACGGTAGAGCTGTTTCTTATTACTCCAAAGAAATCAAATTCCATTTTTTCAACAAGTAATCCAAGATTTTTCTTGTTCCTATATAATTCTCATGTATATGAATACGAATCAATCTTCTTTTTTCTCCGTAACCAATCCTCTCATTTACGATCAACATCTTCAGGACTCCTTTTTGAGCGAATTTCTTTTTATGGAAAAGTAGAAGATCTTGTCCAAGTCTTTGTTAATGATTTTCAGGACAACTTATGGTTGTTCAAGCATCCTATCATGCATTATGTTAGATATCAAGGAAAATCCGTTCTGGCTTCAAAAGATATGCCTCTTCTGATGAATAAATGGAAATATTACCTTGTCAATTTATGGCAATGGCATTTTCACGTGTGGTCTCAACCCGGAAGGATTCATATAAACCACTTATACAAAGATTATATCGACTTTCTGGGCTATCTTTCCAGGGGGCGACTAAATACTTTGGTGGTGCGGAGTCAAATGCTAGAAAATGCATTTCTAATCGATAATGCTATGAAGCAGTTCGAGACAACCGTTCCAATTATTCCTCTGATTGGATCATTGACTACGGCGCGTTTTTG-TAACTCATTAGGGCATCCCATTAGTAAGCCGACCTGGGCCGATTCCTCAGATTCTTATATTATAGAAATGGGACTTTTGTCGAACAAGGGAATCGGACGTAATCAATATAGGACAGAAATAAAAAAAAAATCATGAACTGCAAATTAGAGCTTAGAGTATTGACGTGTTTGTTAGGAGTCCTATATTGAAATTAGGAAAAGAGGACTTATTTTGTTTAAAAATAAA----AAACGAAATTGAATAACTAAATAAAATAACAA------------------------ATTTGGTTCTTGAAGGGGTTTTGACAGATACGGCTCGACAAAACAACTTAAGCCATAACATAAAATGCATTGTGCAAAAAAAAA---TACATCGTTCTGTTTTTCCCTTTTTT-CGAGTATCCAGTAAAAGTAAATTAAATCCTCCTCCGC-AGTTGGATCGATGGCACCCG---CCGTCGCTCCCTCGGCACAACAAC----GAACCCC-GGCGCGG--ACCGCGCCAAGGAAT-CTTAACGAGAGAG--CGTGCCC-CTGC-CGCCCCGGAAACGGTGTGTGTGCTTGTGGCGTCGCCTTCTTC-CATT-ATTTAAAACGACTCTCGGCAACGGATATCTCGGCTCTCGCATCGATGAAGAACGTAGCGAAATGCGATACTTGGTGTGAATTGCAGAATCCCGTGAACCATCGAGTCTTTGAACGCAAGTTGCGCCCCAAGCCGTTAGGCCGAGGGCACGCCTGCCTGGGTGTCACGCATCGTT
>A._truncatum_LIZH-2015024-04
TTATACTCCTGACTATGTAACCAAAGATACTGATATCTTGGCAGCATTCCGAGTAACTCCTCAACCCGGGGTTCCGCCCGAGGAAGCCGGGGCCGCGGTAGCTGCGGAATCTTCTACTGGTACATGGACAACTGTGTGGACCGATGGGCTTACCAGCCTTGATCGTTATAAAGGACGATGCTACAACATTGAGCCCGTTGCTGGAGAAGAAAATCAATATATATGTTATGTAGCTTACCCTTTAGACCTTTTTGAAGAGGGTTCTGTTACTAACATGTTTACTTCCATTGTGGGTAATGTATTTGGGTTTAAAGCCCTGCGCGCTCTACGTCTAGAGGATCTACGAATCCCTCCCGCGTATTCGAAAACTTTCCAAGGCCCCCCTCATGGCATCCAAGTTGAGAGAGATAAATTGAACAAGTATGGGCGCCCCCTATTGGGATGTACTATTAAACCTAAATTGGGATTATCCGCTAAGAACTACGGTAGAGCTGTTTCTTATTACTCCAAAGAAATCAAATTCCATTTTTTCAACAAGTAATCCAAGATTTTTCTTGTTCCTATATAATTCTCATGTATATGAATACGAATCAATCTTCTTTTTTCTCCGTAACCAATCCTCTCATTTACGATCAACATCTTCAGGACTCCTTTTTGAGCGAATTTCTTTTTATGGAAAAGTAGAAGATCTTGTCCAAGTCTTTGTTAATGATTTTCAGGACAACTTATGGTTGTTCAAGCATCCTATCATGCATTATGTTAGATATCAAGGAAAATCCGTTCTGGCTTCAAAAGATATGCCTCTTCTGATGAATAAATGGAAATATTACCTTGTCAATTTATGGCAATGGCATTTTCACGTGTGGTCTCAACCCGGAAGGATTCATATAAACCACTTATACAAAGATTATATCGACTTTCTGGGCTATCTTTCCAGGGGGCGACTAAATACTTTGGTGGTGCGGAGTCAAATGCTAGAAAATGCATTTCTAATCGATAATGCTATGAAGCAGTTCGAGACAACCGTTCCAATTATTCCTCTGATTGGATCATTGACTACGGCGCGTTTTTG-TAACTCATTAGGGCATCCCATTAGTAAGCCGACCTGGGCCGATTCCTCAGATTCTTATATTATAGAAATGGGACTTTTGTCGAACAAGGGAATCGGACGTAATCAATATAGGACAGAAATAAAAAAAAAATCATGAACTGCAAATTAGAGCTTAGAGTATTGACGTGTTTGTTAGGAGTCCTATATTGAAATTAGGAAAAGAGGACTTATTTTGTTTAAAAATAAA----AAACGAAATTGAATAACTAAATAAAATAACAA------------------------ATTTGGTTCTTGAAGGGGTTTTGACAGATACGGCTCGACAAAACAACTTAAGCCATAACATAAAATGCATTGTGCAAAAAAAAA---TACATCGTTCTGTTTTTCCCTTTTTT-CGAGTATCCAGTAAAAGTAAATTAAATCCTCCTCCGC-AGTTGGATCGATGGCACCCG---CCGTCGCTCCCTCGGCACAACAAC----GAACCCC-GGCGCGG--ACCGCGCCAAGGAAT-CTTAACGAGAGAG--CGTGCCC-CTGC-CGCCCCGGAAACGGTGTGTGTGCTTGTGGCGTCGCCTTCTTC-CATT-ATTTAAAACGACTCTCGGCAACGGATATCTCGGCTCTCGCATCGATGAAGAACGTAGCGAAATGCGATACTTGGTGTGAATTGCAGAATCCCGTGAACCATCGAGTCTTTGAACGCAAGTTGCGCCCCAAGCCGTTAGGCCGAGGGCACGCCTGCCTGGGTGTCACGCATCGTT
>A._truncatum_LIZH-2015024-05
TTATACTCCTGACTATGTAACCAAAGATACTGATATCTTGGCAGCATTCCGAGTAACTCCTCAACCCGGGGTTCCGCCCGAGGAAGCCGGGGCCGCGGTAGCTGCGGAATCTTCTACTGGTACATGGACAACTGTGTGGACCGATGGGCTTACCAGCCTTGATCGTTATAAAGGACGATGCTACAACATTGAGCCCGTTGCTGGAGAAGAAAATCAATATATATGTTATGTAGCTTACCCTTTAGACCTTTTTGAAGAGGGTTCTGTTACTAACATGTTTACTTCCATTGTGGGTAATGTATTTGGGTTTAAAGCCCTGCGCGCTCTACGTCTAGAGGATCTACGAATCCCTCCCGCGTATTCGAAAACTTTCCAAGGCCCCCCTCATGGCATCCAAGTTGAGAGAGATAAATTGAACAAGTATGGGCGCCCCCTATTGGGATGTACTATTAAACCTAAATTGGGATTATCCGCTAAGAACTACGGTAGAGCTGTTTCTTATTACTCCAAAGAAATCAAATTCCATTTTTTCAACAAGTAATCCAAGATTTTTCTTGTTCCTATATAATTCTCATGTATATGAATACGAATCAATCTTCTTTTTTCTCCGTAACCAATCCTCTCATTTACGATCAACATCTTCAGGACTCCTTTTTGAGCGAATTTCTTTTTATGGAAAAGTAGAAGATCTTGTCCAAGTCTTTGTTAATGATTTTCAGGACAACTTATGGTTGTTCAAGCATCCTATCATGCATTATGTTAGATATCAAGGAAAATCCGTTCTGGCTTCAAAAGATATGCCTCTTCTGATGAATAAATGGAAATATTACCTTGTCAATTTATGGCAATGGCATTTTCACGTGTGGTCTCAACCCGGAAGGATTCATATAAACCACTTATACAAAGATTATATCGACTTTCTGGGCTATCTTTCCAGGGGGCGACTAAATACTTTGGTGGTGCGGAGTCAAATGCTAGAAAATGCATTTCTAATCGATAATGCTATGAAGCAGTTCGAGACAACCGTTCCAATTATTCCTCTGATTGGATCATTGACTACGGCGCGTTTTTG-TAACTCATTAGGGCATCCCATTAGTAAGCCGACCTGGGCCGATTCCTCAGATTCTTATATTATAGAAATGGGACTTTTGTCGAACAAGGGAATCGGACGTAATCAATATAGGACAGAAATAAAAAAAAAATCATGAACTGCAAATTAGAGCTTAGAGTATTGACGTGTTTGTTAGGAGTCCTATATTGAAATTAGGAAAAGAGGACTTATTTTGTTTAAAAATAAA----AAACGAAATTGAATAACTAAATAAAATAACAA------------------------ATTTGGTTCTTGAAGGGGTTTTGACAGATACGGCTCGACAAAACAACTTAAGCCATAACATAAAATGCATTGTGCAAAAAAAAA---TACATCGTTCTGTTTTTCCCTTTTTT-CGAGTATCCAGTAAAAGTAAATTAAATCCTCCTCCGC-AGTTGGATCGATGGCACCCG---CCGTCGCTCCCTCGGCACAACAAC----GAACCCC-GGCGCGG--ACCGCGCCAAGGAAT-CTTAACGAGAGAG--CGTGCCC-CTGC-CGCCCCGGAAACGGTGTGTGTGCTTGTGGCGTCGCCTTCTTC-CATT-ATTTAAAACGACTCTCGGCAACGGATATCTCGGCTCTCGCATCGATGAAGAACGTAGCGAAATGCGATACTTGGTGTGAATTGCAGAATCCCGTGAACCATCGAGTCTTTGAACGCAAGTTGCGCCCCAAGCCGTTAGGCCGAGGGCACGCCTGCCTGGGTGTCACGCATCGTT
>A._griseum_LIZH-2015091-01
TTATACTCCTGACTATGTAACCAAAGATACTGATATCTTGGCAGCATTCCGAGTAACTCCTCAACCCGGGGTTCCGCCCGAGGAAGCCGGGGCCGCGGTAGCTGCGGAATCTTCTACTGGTACATGGACAACTGTGTGGACCGATGGGCTTACCAGCCTTGATCGTTATAAAGGACGATGCTACAACATTGAGCCCGTTGCTGGAGAAGAAAATCAATATATATGTTATGTAGCTTACCCTTTAGACCTTTTTGAAGAGGGTTCTGTTACTAACATGTTTACTTCCATTGTGGGTAATGTATTTGGGTTTAAAGCCCTGCGCGCTCTACGTCTAGAGGATCTACGAATCCCTCCCGCGTATTCAAAAACTTTCCAAGGCCCCCCTCATGGCATCCAAGTTGAGAGAGATAAATTGAACAAGTACGGGCGCCCCCTATTGGGATGTACTATTAAACCTAAATTGGGATTATCCGCTAAGAACTACGGTAGAGCAGTTTCTTATTACTCAAAAGAAATCAAATTCCATTTTTTCAACAAGTAATCCAAGATTTTTCTTGTTCCTATATAATTCTCATGTATATGAATATGAATCAATCTTCTTTTTTCTCCGTAACCAATCTTCTCATTTACGATCAACATCTTCAGGACTCCTTTTTGAGCGAATTTCTTTTTATGGAAAAGTAGAAGATCTTGTCCAAGTCTTTGTTAATGATTTTCAGGACTACTTATGGTTGTTCAAGCATCCTATCATGCATTATGTTAGATATCAAGGAAAATCCGTTCTGGCTTCAAAAGATATGCCTCTTCTGATGAATAAATGGAAATATTACCTTGTCAATTTATGGCAATGGCATTTTCACGTGTGGTCTCAACCCGGAAGGATTCATATAAACCACTTATACAAAGATTATATCGACTTTCTGGGCTATCTTTCCAGGGGGCGACTAAATACTTTTGTGGTGCGGAGTCAAATGCTAGAAAATGCATTTTTAATCGATAATGCTATGAAGCAGTTCGAGACAACCGTTCCAATTATTCCTCTGATTGGATCATTGACTACGGCGCGTTTTTG-TAACTCATTAGGGCATCCCATTAGTAAGCCGACCTGGGCCGATTCCTCAGATTCTTATATTATAGAAATGGGACTTTTGTCGAACAAGGGAATCGGACGTAATCAATATAGGACAGAAATAAAAAAAAAATCATGAAATGCAAATTAGAGCTTAGAGTATTGACGTGTTTGTTAGGAGTCCTAATG--AAATTAGGAAAAGAGGACTTATTTTGTTTAAAAATAAA----AAACGAAATTGAATAACTAAATAAAATAACAA------------------------ATTTTGTTCTTGAAGGAGTTTTGACAGATACGGCTCGACAAAACAATTTAAGCCATAACATAAAATGCATTGTGCAAAAAAAAA---TACATCGTTCTGTTTTTCCCTTTTTT-CGAGTATCCAGTAAAAGTAAATTAAACCCCCCTTTGC-GGTCGGATCGATGGCACCCG---CCCTCGCTCCCTCGGCAAAACAAC----GAACCCC-GGCGCGG--ACCGCGCCAAGGAAG-CTTAACACAAGGGAGCGTGCCC-TTGC-CGCCCCGGAAACGGTGTGTGTGCTTGTGGCATTGCCTTCTTT-CATT-ATTTAAAACGACTCTCGGCAACGGATATCTCGGCTCTCGCATCGATGAAGAACGTAGCGAAATGCGATACTTGGTGTGAATTGCAGAATCCCGTGAACCATCGAGTCTTTGAACGCAAGTTGCGCCCCAAGCCGTTAGGCCGAGGGCACGCCTGCCTGGGTGTCACGCATCTTT
>A._griseum_LIZH-2015091-02
TTATACTCCTGACTATGTAACCAAAGATACTGATATCTTGGCAGCATTCCGAGTAACTCCTCAACCCGGGGTTCCGCCCGAGGAAGCCGGGGCCGCGGTAGCTGCGGAATCTTCTACTGGTACATGGACAACTGTGTGGACCGATGGGCTTACCAGCCTTGATCGTTATAAAGGACGATGCTACAACATTGAGCCCGTTGCTGGAGAAGAAAATCAATATATATGTTATGTAGCTTACCCTTTAGACCTTTTTGAAGAGGGTTCTGTTACTAACATGTTTACTTCCATTGTGGGTAATGTATTTGGGTTTAAAGCCCTGCGCGCTCTACGTCTAGAGGATCTACGAATCCCTCCCGCGTATTCAAAAACTTTCCAAGGCCCCCCTCATGGCATCCAAGTTGAGAGAGATAAATTGAACAAGTACGGGCGCCCCCTATTGGGATGTACTATTAAACCTAAATTGGGATTATCCGCTAAGAACTACGGTAGAGCAGTTTCTTATTACTCAAAAGAAATCAAATTCCATTTTTTCAACAAGTAATCCAAGATTTTTCTTGTTCCTATATAATTCTCATGTATATGAATATGAATCAATCTTCTTTTTTCTCCGTAACCAATCTTCTCATTTACGATCAACATCTTCAGGACTCCTTTTTGAGCGAATTTCTTTTTATGGAAAAGTAGAAGATCTTGTCCAAGTCTTTGTTAATGATTTTCAGGACTACTTATGGTTGTTCAAGCATCCTATCATGCATTATGTTAGATATCAAGGAAAATCCGTTCTGGCTTCAAAAGATATGCCTCTTCTGATGAATAAATGGAAATATTACCTTGTCAATTTATGGCAATGGCATTTTCACGTGTGGTCTCAACCCGGAAGGATTCATATAAACCACTTATACAAAGATTATATCGACTTTCTGGGCTATCTTTCCAGGGGGCGACTAAATACTTTTGTGGTGCGGAGTCAAATGCTAGAAAATGCATTTTTAATCGATAATGCTATGAAGCAGTTCGAGACAACCGTTCCAATTATTCCTCTGATTGGATCATTGACTACGGCGCGTTTTTG-TAACTCATTAGGGCATCCCATTAGTAAGCCGACCTGGGCCGATTCCTCAGATTCTTATATTATAGAAATGGGACTTTTGTCGAACAAGGGAATCGGACGTAATCAATATAGGACAGAAATAAAAAAAAAATCATGAAATGCAAATTAGAGCTTAGAGTATTGACGTGTTTGTTAGGAGTCCTAATG--AAATTAGGAAAAGAGGACTTATTTTGTTTAAAAATAAA----AAACGAAATTGAATAACTAAATAAAATAACAA------------------------ATTTTGTTCTTGAAGGAGTTTTGACAGATACGGCTCGACAAAACAATTTAAGCCATAACATAAAATGCATTGTGCAAAAAAAAA---TACATCGTTCTGTTTTTCCCTTTTTT-CGAGTATCCAGTAAAAGTAAATTAAACCCCCCTTTGC-GGTCGGATCGATGGCACCCG---CCCTCGCTCCCTCGGCAAAACAAC----GAACCCC-GGCGCGG--ACCGCGCCAAGGAAG-CTTAACACAAGGGAGCGTGCCC-TTGC-CGCCCCGGAAACGGTGTGTGTGCTTGTGGCATTGCCTTCTTT-CATT-ATTTAAAACGACTCTCGGCAACGGATATCTCGGCTCTCGCATCGATGAAGAACGTAGCGAAATGCGATACTTGGTGTGAATTGCAGAATCCCGTGAACCATCGAGTCTTTGAACGCAAGTTGCGCCCCAAGCCGTTAGGCCGAGGGCACGCCTGCCTGGGTGTCACGCATCTTT
>A._griseum_LIZH-2015091-03
TTATACTCCTGACTATGTAACCAAAGATACTGATATCTTGGCAGCATTCCGAGTAACTCCTCAACCCGGGGTTCCGCCCGAGGAAGCCGGGGCCGCGGTAGCTGCGGAATCTTCTACTGGTACATGGACAACTGTGTGGACCGATGGGCTTACCAGCCTTGATCGTTATAAAGGACGATGCTACAACATTGAGCCCGTTGCTGGAGAAGAAAATCAATATATATGTTATGTAGCTTACCCTTTAGACCTTTTTGAAGAGGGTTCTGTTACTAACATGTTTACTTCCATTGTGGGTAATGTATTTGGGTTTAAAGCCCTGCGCGCTCTACGTCTAGAGGATCTACGAATCCCTCCCGCGTATTCAAAAACTTTCCAAGGCCCCCCTCATGGCATCCAAGTTGAGAGAGATAAATTGAACAAGTACGGGCGCCCCCTATTGGGATGTACTATTAAACCTAAATTGGGATTATCCGCTAAGAACTACGGTAGAGCAGTTTCTTATTACTCAAAAGAAATCAAATTCCATTTTTTCAACAAGTAATCCAAGATTTTTCTTGTTCCTATATAATTCTCATGTATATGAATATGAATCAATCTTCTTTTTTCTCCGTAACCAATCTTCTCATTTACGATCAACATCTTCAGGACTCCTTTTTGAGCGAATTTCTTTTTATGGAAAAGTAGAAGATCTTGTCCAAGTCTTTGTTAATGATTTTCAGGACTACTTATGGTTGTTCAAGCATCCTATCATGCATTATGTTAGATATCAAGGAAAATCCGTTCTGGCTTCAAAAGATATGCCTCTTCTGATGAATAAATGGAAATATTACCTTGTCAATTTATGGCAATGGCATTTTCACGTGTGGTCTCAACCCGGAAGGATTCATATAAACCACTTATACAAAGATTATATCGACTTTCTGGGCTATCTTTCCAGGGGGCGACTAAATACTTTTGTGGTGCGGAGTCAAATGCTAGAAAATGCATTTTTAATCGATAATGCTATGAAGCAGTTCGAGACAACCGTTCCAATTATTCCTCTGATTGGATCATTGACTACGGCGCGTTTTTG-TAACTCATTAGGGCATCCCATTAGTAAGCCGACCTGGGCCGATTCCTCAGATTCTTATATTATAGAAATGGGACTTTTGTCGAACAAGGGAATCGGACGTAATCAATATAGGACAGAAATAAAAAAAAAATCATGAAATGCAAATTAGAGCTTAGAGTATTGACGTGTTTGTTAGGAGTCCTAATG--AAATTAGGAAAAGAGGACTTATTTTGTTTAAAAATAAA----AAACGAAATTGAATAACTAAATAAAATAACAA------------------------ATTTTGTTCTTGAAGGAGTTTTGACAGATACGGCTCGACAAAACAATTTAAGCCATAACATAAAATGCATTGTGCAAAAAAAAA---TACATCGTTCTGTTTTTCCCTTTTTT-CGAGTATCCAGTAAAAGTAAATTAAACCCCCCTTTGC-GGTCGGATCGATGGCACCCG---CCCTCGCTCCCTCGGCAAAACAAC----GAACCCC-GGCGCGG--ACCGCGCCAAGGAAG-CTTAACACAAGGGAGCGTGCCC-TTGC-CGCCCCGGAAACGGTGTGTGTGCTTGTGGCATTGCCTTCTTT-CATT-ATTTAAAACGACTCTCGGCAACGGATATCTCGGCTCTCGCATCGATGAAGAACGTAGCGAAATGCGATACTTGGTGTGAATTGCAGAATCCCGTGAACCATCGAGTCTTTGAACGCAAGTTGCGCCCCAAGCCGTTAGGCCGAGGGCACGCCTGCCTGGGTGTCACGCATCTTT
>A._griseum_LIZH-2015091-04
TTATACTCCTGACTATGTAACCAAAGATACTGATATCTTGGCAGCATTCCGAGTAACTCCTCAACCCGGGGTTCCGCCCGAGGAAGCCGGGGCCGCGGTAGCTGCGGAATCTTCTACTGGTACATGGACAACTGTGTGGACCGATGGGCTTACCAGCCTTGATCGTTATAAAGGACGATGCTACAACATTGAGCCCGTTGCTGGAGAAGAAAATCAATATATATGTTATGTAGCTTACCCTTTAGACCTTTTTGAAGAGGGTTCTGTTACTAACATGTTTACTTCCATTGTGGGTAATGTATTTGGGTTTAAAGCCCTGCGCGCTCTACGTCTAGAGGATCTACGAATCCCTCCCGCGTATTCAAAAACTTTCCAAGGCCCCCCTCATGGCATCCAAGTTGAGAGAGATAAATTGAACAAGTACGGGCGCCCCCTATTGGGATGTACTATTAAACCTAAATTGGGATTATCCGCTAAGAACTACGGTAGAGCAGTTTCTTATTACTCAAAAGAAATCAAATTCCATTTTTTCAACAAGTAATCCAAGATTTTTCTTGTTCCTATATAATTCTCATGTATATGAATATGAATCAATCTTCTTTTTTCTCCGTAACCAATCTTCTCATTTACGATCAACATCTTCAGGACTCCTTTTTGAGCGAATTTCTTTTTATGGAAAAGTAGAAGATCTTGTCCAAGTCTTTGTTAATGATTTTCAGGACTACTTATGGTTGTTCAAGCATCCTATCATGCATTATGTTAGATATCAAGGAAAATCCGTTCTGGCTTCAAAAGATATGCCTCTTCTGATGAATAAATGGAAATATTACCTTGTCAATTTATGGCAATGGCATTTTCACGTGTGGTCTCAACCCGGAAGGATTCATATAAACCACTTATACAAAGATTATATCGACTTTCTGGGCTATCTTTCCAGGGGGCGACTAAATACTTTTGTGGTGCGGAGTCAAATGCTAGAAAATGCATTTTTAATCGATAATGCTATGAAGCAGTTCGAGACAACCGTTCCAATTATTCCTCTGATTGGATCATTGACTACGGCGCGTTTTTG-TAACTCATTAGGGCATCCCATTAGTAAGCCGACCTGGGCCGATTCCTCAGATTCTTATATTATAGAAATGGGACTTTTGTCGAACAAGGGAATCGGACGTAATCAATATAGGACAGAAATAAAAAAAAAATCATGAAATGCAAATTAGAGCTTAGAGTATTGACGTGTTTGTTAGGAGTCCTAATG--AAATTAGGAAAAGAGGACTTATTTTGTTTAAAAATAAA----AAACGAAATTGAATAACTAAATAAAATAACAA------------------------ATTTTGTTCTTGAAGGAGTTTTGACAGATACGGCTCGACAAAACAATTTAAGCCATAACATAAAATGCATTGTGCAAAAAAAAA---TACATCGTTCTGTTTTTCCCTTTTTT-CGAGTATCCAGTAAAAGTAAATTAAACCCCCCTTTGC-GGTCGGATCGATGGCACCCG---CCCTCGCTCCCTCGGCAAAACAAC----GAACCCC-GGCGCGG--ACCGCGCCAAGGAAG-CTTAACACAAGGGAGCGTGCCC-TTGC-CGCCCCGGAAACGGTGTGTGTGCTTGTGGCATTGCCTTCTTT-CATT-ATTTAAAACGACTCTCGGCAACGGATATCTCGGCTCTCGCATCGATGAAGAACGTAGCGAAATGCGATACTTGGTGTGAATTGCAGAATCCCGTGAACCATCGAGTCTTTGAACGCAAGTTGCGCCCCAAGCCGTTAGGCCGAGGGCACGCCTGCCTGGGTGTCACGCATCTTT
>A._griseum_LIZH-2015091-05
TTATACTCCTGACTATGTAACCAAAGATACTGATATCTTGGCAGCATTCCGAGTAACTCCTCAACCCGGGGTTCCGCCCGAGGAAGCCGGGGCCGCGGTAGCTGCGGAATCTTCTACTGGTACATGGACAACTGTGTGGACCGATGGGCTTACCAGCCTTGATCGTTATAAAGGACGATGCTACAACATTGAGCCCGTTGCTGGAGAAGAAAATCAATATATATGTTATGTAGCTTACCCTTTAGACCTTTTTGAAGAGGGTTCTGTTACTAACATGTTTACTTCCATTGTGGGTAATGTATTTGGGTTTAAAGCCCTGCGCGCTCTACGTCTAGAGGATCTACGAATCCCTCCCGCGTATTCAAAAACTTTCCAAGGCCCCCCTCATGGCATCCAAGTTGAGAGAGATAAATTGAACAAGTACGGGCGCCCCCTATTGGGATGTACTATTAAACCTAAATTGGGATTATCCGCTAAGAACTACGGTAGAGCAGTTTCTTATTACTCAAAAGAAATCAAATTCCATTTTTTCAACAAGTAATCCAAGATTTTTCTTGTTCCTATATAATTCTCATGTATATGAATATGAATCAATCTTCTTTTTTCTCCGTAACCAATCTTCTCATTTACGATCAACATCTTCAGGACTCCTTTTTGAGCGAATTTCTTTTTATGGAAAAGTAGAAGATCTTGTCCAAGTCTTTGTTAATGATTTTCAGGACTACTTATGGTTGTTCAAGCATCCTATCATGCATTATGTTAGATATCAAGGAAAATCCGTTCTGGCTTCAAAAGATATGCCTCTTCTGATGAATAAATGGAAATATTACCTTGTCAATTTATGGCAATGGCATTTTCACGTGTGGTCTCAACCCGGAAGGATTCATATAAACCACTTATACAAAGATTATATCGACTTTCTGGGCTATCTTTCCAGGGGGCGACTAAATACTTTTGTGGTGCGGAGTCAAATGCTAGAAAATGCATTTTTAATCGATAATGCTATGAAGCAGTTCGAGACAACCGTTCCAATTATTCCTCTGATTGGATCATTGACTACGGCGCGTTTTTG-TAACTCATTAGGGCATCCCATTAGTAAGCCGACCTGGGCCGATTCCTCAGATTCTTATATTATAGAAATGGGACTTTTGTCGAACAAGGGAATCGGACGTAATCAATATAGGACAGAAATAAAAAAAAAATCATGAAATGCAAATTAGAGCTTAGAGTATTGACGTGTTTGTTAGGAGTCCTAATG--AAATTAGGAAAAGAGGACTTATTTTGTTTAAAAATAAA----AAACGAAATTGAATAACTAAATAAAATAACAA------------------------ATTTTGTTCTTGAAGGAGTTTTGACAGATACGGCTCGACAAAACAATTTAAGCCATAACATAAAATGCATTGTGCAAAAAAAAA---TACATCGTTCTGTTTTTCCCTTTTTT-CGAGTATCCAGTAAAAGTAAATTAAACCCCCCTTTGC-GGTCGGATCGATGGCACCCG---CCCTCGCTCCCTCGGCAAAACAAC----GAACCCC-GGCGCGG--ACCGCGCCAAGGAAG-CTTAACACAAGGGAGCGTGCCC-TTGC-CGCCCCGGAAACGGTGTGTGTGCTTGTGGCATTGCCTTCTTT-CATT-ATTTAAAACGACTCTCGGCAACGGATATCTCGGCTCTCGCATCGATGAAGAACGTAGCGAAATGCGATACTTGGTGTGAATTGCAGAATCCCGTGAACCATCGAGTCTTTGAACGCAAGTTGCGCCCCAAGCCGTTAGGCCGAGGGCACGCCTGCCTGGGTGTCACGCATCTTT
