# Supplementary material for: Efficient Identification of the Forest Tree Species in Aceraceae Using DNA Barcodes
Source: Front Plant Sci. 2016 Nov 16;7:1707. doi: 10.3389/fpls.2016.01707 (PMC5110567; doi:10.3389/fpls.2016.01707)
Supplement: Supplementary file 11 [file DataSheet9.FASTA]

>A._palmatum_LIZH-2015023-01
TTATACTCCTGACTATGTAACCAAAGATACTGATATCTTGGCAGCATTCCGAGTAACTCCTCAACCCGGGGTTCCGCCCGAGGAAGCCGGGGCCGCGGTAGCTGCGGAATCTTCTACTGGTACATGGACAACTGTGTGGACCGATGGGCTTACCAGCCTTGATCGTTATAAAGGACGATGCTACAACATTGAGCCCGTTGCTGGAGAAGAAAATCAATATATATGTTATGTAGCTTACCCTTTAGACCTTTTTGAAGAGGGTTCTGTTACTAACATGTTTACTTCCATTGTGGGTAATGTATTTGGGTTTAAAGCCCTGCGCGCTCTACGTCTAGAGGATCTACGAATCCCTCCCGCGTATTCGAAAACTTTCCAAGGCCCCCCTCATGGCATCCAAGTTGAGAGAGATAAATTGAACAAGTATGGGCGCCCCCTATTGGGATGTACTATTAAACCTAAATTGGGATTATCCGCTAAGAACTACGGTAGAGCAGTTT------------------------------------------------------------------------------------------------------------------------------------------------------------------------------------------------------------------------------------------------------------------------------------------------------------------------------------------------------------------------------
>A._palmatum_LIZH-2015023-02
TTATACTCCTGACTATGTAACCAAAGATACTGATATCTTGGCAGCATTCCGAGTAACTCCTCAACCCGGGGTTCCGCCCGAGGAAGCCGGGGCCGCGGTAGCTGCGGAATCTTCTACTGGTACATGGACAACTGTGTGGACCGATGGGCTTACCAGCCTTGATCGTTATAAAGGACGATGCTACAACATTGAGCCCGTTGCTGGAGAAGAAAATCAATATATATGTTATGTAGCTTACCCTTTAGACCTTTTTGAAGAGGGTTCTGTTACTAACATGTTTACTTCCATTGTGGGTAATGTATTTGGGTTTAAAGCCCTGCGCGCTCTACGTCTAGAGGATCTACGAATCCCTCCCGCGTATTCGAAAACTTTCCAAGGCCCCCCTCATGGCATCCAAGTTGAGAGAGATAAATTGAACAAGTATGGGCGCCCCCTATTGGGATGTACTATTAAACCTAAATTGGGATTATCCGCTAAGAACTACGGTAGAGCAGTTT------------------------------------------------------------------------------------------------------------------------------------------------------------------------------------------------------------------------------------------------------------------------------------------------------------------------------------------------------------------------------
>A._Palmatum_var._palmatum_LIZH-2015001-01
TTATACTCCTGAGTATGTAACCAAAGATACTGATATCTTGGCAGCATTCCGAGTAACTCCTCAACCCGGGGTTCCGCCCGAGGAAGCCGGGGCCGCGGTAGCTGCGGAATCTTCTACTGGTACATGGACAACTGTGTGGACCGATGGGCTTACCAGCCTTGATCGTTATAAAGGACGATGCTACAACATTGAGCCCGTTGCTGGAGAAGAAAATCAATATATATGTTATGTAGCTTACCCTTTAGACCTTTTTGAAGAGGGTTCTGTTACTAACATGTTTACTTCCATTGTGGGTAATGTATTTGGGTTTAAAGCCCTGCGCGCTCTACGTCTAGAGGATCTACGAATCCCTCCCGCGTATTCGAAAACTTTCCAAGGCCCCCCTCATGGCATCCAAGTTGAGAGAGATAAATTGAACAAGTATGGGCGCCCCCTATTGGGATGTACTATTAAACCTAAATTGGGATTATCCGCTAAGAACTACGGTAGAGCAGTTT------------------------------------------------------------------------------------------------------------------------------------------------------------------------------------------------------------------------------------------------------------------------------------------------------------------------------------------------------------------------------
>A._Palmatum_var._palmatum_LIZH-2015001-02
TTATACTCCTGAGTATGTAACCAAAGATACTGATATCTTGGCAGCATTCCGAGTAACTCCTCAACCCGGGGTTCCGCCCGAGGAAGCCGGGGCCGCGGTAGCTGCGGAATCTTCTACTGGTACATGGACAACTGTGTGGACCGATGGGCTTACCAGCCTTGATCGTTATAAAGGACGATGCTACAACATTGAGCCCGTTGCTGGAGAAGAAAATCAATATATATGTTATGTAGCTTACCCTTTAGACCTTTTTGAAGAGGGTTCTGTTACTAACATGTTTACTTCCATTGTGGGTAATGTATTTGGGTTTAAAGCCCTGCGCGCTCTACGTCTAGAGGATCTACGAATCCCTCCCGCGTATTCGAAAACTTTCCAAGGCCCCCCTCATGGCATCCAAGTTGAGAGAGATAAATTGAACAAGTATGGGCGCCCCCTATTGGGATGTACTATTAAACCTAAATTGGGATTATCCGCTAAGAACTACGGTAGAGCAGTTT------------------------------------------------------------------------------------------------------------------------------------------------------------------------------------------------------------------------------------------------------------------------------------------------------------------------------------------------------------------------------
>A._Palmatum_var._palmatum_LIZH-2015001-03
TTATACTCCTGAGTATGTAACCAAAGATACTGATATCTTGGCAGCATTCCGAGTAACTCCTCAACCCGGGGTTCCGCCCGAGGAAGCCGGGGCCGCGGTAGCTGCGGAATCTTCTACTGGTACATGGACAACTGTGTGGACCGATGGGCTTACCAGCCTTGATCGTTATAAAGGACGATGCTACAACATTGAGCCCGTTGCTGGAGAAGAAAATCAATATATATGTTATGTAGCTTACCCTTTAGACCTTTTTGAAGAGGGTTCTGTTACTAACATGTTTACTTCCATTGTGGGTAATGTATTTGGGTTTAAAGCCCTGCGCGCTCTACGTCTAGAGGATCTACGAATCCCTCCCGCGTATTCGAAAACTTTCCAAGGCCCCCCTCATGGCATCCAAGTTGAGAGAGATAAATTGAACAAGTATGGGCGCCCCCTATTGGGATGTACTATTAAACCTAAATTGGGATTATCCGCTAAGAACTACGGTAGAGCAGTTT------------------------------------------------------------------------------------------------------------------------------------------------------------------------------------------------------------------------------------------------------------------------------------------------------------------------------------------------------------------------------
>A._Palmatum_var._palmatum_LIZH-2015001-04
TTATACTCCTGAGTATGTAACCAAAGATACTGATATCTTGGCAGCATTCCGAGTAACTCCTCAACCCGGGGTTCCGCCCGAGGAAGCCGGGGCCGCGGTAGCTGCGGAATCTTCTACTGGTACATGGACAACTGTGTGGACCGATGGGCTTACCAGCCTTGATCGTTATAAAGGACGATGCTACAACATTGAGCCCGTTGCTGGAGAAGAAAATCAATATATATGTTATGTAGCTTACCCTTTAGACCTTTTTGAAGAGGGTTCTGTTACTAACATGTTTACTTCCATTGTGGGTAATGTATTTGGGTTTAAAGCCCTGCGCGCTCTACGTCTAGAGGATCTACGAATCCCTCCCGCGTATTCGAAAACTTTCCAAGGCCCCCCTCATGGCATCCAAGTTGAGAGAGATAAATTGAACAAGTATGGGCGCCCCCTATTGGGATGTACTATTAAACCTAAATTGGGATTATCCGCTAAGAACTACGGTAGAGCAGTTT------------------------------------------------------------------------------------------------------------------------------------------------------------------------------------------------------------------------------------------------------------------------------------------------------------------------------------------------------------------------------
>A._Palmatum_var._palmatum_LIZH-2015001-05
TTATACTCCTGAGTATGTAACCAAAGATACTGATATCTTGGCAGCATTCCGAGTAACTCCTCAACCCGGGGTTCCGCCCGAGGAAGCCGGGGCCGCGGTAGCTGCGGAATCTTCTACTGGTACATGGACAACTGTGTGGACCGATGGGCTTACCAGCCTTGATCGTTATAAAGGACGATGCTACAACATTGAGCCCGTTGCTGGAGAAGAAAATCAATATATATGTTATGTAGCTTACCCTTTAGACCTTTTTGAAGAGGGTTCTGTTACTAACATGTTTACTTCCATTGTGGGTAATGTATTTGGGTTTAAAGCCCTGCGCGCTCTACGTCTAGAGGATCTACGAATCCCTCCCGCGTATTCGAAAACTTTCCAAGGCCCCCCTCATGGCATCCAAGTTGAGAGAGATAAATTGAACAAGTATGGGCGCCCCCTATTGGGATGTACTATTAAACCTAAATTGGGATTATCCGCTAAGAACTACGGTAGAGCAGTTT------------------------------------------------------------------------------------------------------------------------------------------------------------------------------------------------------------------------------------------------------------------------------------------------------------------------------------------------------------------------------
>A._robustum_LIZH-2015052-01
TTATACTCCTGACTATGTAACCAAAGATACTGATATCTTGGCAGCATTCCGAGTAACTCCTCAACCCGGGGTTCCGCCCGAGGAAGCCGGGGCCGCGGTAGCTGCGGAATCTTCTACTGGTACATGGACAACTGTGTGGACCGATGGGCTTACCAGCCTTGATCGTTATAAAGGACGATGCTACAACATTGAGCCCGTTGCTGGAGAAGAAAATCAATATATATGTTATGTAGCTTACCCTTTAGACCTTTTTGAAGAGGGTTCTGTTACTAACATGTTTACTTCCATTGTGGGTAATGTATTTGGGTTTAAAGCCCTGCGCGCTCTACGTCTAGAGGATCTACGAATCCCTCCCGCGTATTCGAAAACTTTCCAAGGCCCCCCTCATGGCATCCAAGTTGAGAGAGATAAATTGAACAAGTATGGGCGCCCCCTATTGGGATGTACTATTAAACCTAAATTGGGATTATCCGCTAAGAACTACGGTAGAGCAGTTT------------------------------------------------------------------------------------------------------------------------------------------------------------------------------------------------------------------------------------------------------------------------------------------------------------------------------------------------------------------------------
>A._robustum_LIZH-2015052-02
TTATACTCCTGACTATGTAACCAAAGATACTGATATCTTGGCAGCATTCCGAGTAACTCCTCAACCCGGGGTTCCGCCCGAGGAAGCCGGGGCCGCGGTAGCTGCGGAATCTTCTACTGGTACATGGACAACTGTGTGGACCGATGGGCTTACCAGCCTTGATCGTTATAAAGGACGATGCTACAACATTGAGCCCGTTGCTGGAGAAGAAAATCAATATATATGTTATGTAGCTTACCCTTTAGACCTTTTTGAAGAGGGTTCTGTTACTAACATGTTTACTTCCATTGTGGGTAATGTATTTGGGTTTAAAGCCCTGCGCGCTCTACGTCTAGAGGATCTACGAATCCCTCCCGCGTATTCGAAAACTTTCCAAGGCCCCCCTCATGGCATCCAAGTTGAGAGAGATAAATTGAACAAGTATGGGCGCCCCCTATTGGGATGTACTATTAAACCTAAATTGGGATTATCCGCTAAGAACTACGGTAGAGCAGTTT------------------------------------------------------------------------------------------------------------------------------------------------------------------------------------------------------------------------------------------------------------------------------------------------------------------------------------------------------------------------------
>A._robustum_LIZH-2015052-03
TTATACTCCTGACTATGTAACCAAAGATACTGATATCTTGGCAGCATTCCGAGTAACTCCTCAACCCGGGGTTCCGCCCGAGGAAGCCGGGGCCGCGGTAGCTGCGGAATCTTCTACTGGTACATGGACAACTGTGTGGACCGATGGGCTTACCAGCCTTGATCGTTATAAAGGACGATGCTACAACATTGAGCCCGTTGCTGGAGAAGAAAATCAATATATATGTTATGTAGCTTACCCTTTAGACCTTTTTGAAGAGGGTTCTGTTACTAACATGTTTACTTCCATTGTGGGTAATGTATTTGGGTTTAAAGCCCTGCGCGCTCTACGTCTAGAGGATCTACGAATCCCTCCCGCGTATTCGAAAACTTTCCAAGGCCCCCCTCATGGCATCCAAGTTGAGAGAGATAAATTGAACAAGTATGGGCGCCCCCTATTGGGATGTACTATTAAACCTAAATTGGGATTATCCGCTAAGAACTACGGTAGAGCAGTTT------------------------------------------------------------------------------------------------------------------------------------------------------------------------------------------------------------------------------------------------------------------------------------------------------------------------------------------------------------------------------
>A._robustum_LIZH-2015052-04
TTATACTCCTGACTATGTAACCAAAGATACTGATATCTTGGCAGCATTCCGAGTAACTCCTCAACCCGGGGTTCCGCCCGAGGAAGCCGGGGCCGCGGTAGCTGCGGAATCTTCTACTGGTACATGGACAACTGTGTGGACCGATGGGCTTACCAGCCTTGATCGTTATAAAGGACGATGCTACAACATTGAGCCCGTTGCTGGAGAAGAAAATCAATATATATGTTATGTAGCTTACCCTTTAGACCTTTTTGAAGAGGGTTCTGTTACTAACATGTTTACTTCCATTGTGGGTAATGTATTTGGGTTTAAAGCCCTGCGCGCTCTACGTCTAGAGGATCTACGAATCCCTCCCGCGTATTCGAAAACTTTCCAAGGCCCCCCTCATGGCATCCAAGTTGAGAGAGATAAATTGAACAAGTATGGGCGCCCCCTATTGGGATGTACTATTAAACCTAAATTGGGATTATCCGCTAAGAACTACGGTAGAGCAGTTT------------------------------------------------------------------------------------------------------------------------------------------------------------------------------------------------------------------------------------------------------------------------------------------------------------------------------------------------------------------------------
>A._robustum_LIZH-2015052-05
TTATACTCCTGACTATGTAACCAAAGATACTGATATCTTGGCAGCATTCCGAGTAACTCCTCAACCCGGGGTTCCGCCCGAGGAAGCCGGGGCCGCGGTAGCTGCGGAATCTTCTACTGGTACATGGACAACTGTGTGGACCGATGGGCTTACCAGCCTTGATCGTTATAAAGGACGATGCTACAACATTGAGCCCGTTGCTGGAGAAGAAAATCAATATATATGTTATGTAGCTTACCCTTTAGACCTTTTTGAAGAGGGTTCTGTTACTAACATGTTTACTTCCATTGTGGGTAATGTATTTGGGTTTAAAGCCCTGCGCGCTCTACGTCTAGAGGATCTACGAATCCCTCCCGCGTATTCGAAAACTTTCCAAGGCCCCCCTCATGGCATCCAAGTTGAGAGAGATAAATTGAACAAGTATGGGCGCCCCCTATTGGGATGTACTATTAAACCTAAATTGGGATTATCCGCTAAGAACTACGGTAGAGCAGTTT------------------------------------------------------------------------------------------------------------------------------------------------------------------------------------------------------------------------------------------------------------------------------------------------------------------------------------------------------------------------------
>A._mono_LIZH-2014036-01
TTATACTCCTGACTATGTAACCAAAGATACTGATATCTTGGCAGCATTCCGAGTAACTCCTCAACCCGGGGTTCCGCCCGAGGAAGCCGGGGCCGCGGTAGCTGCGGAATCTTCTACTGGTACATGGACAACTGTGTGGACCGATGGGCTTACCAGCCTTGATCGTTATAAAGGACGATGCTACAACATTGAGCCCGTTGCTGGAGAAGAAAATCAATATATATGTTATGTAGCTTACCCTTTAGACCTTTTTGAAGAGGGTTCTGTTACTAACATGTTTACTTCCATTGTGGGTAATGTATTTGGGTTTAAAGCCCTGCGCGCTCTACGTCTAGAGGATCTACGAATCCCTCCCGCGTATTCGAAAACTTTCCAAGGCCCCCCTCATGGCATCCAAGTTGAGAGAGATAAATTGAACAAGTATGGGCGCCCCCTATTGGGATGTACTATTAAACCTAAATTGGGATTATCCGCTAAGAACTACGGTAGAGCTGTTT------------------------------------------------------------------------------------------------------------------------------------------------------------------------------------------------------------------------------------------------------------------------------------------------------------------------------------------------------------------------------
>A._mono_LIZH-2014036-02
TTATACTCCTGACTATGTAACCAAAGATACTGATATCTTGGCAGCATTCCGAGTAACTCCTCAACCCGGGGTTCCGCCCGAGGAAGCCGGGGCCGCGGTAGCTGCGGAATCTTCTACTGGTACATGGACAACTGTGTGGACCGATGGGCTTACCAGCCTTGATCGTTATAAAGGACGATGCTACAACATTGAGCCCGTTGCTGGAGAAGAAAATCAATATATATGTTATGTAGCTTACCCTTTAGACCTTTTTGAAGAGGGTTCTGTTACTAACATGTTTACTTCCATTGTGGGTAATGTATTTGGGTTTAAAGCCCTGCGCGCTCTACGTCTAGAGGATCTACGAATCCCTCCCGCGTATTCGAAAACTTTCCAAGGCCCCCCTCATGGCATCCAAGTTGAGAGAGATAAATTGAACAAGTATGGGCGCCCCCTATTGGGATGTACTATTAAACCTAAATTGGGATTATCCGCTAAGAACTACGGTAGAGCTGTTT------------------------------------------------------------------------------------------------------------------------------------------------------------------------------------------------------------------------------------------------------------------------------------------------------------------------------------------------------------------------------
>A._mono_LIZH-2014058
TTATACTCCTGACTATGTAACCAAAGATACTGATATCTTGGCAGCATTCCGAGTAACTCCTCAACCCGGGGTTCCGCCCGAGGAAGCCGGGGCCGCGGTAGCTGCGGAATCTTCTACTGGTACATGGACAACTGTGTGGACCGATGGGCTTACCAGCCTTGATCGTTATAAAGGACGATGCTACAACATTGAGCCCGTTGCTGGAGAAGAAAATCAATATATATGTTATGTAGCTTACCCTTTAGACCTTTTTGAAGAGGGTTCTGTTACTAACATGTTTACTTCCATTGTGGGTAATGTATTTGGGTTTAAAGCCCTGCGCGCTCTACGTCTAGAGGATCTACGAATCCCTCCCGCGTATTCGAAAACTTTCCAAGGCCCCCCTCATGGCATCCAAGTTGAGAGAGATAAATTGAACAAGTATGGGCGCCCCCTATTGGGATGTACTATTAAACCTAAATTGGGATTATCCGCTAAGAACTACGGTAGAGCTGTTT------------------------------------------------------------------------------------------------------------------------------------------------------------------------------------------------------------------------------------------------------------------------------------------------------------------------------------------------------------------------------
>A._oblongum_LIZH-2014033-01
TTATACTCCTGAATATGTAACCAAAGATACTGATATCTTGGCAGCATTCCGAGTAACTCCTCAACCCGGGGTTCCGCCCGAGGAAGCCGGGGCCGCGGTAGCTGCGGAATCTTCTACTGGTACATGGACAACTGTGTGGACCGATGGGCTTACCAGCCTTGATCGTTATAAAGGACGATGCTACAACATTGAGCCCGTTGCTGGAGAAGAAAATCAATATATATGTTATGTAGCTTACCCTTTAGACCTTTTTGAAGAGGGTTCTGTTACTAACATGTTTACTTCCATTGTGGGTAATGTATTTGGGTTTAAAGCCCTGCGCGCTCTACGTCTAGAGGATCTACGAATCCCTCCCGCGTATTCAAAAACTTTCCAAGGCCCCCCTCATGGCATCCAAGTTGAGAGAGATAAATTGAACAAGTACGGGCGCCCCCTATTGGGATGTACTATTAAACCTAAATTGGGATTATCCGCTAAGAACTACGGTAGAGCAGTTT------------------------------------------------------------------------------------------------------------------------------------------------------------------------------------------------------------------------------------------------------------------------------------------------------------------------------------------------------------------------------
>A._oblongum_LIZH-2014033-02
TTATACTCCTGAATATGTAACCAAAGATACTGATATCTTGGCAGCATTCCGAGTAACTCCTCAACCCGGGGTTCCGCCCGAGGAAGCCGGGGCCGCGGTAGCTGCGGAATCTTCTACTGGTACATGGACAACTGTGTGGACCGATGGGCTTACCAGCCTTGATCGTTATAAAGGACGATGCTACAACATTGAGCCCGTTGCTGGAGAAGAAAATCAATATATATGTTATGTAGCTTACCCTTTAGACCTTTTTGAAGAGGGTTCTGTTACTAACATGTTTACTTCCATTGTGGGTAATGTATTTGGGTTTAAAGCCCTGCGCGCTCTACGTCTAGAGGATCTACGAATCCCTCCCGCGTATTCAAAAACTTTCCAAGGCCCCCCTCATGGCATCCAAGTTGAGAGAGATAAATTGAACAAGTACGGGCGCCCCCTATTGGGATGTACTATTAAACCTAAATTGGGATTATCCGCTAAGAACTACGGTAGAGCAGTTT------------------------------------------------------------------------------------------------------------------------------------------------------------------------------------------------------------------------------------------------------------------------------------------------------------------------------------------------------------------------------
>A._oblongum_LIZH-2014033-03
TTATACTCCTGAATATGTAACCAAAGATACTGATATCTTGGCAGCATTCCGAGTAACTCCTCAACCCGGGGTTCCGCCCGAGGAAGCCGGGGCCGCGGTAGCTGCGGAATCTTCTACTGGTACATGGACAACTGTGTGGACCGATGGGCTTACCAGCCTTGATCGTTATAAAGGACGATGCTACAACATTGAGCCCGTTGCTGGAGAAGAAAATCAATATATATGTTATGTAGCTTACCCTTTAGACCTTTTTGAAGAGGGTTCTGTTACTAACATGTTTACTTCCATTGTGGGTAATGTATTTGGGTTTAAAGCCCTGCGCGCTCTACGTCTAGAGGATCTACGAATCCCTCCCGCGTATTCAAAAACTTTCCAAGGCCCCCCTCATGGCATCCAAGTTGAGAGAGATAAATTGAACAAGTACGGGCGCCCCCTATTGGGATGTACTATTAAACCTAAATTGGGATTATCCGCTAAGAACTACGGTAGAGCAGTTT------------------------------------------------------------------------------------------------------------------------------------------------------------------------------------------------------------------------------------------------------------------------------------------------------------------------------------------------------------------------------
>A._oblongum_LIZH-2014033-04
TTATACTCCTGAATATGTAACCAAAGATACTGATATCTTGGCAGCATTCCGAGTAACTCCTCAACCCGGGGTTCCGCCCGAGGAAGCCGGGGCCGCGGTAGCTGCGGAATCTTCTACTGGTACATGGACAACTGTGTGGACCGATGGGCTTACCAGCCTTGATCGTTATAAAGGACGATGCTACAACATTGAGCCCGTTGCTGGAGAAGAAAATCAATATATATGTTATGTAGCTTACCCTTTAGACCTTTTTGAAGAGGGTTCTGTTACTAACATGTTTACTTCCATTGTGGGTAATGTATTTGGGTTTAAAGCCCTGCGCGCTCTACGTCTAGAGGATCTACGAATCCCTCCCGCGTATTCAAAAACTTTCCAAGGCCCCCCTCATGGCATCCAAGTTGAGAGAGATAAATTGAACAAGTACGGGCGCCCCCTATTGGGATGTACTATTAAACCTAAATTGGGATTATCCGCTAAGAACTACGGTAGAGCAGTTT------------------------------------------------------------------------------------------------------------------------------------------------------------------------------------------------------------------------------------------------------------------------------------------------------------------------------------------------------------------------------
>A._oblongum_LIZH-2014033-05
TTATACTCCTGAATATGTAACCAAAGATACTGATATCTTGGCAGCATTCCGAGTAACTCCTCAACCCGGGGTTCCGCCCGAGGAAGCCGGGGCCGCGGTAGCTGCGGAATCTTCTACTGGTACATGGACAACTGTGTGGACCGATGGGCTTACCAGCCTTGATCGTTATAAAGGACGATGCTACAACATTGAGCCCGTTGCTGGAGAAGAAAATCAATATATATGTTATGTAGCTTACCCTTTAGACCTTTTTGAAGAGGGTTCTGTTACTAACATGTTTACTTCCATTGTGGGTAATGTATTTGGGTTTAAAGCCCTGCGCGCTCTACGTCTAGAGGATCTACGAATCCCTCCCGCGTATTCAAAAACTTTCCAAGGCCCCCCTCATGGCATCCAAGTTGAGAGAGATAAATTGAACAAGTACGGGCGCCCCCTATTGGGATGTACTATTAAACCTAAATTGGGATTATCCGCTAAGAACTACGGTAGAGCAGTTT------------------------------------------------------------------------------------------------------------------------------------------------------------------------------------------------------------------------------------------------------------------------------------------------------------------------------------------------------------------------------
>A._negundo_LIZH-2014196-01
TTATACTCCCGACTATGTAACCAAAGATACTGATATCTTGGCAGCATTCCGAGTAACTCCTCAACCCGGGGTTCCGCCCGAGGAAGCCGGGGCCGCGGTAGCTGCGGAATCTTCTACTGGTACATGGACAACTGTGTGGACCGATGGGCTTACCAGCCTTGATCGTTATAAAGGACGATGCTACAACATTGAGCCCGTTGCTGGAGAAGAAAATCAATATATATGTTATGTAGCTTACCCTTTAGACCTTTTTGAAGAGGGTTCTGTTACTAACATGTTTACTTCCATTGTGGGTAATGTATTTGGGTTTAAAGCCCTGCGCGCTCTACGTCTAGAGGATCTACGAATCCCTCCCGCGTATTCGAAAACTTTCCAAGGCCCCCCTCATGGCATCCAAGTTGAGAGAGATAAATTGAACAAGTATGGGCGCCCCCTATTGGGATGTACTATTAAACCTAAATTGGGATTATCCGCTAAGAACTACGGTAGAGCAGTTT------------------------------------------------------------------------------------------------------------------------------------------------------------------------------------------------------------------------------------------------------------------------------------------------------------------------------------------------------------------------------
>A._negundo_LIZH-2014196-02
TTATACTCCCGACTATGTAACCAAAGATACTGATATCTTGGCAGCATTCCGAGTAACTCCTCAACCCGGGGTTCCGCCCGAGGAAGCCGGGGCCGCGGTAGCTGCGGAATCTTCTACTGGTACATGGACAACTGTGTGGACCGATGGGCTTACCAGCCTTGATCGTTATAAAGGACGATGCTACAACATTGAGCCCGTTGCTGGAGAAGAAAATCAATATATATGTTATGTAGCTTACCCTTTAGACCTTTTTGAAGAGGGTTCTGTTACTAACATGTTTACTTCCATTGTGGGTAATGTATTTGGGTTTAAAGCCCTGCGCGCTCTACGTCTAGAGGATCTACGAATCCCTCCCGCGTATTCGAAAACTTTCCAAGGCCCCCCTCATGGCATCCAAGTTGAGAGAGATAAATTGAACAAGTATGGGCGCCCCCTATTGGGATGTACTATTAAACCTAAATTGGGATTATCCGCTAAGAACTACGGTAGAGCAGTTT------------------------------------------------------------------------------------------------------------------------------------------------------------------------------------------------------------------------------------------------------------------------------------------------------------------------------------------------------------------------------
>A._negundo_LIZH-2014196-03
TTATACTCCCGACTATGTAACCAAAGATACTGATATCTTGGCAGCATTCCGAGTAACTCCTCAACCCGGGGTTCCGCCCGAGGAAGCCGGGGCCGCGGTAGCTGCGGAATCTTCTACTGGTACATGGACAACTGTGTGGACCGATGGGCTTACCAGCCTTGATCGTTATAAAGGACGATGCTACAACATTGAGCCCGTTGCTGGAGAAGAAAATCAATATATATGTTATGTAGCTTACCCTTTAGACCTTTTTGAAGAGGGTTCTGTTACTAACATGTTTACTTCCATTGTGGGTAATGTATTTGGGTTTAAAGCCCTGCGCGCTCTACGTCTAGAGGATCTACGAATCCCTCCCGCGTATTCGAAAACTTTCCAAGGCCCCCCTCATGGCATCCAAGTTGAGAGAGATAAATTGAACAAGTATGGGCGCCCCCTATTGGGATGTACTATTAAACCTAAATTGGGATTATCCGCTAAGAACTACGGTAGAGCAGTTT------------------------------------------------------------------------------------------------------------------------------------------------------------------------------------------------------------------------------------------------------------------------------------------------------------------------------------------------------------------------------
>A._negundo_LIZH-2014196-04
TTATACTCCCGACTATGTAACCAAAGATACTGATATCTTGGCAGCATTCCGAGTAACTCCTCAACCCGGGGTTCCGCCCGAGGAAGCCGGGGCCGCGGTAGCTGCGGAATCTTCTACTGGTACATGGACAACTGTGTGGACCGATGGGCTTACCAGCCTTGATCGTTATAAAGGACGATGCTACAACATTGAGCCCGTTGCTGGAGAAGAAAATCAATATATATGTTATGTAGCTTACCCTTTAGACCTTTTTGAAGAGGGTTCTGTTACTAACATGTTTACTTCCATTGTGGGTAATGTATTTGGGTTTAAAGCCCTGCGCGCTCTACGTCTAGAGGATCTACGAATCCCTCCCGCGTATTCGAAAACTTTCCAAGGCCCCCCTCATGGCATCCAAGTTGAGAGAGATAAATTGAACAAGTATGGGCGCCCCCTATTGGGATGTACTATTAAACCTAAATTGGGATTATCCGCTAAGAACTACGGTAGAGCAGTTT------------------------------------------------------------------------------------------------------------------------------------------------------------------------------------------------------------------------------------------------------------------------------------------------------------------------------------------------------------------------------
>D._sinensis_LIZH-ZT-201501-01
TTATACTCCTGACTATGTAACCAAAGATACTGATATCTTGGCAGCATTCCGAGTAACTCCTCAACCCGGGGTTCCGCCCGAGGAAGCCGGGGCCGCGGTAGCTGCGGAATCTTCTACTGGTACATGGACAACTGTGTGGACCGATGGGCTTACCAGCCTTGATCGTTATAAAGGACGATGCTACAACATTGAGCCCGTTGCTGGAGAAGAAAATCAATATATATGTTATGTAGCTTACCCTTTAGACCTTTTTGAAGAGGGTTCTGTTACTAACATGTTTACTTCCATTGTGGGTAATGTATTTGGGTTTAAAGCCCTGCGCGCTCTACGTCTAGAGGATCTACGAATCCCTCCCGCGTATTCGAAAACTTTCCAAGGCCCCCCTCATGGCATCCAAGTTGAGAGAGATAAATTGAACAAGTATGGGCGCCCCCTATTGGGATGTACTATTAAACCTAAATTGGGATTATCCGCTAAGAACTACGGTAGAGCAGTTT------------------------------------------------------------------------------------------------------------------------------------------------------------------------------------------------------------------------------------------------------------------------------------------------------------------------------------------------------------------------------
>D._sinensis_LIZH-ZT-201501-02
TTATACTCCTGACTATGTAACCAAAGATACTGATATCTTGGCAGCATTCCGAGTAACTCCTCAACCCGGGGTTCCGCCCGAGGAAGCCGGGGCCGCGGTAGCTGCGGAATCTTCTACTGGTACATGGACAACTGTGTGGACCGATGGGCTTACCAGCCTTGATCGTTATAAAGGACGATGCTACAACATTGAGCCCGTTGCTGGAGAAGAAAATCAATATATATGTTATGTAGCTTACCCTTTAGACCTTTTTGAAGAGGGTTCTGTTACTAACATGTTTACTTCCATTGTGGGTAATGTATTTGGGTTTAAAGCCCTGCGCGCTCTACGTCTAGAGGATCTACGAATCCCTCCCGCGTATTCGAAAACTTTCCAAGGCCCCCCTCATGGCATCCAAGTTGAGAGAGATAAATTGAACAAGTATGGGCGCCCCCTATTGGGATGTACTATTAAACCTAAATTGGGATTATCCGCTAAGAACTACGGTAGAGCAGTTT------------------------------------------------------------------------------------------------------------------------------------------------------------------------------------------------------------------------------------------------------------------------------------------------------------------------------------------------------------------------------
>A._tetramerum_var._betulifolium_LIZH-2013022-01
TTATACTCCCGACTATGTAACCAAAGATACTGATATCTTGGCAGCATTCCGAGTAACTCCTCAACCCGGGGTTCCGCCCGAGGAAGCCGGGGCCGCGGTAGCTGCGGAATCTTCTACTGGTACATGGACAACTGTGTGGACCGATGGGCTTACCAGCCTTGATCGTTATAAAGGACGATGCTACAACATTGAGCCCGTTGCTGGAGAAGAAAATCAATATATATGTTATGTAGCTTACCCTTTAGACCTTTTTGAAGAGGGTTCTGTTACTAACATGTTTACTTCCATTGTGGGTAATGTATTTGGGTTTAAAGCCCTGCGCGCTCTACGTCTAGAGGATCTACGAATCCCTCCCGCGTATTCGAAAACTTTCCAAGGCCCCCCTCATGGCATCCAAGTTGAGAGAGATAAATTGAACAAGTATGGGCGCCCCCTATTGGGATGTACTATTAAACCTAAATTGGGATTATCCGCTAAGAACTACGGTAGAGCAGTTT------------------------------------------------------------------------------------------------------------------------------------------------------------------------------------------------------------------------------------------------------------------------------------------------------------------------------------------------------------------------------
>A._tetramerum_var._betulifolium_LIZH-2013022-02
TTATACTCCCGACTATGTAACCAAAGATACTGATATCTTGGCAGCATTCCGAGTAACTCCTCAACCCGGGGTTCCGCCCGAGGAAGCCGGGGCCGCGGTAGCTGCGGAATCTTCTACTGGTACATGGACAACTGTGTGGACCGATGGGCTTACCAGCCTTGATCGTTATAAAGGACGATGCTACAACATTGAGCCCGTTGCTGGAGAAGAAAATCAATATATATGTTATGTAGCTTACCCTTTAGACCTTTTTGAAGAGGGTTCTGTTACTAACATGTTTACTTCCATTGTGGGTAATGTATTTGGGTTTAAAGCCCTGCGCGCTCTACGTCTAGAGGATCTACGAATCCCTCCCGCGTATTCGAAAACTTTCCAAGGCCCCCCTCATGGCATCCAAGTTGAGAGAGATAAATTGAACAAGTATGGGCGCCCCCTATTGGGATGTACTATTAAACCTAAATTGGGATTATCCGCTAAGAACTACGGTAGAGCAGTTT------------------------------------------------------------------------------------------------------------------------------------------------------------------------------------------------------------------------------------------------------------------------------------------------------------------------------------------------------------------------------
>A._tetramerum_var._betulifolium_LIZH-2013022-03
TTATACTCCCGACTATGTAACCAAAGATACTGATATCTTGGCAGCATTCCGAGTAACTCCTCAACCCGGGGTTCCGCCCGAGGAAGCCGGGGCCGCGGTAGCTGCGGAATCTTCTACTGGTACATGGACAACTGTGTGGACCGATGGGCTTACCAGCCTTGATCGTTATAAAGGACGATGCTACAACATTGAGCCCGTTGCTGGAGAAGAAAATCAATATATATGTTATGTAGCTTACCCTTTAGACCTTTTTGAAGAGGGTTCTGTTACTAACATGTTTACTTCCATTGTGGGTAATGTATTTGGGTTTAAAGCCCTGCGCGCTCTACGTCTAGAGGATCTACGAATCCCTCCCGCGTATTCGAAAACTTTCCAAGGCCCCCCTCATGGCATCCAAGTTGAGAGAGATAAATTGAACAAGTATGGGCGCCCCCTATTGGGATGTACTATTAAACCTAAATTGGGATTATCCGCTAAGAACTACGGTAGAGCAGTTT------------------------------------------------------------------------------------------------------------------------------------------------------------------------------------------------------------------------------------------------------------------------------------------------------------------------------------------------------------------------------
>A._tetramerum_var._betulifolium_LIZH-2013022-04
TTATACTCCCGACTATGTAACCAAAGATACTGATATCTTGGCAGCATTCCGAGTAACTCCTCAACCCGGGGTTCCGCCCGAGGAAGCCGGGGCCGCGGTAGCTGCGGAATCTTCTACTGGTACATGGACAACTGTGTGGACCGATGGGCTTACCAGCCTTGATCGTTATAAAGGACGATGCTACAACATTGAGCCCGTTGCTGGAGAAGAAAATCAATATATATGTTATGTAGCTTACCCTTTAGACCTTTTTGAAGAGGGTTCTGTTACTAACATGTTTACTTCCATTGTGGGTAATGTATTTGGGTTTAAAGCCCTGCGCGCTCTACGTCTAGAGGATCTACGAATCCCTCCCGCGTATTCGAAAACTTTCCAAGGCCCCCCTCATGGCATCCAAGTTGAGAGAGATAAATTGAACAAGTATGGGCGCCCCCTATTGGGATGTACTATTAAACCTAAATTGGGATTATCCGCTAAGAACTACGGTAGAGCAGTTT------------------------------------------------------------------------------------------------------------------------------------------------------------------------------------------------------------------------------------------------------------------------------------------------------------------------------------------------------------------------------
>A._tetramerum_var._betulifolium_LIZH-2013022-05
TTATACTCCCGACTATGTAACCAAAGATACTGATATCTTGGCAGCATTCCGAGTAACTCCTCAACCCGGGGTTCCGCCCGAGGAAGCCGGGGCCGCGGTAGCTGCGGAATCTTCTACTGGTACATGGACAACTGTGTGGACCGATGGGCTTACCAGCCTTGATCGTTATAAAGGACGATGCTACAACATTGAGCCCGTTGCTGGAGAAGAAAATCAATATATATGTTATGTAGCTTACCCTTTAGACCTTTTTGAAGAGGGTTCTGTTACTAACATGTTTACTTCCATTGTGGGTAATGTATTTGGGTTTAAAGCCCTGCGCGCTCTACGTCTAGAGGATCTACGAATCCCTCCCGCGTATTCGAAAACTTTCCAAGGCCCCCCTCATGGCATCCAAGTTGAGAGAGATAAATTGAACAAGTATGGGCGCCCCCTATTGGGATGTACTATTAAACCTAAATTGGGATTATCCGCTAAGAACTACGGTAGAGCAGTTT------------------------------------------------------------------------------------------------------------------------------------------------------------------------------------------------------------------------------------------------------------------------------------------------------------------------------------------------------------------------------
>A._henryi_LIZH-2013002-01
TTATACTCCTGACTATGTAACCAAAGATACTGATATCTTGGCAGCATTCCGAGTAACTCCTCAACCCGGGGTTCCGCCCGAGGAAGCCGGGGCCGCGGTAGCTGCGGAATCTTCTACTGGTACATGGACAACTGTGTGGACCGATGGGCTTACCAGCCTTGATCGTTATAAAGGACGATGCTACAACATTGAGCCCGTTGCTGGAGAAGAAAATCAATATATATGTTATGTAGCTTACCCTTTAGACCTTTTTGAAGAGGGTTCTGTTACTAACATGTTTACTTCCATTGTGGGTAATGTATTTGGGTTTAAAGCCCTGCGCGCTCTACGTCTAGAGGATCTACGAATCCCTCCCGCGTATTCGAAAACTTTCCAAGGCCCCCCTCATGGCATCCAAGTTGAGAGAGATAAATTGAACAAGTATGGGCGCCCCCTATTGGGATGTACTATTAAACCTAAATTGGGATTATCCGCTAAGAACTACGGTAGAGCAGTTT------------------------------------------------------------------------------------------------------------------------------------------------------------------------------------------------------------------------------------------------------------------------------------------------------------------------------------------------------------------------------
>A._henryi_LIZH-2013002-02
TTATACTCCTGACTATGTAACCAAAGATACTGATATCTTGGCAGCATTCCGAGTAACTCCTCAACCCGGGGTTCCGCCCGAGGAAGCCGGGGCCGCGGTAGCTGCGGAATCTTCTACTGGTACATGGACAACTGTGTGGACCGATGGGCTTACCAGCCTTGATCGTTATAAAGGACGATGCTACAACATTGAGCCCGTTGCTGGAGAAGAAAATCAATATATATGTTATGTAGCTTACCCTTTAGACCTTTTTGAAGAGGGTTCTGTTACTAACATGTTTACTTCCATTGTGGGTAATGTATTTGGGTTTAAAGCCCTGCGCGCTCTACGTCTAGAGGATCTACGAATCCCTCCCGCGTATTCGAAAACTTTCCAAGGCCCCCCTCATGGCATCCAAGTTGAGAGAGATAAATTGAACAAGTATGGGCGCCCCCTATTGGGATGTACTATTAAACCTAAATTGGGATTATCCGCTAAGAACTACGGTAGAGCAGTTT------------------------------------------------------------------------------------------------------------------------------------------------------------------------------------------------------------------------------------------------------------------------------------------------------------------------------------------------------------------------------
>A._henryi_LIZH-2013002-03
TTATACTCCTGACTATGTAACCAAAGATACTGATATCTTGGCAGCATTCCGAGTAACTCCTCAACCCGGGGTTCCGCCCGAGGAAGCCGGGGCCGCGGTAGCTGCGGAATCTTCTACTGGTACATGGACAACTGTGTGGACCGATGGGCTTACCAGCCTTGATCGTTATAAAGGACGATGCTACAACATTGAGCCCGTTGCTGGAGAAGAAAATCAATATATATGTTATGTAGCTTACCCTTTAGACCTTTTTGAAGAGGGTTCTGTTACTAACATGTTTACTTCCATTGTGGGTAATGTATTTGGGTTTAAAGCCCTGCGCGCTCTACGTCTAGAGGATCTACGAATCCCTCCCGCGTATTCGAAAACTTTCCAAGGCCCCCCTCATGGCATCCAAGTTGAGAGAGATAAATTGAACAAGTATGGGCGCCCCCTATTGGGATGTACTATTAAACCTAAATTGGGATTATCCGCTAAGAACTACGGTAGAGCAGTTT------------------------------------------------------------------------------------------------------------------------------------------------------------------------------------------------------------------------------------------------------------------------------------------------------------------------------------------------------------------------------
>A._henryi_LIZH-2013002-04
TTATACTCCTGACTATGTAACCAAAGATACTGATATCTTGGCAGCATTCCGAGTAACTCCTCAACCCGGGGTTCCGCCCGAGGAAGCCGGGGCCGCGGTAGCTGCGGAATCTTCTACTGGTACATGGACAACTGTGTGGACCGATGGGCTTACCAGCCTTGATCGTTATAAAGGACGATGCTACAACATTGAGCCCGTTGCTGGAGAAGAAAATCAATATATATGTTATGTAGCTTACCCTTTAGACCTTTTTGAAGAGGGTTCTGTTACTAACATGTTTACTTCCATTGTGGGTAATGTATTTGGGTTTAAAGCCCTGCGCGCTCTACGTCTAGAGGATCTACGAATCCCTCCCGCGTATTCGAAAACTTTCCAAGGCCCCCCTCATGGCATCCAAGTTGAGAGAGATAAATTGAACAAGTATGGGCGCCCCCTATTGGGATGTACTATTAAACCTAAATTGGGATTATCCGCTAAGAACTACGGTAGAGCAGTTT------------------------------------------------------------------------------------------------------------------------------------------------------------------------------------------------------------------------------------------------------------------------------------------------------------------------------------------------------------------------------
>A._henryi_LIZH-2013002-05
TTATACTCCTGACTATGTAACCAAAGATACTGATATCTTGGCAGCATTCCGAGTAACTCCTCAACCCGGGGTTCCGCCCGAGGAAGCCGGGGCCGCGGTAGCTGCGGAATCTTCTACTGGTACATGGACAACTGTGTGGACCGATGGGCTTACCAGCCTTGATCGTTATAAAGGACGATGCTACAACATTGAGCCCGTTGCTGGAGAAGAAAATCAATATATATGTTATGTAGCTTACCCTTTAGACCTTTTTGAAGAGGGTTCTGTTACTAACATGTTTACTTCCATTGTGGGTAATGTATTTGGGTTTAAAGCCCTGCGCGCTCTACGTCTAGAGGATCTACGAATCCCTCCCGCGTATTCGAAAACTTTCCAAGGCCCCCCTCATGGCATCCAAGTTGAGAGAGATAAATTGAACAAGTATGGGCGCCCCCTATTGGGATGTACTATTAAACCTAAATTGGGATTATCCGCTAAGAACTACGGTAGAGCAGTTT------------------------------------------------------------------------------------------------------------------------------------------------------------------------------------------------------------------------------------------------------------------------------------------------------------------------------------------------------------------------------
>A._ginnala_subsp._theiferum_LIZH-2014035-01
TTATACTCCTGAATATGTAACCAAAGATACTGATATCTTGGCAGCATTCCGAGTAACTCCTCAACCCGGGGTTCCGCCCGAGGAAGCCGGGGCCGCGGTAGCTGCGGAATCTTCTACTGGTACATGGACAACTGTGTGGACCGATGGGCTTACCAGCCTTGATCGTTATAAAGGACGATGCTACAACATTGAGCCCGTTGCTGGAGAAGAAAATCAATATATATGTTATGTAGCTTACCCTTTAGACCTTTTTGAAGAGGGTTCTGTTACTAACATGTTTACTTCCATTGTGGGTAATGTATTTGGGTTTAAAGCCCTGCGCGCTCTACGTCTAGAGGATCTACGAATCCCTCCCGCGTATTCGAAAACTTTCCAAGGCCCCCCTCATGGCATCCAAGTTGAGAGAGATAAATTGAACAAGTATGGGCGCCCCCTATTGGGATGTACTATTAAACCTAAATTGGGATTATCCGCTAAGAACTACGGTAGAGCAGTTT------------------------------------------------------------------------------------------------------------------------------------------------------------------------------------------------------------------------------------------------------------------------------------------------------------------------------------------------------------------------------
>A._ginnala_subsp._theiferum_LIZH-2014035-02
TTATACTCCTGAATATGTAACCAAAGATACTGATATCTTGGCAGCATTCCGAGTAACTCCTCAACCCGGGGTTCCGCCCGAGGAAGCCGGGGCCGCGGTAGCTGCGGAATCTTCTACTGGTACATGGACAACTGTGTGGACCGATGGGCTTACCAGCCTTGATCGTTATAAAGGACGATGCTACAACATTGAGCCCGTTGCTGGAGAAGAAAATCAATATATATGTTATGTAGCTTACCCTTTAGACCTTTTTGAAGAGGGTTCTGTTACTAACATGTTTACTTCCATTGTGGGTAATGTATTTGGGTTTAAAGCCCTGCGCGCTCTACGTCTAGAGGATCTACGAATCCCTCCCGCGTATTCGAAAACTTTCCAAGGCCCCCCTCATGGCATCCAAGTTGAGAGAGATAAATTGAACAAGTATGGGCGCCCCCTATTGGGATGTACTATTAAACCTAAATTGGGATTATCCGCTAAGAACTACGGTAGAGCAGTTT------------------------------------------------------------------------------------------------------------------------------------------------------------------------------------------------------------------------------------------------------------------------------------------------------------------------------------------------------------------------------
>A._ginnala_subsp._theiferum_LIZH-2014035-03
TTATACTCCTGAATATGTAACCAAAGATACTGATATCTTGGCAGCATTCCGAGTAACTCCTCAACCCGGGGTTCCGCCCGAGGAAGCCGGGGCCGCGGTAGCTGCGGAATCTTCTACTGGTACATGGACAACTGTGTGGACCGATGGGCTTACCAGCCTTGATCGTTATAAAGGACGATGCTACAACATTGAGCCCGTTGCTGGAGAAGAAAATCAATATATATGTTATGTAGCTTACCCTTTAGACCTTTTTGAAGAGGGTTCTGTTACTAACATGTTTACTTCCATTGTGGGTAATGTATTTGGGTTTAAAGCCCTGCGCGCTCTACGTCTAGAGGATCTACGAATCCCTCCCGCGTATTCGAAAACTTTCCAAGGCCCCCCTCATGGCATCCAAGTTGAGAGAGATAAATTGAACAAGTATGGGCGCCCCCTATTGGGATGTACTATTAAACCTAAATTGGGATTATCCGCTAAGAACTACGGTAGAGCAGTTT------------------------------------------------------------------------------------------------------------------------------------------------------------------------------------------------------------------------------------------------------------------------------------------------------------------------------------------------------------------------------
>A._ginnala_subsp._theiferum_LIZH-2014035-04
TTATACTCCTGAATATGTAACCAAAGATACTGATATCTTGGCAGCATTCCGAGTAACTCCTCAACCCGGGGTTCCGCCCGAGGAAGCCGGGGCCGCGGTAGCTGCGGAATCTTCTACTGGTACATGGACAACTGTGTGGACCGATGGGCTTACCAGCCTTGATCGTTATAAAGGACGATGCTACAACATTGAGCCCGTTGCTGGAGAAGAAAATCAATATATATGTTATGTAGCTTACCCTTTAGACCTTTTTGAAGAGGGTTCTGTTACTAACATGTTTACTTCCATTGTGGGTAATGTATTTGGGTTTAAAGCCCTGCGCGCTCTACGTCTAGAGGATCTACGAATCCCTCCCGCGTATTCGAAAACTTTCCAAGGCCCCCCTCATGGCATCCAAGTTGAGAGAGATAAATTGAACAAGTATGGGCGCCCCCTATTGGGATGTACTATTAAACCTAAATTGGGATTATCCGCTAAGAACTACGGTAGAGCAGTTTTATAGAAATGGGACTTTTGTCGAACAAGGGAATCGGACGTAATCAATATAGGACAGAAATAAAAAAAAAATCATGAAATGCAAATTAGAGCTTAGAGTATTGACGTGTTTGTTAGGAGTCCTAATG--AAATTAGGAAAAGAGGACTTATTTTGTTTAAAAATAAA----AAACGAAATTGAATAACTAAATAAAATAAAAATTGAATAACTAAATAAAATAAAAAATTTTGTTCTTGAAGGGGTTTTGACAGATACGGCTCGACAAAACAATTTAAGCCATAACATAAAATGCATTGTGCAAAAAAAAA---TACATCGTTCTGTTTTTCCCTTTTTT-CGAGTATCCAGTAAAAGTAAATTAAA
>A._ginnala_subsp._theiferum_LIZH-2014035-05
TTATACTCCTGAATATGTAACCAAAGATACTGATATCTTGGCAGCATTCCGAGTAACTCCTCAACCCGGGGTTCCGCCCGAGGAAGCCGGGGCCGCGGTAGCTGCGGAATCTTCTACTGGTACATGGACAACTGTGTGGACCGATGGGCTTACCAGCCTTGATCGTTATAAAGGACGATGCTACAACATTGAGCCCGTTGCTGGAGAAGAAAATCAATATATATGTTATGTAGCTTACCCTTTAGACCTTTTTGAAGAGGGTTCTGTTACTAACATGTTTACTTCCATTGTGGGTAATGTATTTGGGTTTAAAGCCCTGCGCGCTCTACGTCTAGAGGATCTACGAATCCCTCCCGCGTATTCGAAAACTTTCCAAGGCCCCCCTCATGGCATCCAAGTTGAGAGAGATAAATTGAACAAGTATGGGCGCCCCCTATTGGGATGTACTATTAAACCTAAATTGGGATTATCCGCTAAGAACTACGGTAGAGCAGTTTTATAGAAATGGGACTTTTGTCGAACAAGGGAATCGGACGTAATCAATATAGGACAGAAATAAAAAAAAAATCATGAAATGCAAATTAGAGCTTAGAGTATTGACGTGTTTGTTAGGAGTCCTAATG--AAATTAGGAAAAGAGGACTTATTTTGTTTAAAAATAAA----AAACGAAATTGAATAACTAAATAAAATAAAAATTGAATAACTAAATAAAATAAAAAATTTTGTTCTTGAAGGGGTTTTGACAGATACGGCTCGACAAAACAATTTAAGCCATAACATAAAATGCATTGTGCAAAAAAAAA---TACATCGTTCTGTTTTTCCCTTTTTT-CGAGTATCCAGTAAAAGTAAATTAAA
>A._ginnala_LIZH-2014068-01
TTATACTCCTGAATATGTAACCAAAGATACTGATATCTTGGCAGCATTCCGAGTAACTCCTCAACCCGGGGTTCCGCCCGAGGAAGCCGGGGCCGCGGTAGCTGCGGAATCTTCTACTGGTACATGGACAACTGTGTGGACCGATGGGCTTACCAGCCTTGATCGTTATAAAGGACGATGCTACAACATTGAGCCCGTTGCTGGAGAAGAAAATCAATATATATGTTATGTAGCTTACCCTTTAGACCTTTTTGAAGAGGGTTCTGTTACTAACATGTTTACTTCCATTGTGGGTAATGTATTTGGGTTTAAAGCCCTGCGCGCTCTACGTCTAGAGGATCTACGAATCCCTCCCGCGTATTCGAAAACTTTCCAAGGCCCCCCTCATGGCATCCAAGTTGAGAGAGATAAATTGAACAAGTATGGGCGCCCCCTATTGGGATGTACTATTAAACCTAAATTGGGATTATCCGCTAAGAACTACGGTAGAGCAGTTTTATAGAAATGAGACTTTTGTCGAACAAGGGAATCGGACGTAATCAATATAGGACAGAAATAAAAAAAAAATCATGAAATGCAAATTAGAGCTTAGAGTATTGACGTGTTTGTTAGGAGTCCTAATG--AAATTAGGAAAAGAGGACTTATTTTGTTTAAAAATAAA----AAACGAAATTGAATAACTAAATAAAATAAAAA------------------------ATTTGGTTCTTGAAGGGGTTTTGACAGATACGGCTCGACAAAACAATTTCAGCCATAACATAAAATGCATTGTGCAAAAAAAAA---TACATCGTTCTGTTTTTCCCTTTTTT-CGAGTATCCAGTAAAAGTAAATTAAA
>A._ginnala_LIZH-2014068-02
TTATACTCCTGAATATGTAACCAAAGATACTGATATCTTGGCAGCATTCCGAGTAACTCCTCAACCCGGGGTTCCGCCCGAGGAAGCCGGGGCCGCGGTAGCTGCGGAATCTTCTACTGGTACATGGACAACTGTGTGGACCGATGGGCTTACCAGCCTTGATCGTTATAAAGGACGATGCTACAACATTGAGCCCGTTGCTGGAGAAGAAAATCAATATATATGTTATGTAGCTTACCCTTTAGACCTTTTTGAAGAGGGTTCTGTTACTAACATGTTTACTTCCATTGTGGGTAATGTATTTGGGTTTAAAGCCCTGCGCGCTCTACGTCTAGAGGATCTACGAATCCCTCCCGCGTATTCGAAAACTTTCCAAGGCCCCCCTCATGGCATCCAAGTTGAGAGAGATAAATTGAACAAGTATGGGCGCCCCCTATTGGGATGTACTATTAAACCTAAATTGGGATTATCCGCTAAGAACTACGGTAGAGCAGTTTTATAGAAATGAGACTTTTGTCGAACAAGGGAATCGGACGTAATCAATATAGGACAGAAATAAAAAAAAAATCATGAAATGCAAATTAGAGCTTAGAGTATTGACGTGTTTGTTAGGAGTCCTAATG--AAATTAGGAAAAGAGGACTTATTTTGTTTAAAAATAAA----AAACGAAATTGAATAACTAAATAAAATAAAAA------------------------ATTTGGTTCTTGAAGGGGTTTTGACAGATACGGCTCGACAAAACAATTTCAGCCATAACATAAAATGCATTGTGCAAAAAAAAA---TACATCGTTCTGTTTTTCCCTTTTTT-CGAGTATCCAGTAAAAGTAAATTAAA
>A._miaotaiense_LIZH-2014059-01
TTATACTCCTGACTATGTAACCAAAGATACTGATATCTTGGCAGCATTCCGAGTAACTCCTCAACCCGGGGTTCCGCCCGAGGAAGCCGGGGCCGCGGTAGCTGCGGAATCTTCTACTGGTACATGGACAACTGTGTGGACCGATGGGCTTACCAGCCTTGATCGTTATAAAGGACGATGCTACAACATTGAGCCCGTTGCTGGAGAAGAAAATCAATATATATGTTATGTAGCTTACCCCTTAGACCTTTTTGAAGAGGGCTCTGTTACTAACATGTTTACTTCCATTGTGGGTAATGTATTTGGGTTTAAAGCCCTGCGCGCTCTACGTCTAGAGGATCTACGAATCCCTCCCGCGTATTCGAAAACTTTCCAAGGCCCCCCTCATGGCATCCAAGTTGAGAGAGATAAATTGAACAAGTATGGGCGCCCCCTATTGGGATGTACTATTAAACCTAAATTGGGATTATCCGCTAAGAACTACGGTAGAGCTGTTTTATAGAAATGAGACTTTTGTCGAACAAGGGAATCGGACGTAATCAATATAGGACAGAAATAAAAAAAAAATCATGAAATGCAAATTAGAGCTTAGAGTATTGACGTGTTTGTTAGGAGTCCTAATG--AAATTAGGAAAAGAGGACTTATTTTGTTTAAAAATAAA----AAACGAAATTGAATAACTAAATAAAATAAAAA------------------------ATTTGGTTCTTGAAGGGGTTTTGACAGATACGGCTCGACAAAACAATTTCAGCCATAACATAAAATGCATTGTGCAAAAAAAAA---TACATCGTTCTGTTTTTCCCTTTTTT-CGAGTATCCAGTAAAAGTAAATTAAA
>A._miaotaiense_LIZH-2014059-02
TTATACTCCTGACTATGTAACCAAAGATACTGATATCTTGGCAGCATTCCGAGTAACTCCTCAACCCGGGGTTCCGCCCGAGGAAGCCGGGGCCGCGGTAGCTGCGGAATCTTCTACTGGTACATGGACAACTGTGTGGACCGATGGGCTTACCAGCCTTGATCGTTATAAAGGACGATGCTACAACATTGAGCCCGTTGCTGGAGAAGAAAATCAATATATATGTTATGTAGCTTACCCCTTAGACCTTTTTGAAGAGGGCTCTGTTACTAACATGTTTACTTCCATTGTGGGTAATGTATTTGGGTTTAAAGCCCTGCGCGCTCTACGTCTAGAGGATCTACGAATCCCTCCCGCGTATTCGAAAACTTTCCAAGGCCCCCCTCATGGCATCCAAGTTGAGAGAGATAAATTGAACAAGTATGGGCGCCCCCTATTGGGATGTACTATTAAACCTAAATTGGGATTATCCGCTAAGAACTACGGTAGAGCTGTTTTATAGAAATGAGACTTTTGTCGAACAAGGGAATCGGACGTAATCAATATAGGACAGAAATAAAAAAAAAATCATGAAATGCAAATTAGAGCTTAGAGTATTGACGTGTTTGTTAGGAGTCCTAATG--AAATTAGGAAAAGAGGACTTATTTTGTTTAAAAATAAA----AAACGAAATTGAATAACTAAATAAAATAAAAA------------------------ATTTGGTTCTTGAAGGGGTTTTGACAGATACGGCTCGACAAAACAATTTCAGCCATAACATAAAATGCATTGTGCAAAAAAAAA---TACATCGTTCTGTTTTTCCCTTTTTT-CGAGTATCCAGTAAAAGTAAATTAAA
>A._miaotaiense_LIZH-2014059-03
TTATACTCCTGACTATGTAACCAAAGATACTGATATCTTGGCAGCATTCCGAGTAACTCCTCAACCCGGGGTTCCGCCCGAGGAAGCCGGGGCCGCGGTAGCTGCGGAATCTTCTACTGGTACATGGACAACTGTGTGGACCGATGGGCTTACCAGCCTTGATCGTTATAAAGGACGATGCTACAACATTGAGCCCGTTGCTGGAGAAGAAAATCAATATATATGTTATGTAGCTTACCCCTTAGACCTTTTTGAAGAGGGCTCTGTTACTAACATGTTTACTTCCATTGTGGGTAATGTATTTGGGTTTAAAGCCCTGCGCGCTCTACGTCTAGAGGATCTACGAATCCCTCCCGCGTATTCGAAAACTTTCCAAGGCCCCCCTCATGGCATCCAAGTTGAGAGAGATAAATTGAACAAGTATGGGCGCCCCCTATTGGGATGTACTATTAAACCTAAATTGGGATTATCCGCTAAGAACTACGGTAGAGCTGTTTTATAGAAATGAGACTTTTGTCGAACAAGGGAATCGGACGTAATCAATATAGGACAGAAATAAAAAAAAAATCATGAAATGCAAATTAGAGCTTAGAGTATTGACGTGTTTGTTAGGAGTCCTAATG--AAATTAGGAAAAGAGGACTTATTTTGTTTAAAAATAAA----AAACGAAATTGAATAACTAAATAAAATAAAAA------------------------ATTTGGTTCTTGAAGGGGTTTTGACAGATACGGCTCGACAAAACAATTTCAGCCATAACATAAAATGCATTGTGCAAAAAAAAA---TACATCGTTCTGTTTTTCCCTTTTTT-CGAGTATCCAGTAAAAGTAAATTAAA
>A._miaotaiense_LIZH-2014059-04
TTATACTCCTGACTATGTAACCAAAGATACTGATATCTTGGCAGCATTCCGAGTAACTCCTCAACCCGGGGTTCCGCCCGAGGAAGCCGGGGCCGCGGTAGCTGCGGAATCTTCTACTGGTACATGGACAACTGTGTGGACCGATGGGCTTACCAGCCTTGATCGTTATAAAGGACGATGCTACAACATTGAGCCCGTTGCTGGAGAAGAAAATCAATATATATGTTATGTAGCTTACCCCTTAGACCTTTTTGAAGAGGGCTCTGTTACTAACATGTTTACTTCCATTGTGGGTAATGTATTTGGGTTTAAAGCCCTGCGCGCTCTACGTCTAGAGGATCTACGAATCCCTCCCGCGTATTCGAAAACTTTCCAAGGCCCCCCTCATGGCATCCAAGTTGAGAGAGATAAATTGAACAAGTATGGGCGCCCCCTATTGGGATGTACTATTAAACCTAAATTGGGATTATCCGCTAAGAACTACGGTAGAGCTGTTTTATAGAAATGGGACTTTTGTCGAACAAGGGAATCGGACGTAATCAATATAGGACAGAAATAAAAAAAAAATCATGAAATGCAAATTAGAGCTTAGAGTATTGACGTGTTTGTTAGGAGTCCTAATG--AAATTAGGAAAAGAGGACTTATTTTGTTTAAAAATAAA----AAACGAAATTGAATAACTAAATAAAATAAAAATTGAATAACTAAATAAAATAAAAAATTTTGTTCTTGAAGGGGTTTTGACAGATACGGCTCGACAAAACAATTTAAGCCATAACATAAAATGCATTGTGCAAAAAAAAA---TACATCGTTCTGTTTTTCCCTTTTTT-CGAGTATCCAGTAAAAGTAAATTAAA
>A._morrisonense_LIZH-2014132-01
TTATACTCCTGACTATGTAACCAAAGATACTGATATCTTGGCAGCATTCCGAGTAACTCCTCAACCCGGGGTTCCGCCCGAGGAAGCCGGGGCCGCGGTAGCTGCGGAATCTTCTACTGGTACATGGACAACTGTGTGGACCGATGGGCTTACCAGCCTTGATCGTTATAAAGGACGATGCTACAACATTGAGCCCGTTGCTGGAGAAGAAAATCAATATATATGTTATGTAGCTTACCCTTTAGACCTTTTTGAAGAGGGTTCTGTTACTAACATGTTTACTTCCATTGTGGGTAATGTATTTGGGTTTAAAGCCCTGCGCGCTCTACGTCTAGAGGATCTACGAATCCCTCCCGCGTATTCGAAAACTTTCCAAGGCCCCCCTCATGGCATCCAAGTTGAGAGAGATAAATTGAACAAGTATGGGCGCCCCCTATTGGGATGTACTATTAAACCTAAATTGGGATTATCCGCTAAGAACTACGGTAGAGCAGTTTTATAGAAATGGGACTTTTGTCGAACAAGGGAATCGGACGTAATCAATATAGGACAGAAATAAAAAAAAAATCATGAAATGCAAATTAGAGCTTAGAGTATTGACGTGTTTGTTAGGAGTCCTAATG--AAATTAGGAAAAGAGGACTTATTTTGTTTAAAAATAAA----AAACGAAATTGAATAACTAAATAAAATAAAAATTGAATAACTAAATAAAATAAAAAATTTTGTTCTTGAAGGGGTTTTGACAGATACGGCTCGACAAAACAATTTAAGCCATAACATAAAATGCATTGTGCAAAAAAAAA---TACATCGTTCTGTTTTTCCCTTTTTT-CGAGTATCCAGTAAAAGTAAATTAAA
>A._morrisonense_LIZH-2014132-02
TTATACTCCTGACTATGTAACCAAAGATACTGATATCTTGGCAGCATTCCGAGTAACTCCTCAACCCGGGGTTCCGCCCGAGGAAGCCGGGGCCGCGGTAGCTGCGGAATCTTCTACTGGTACATGGACAACTGTGTGGACCGATGGGCTTACCAGCCTTGATCGTTATAAAGGACGATGCTACAACATTGAGCCCGTTGCTGGAGAAGAAAATCAATATATATGTTATGTAGCTTACCCTTTAGACCTTTTTGAAGAGGGTTCTGTTACTAACATGTTTACTTCCATTGTGGGTAATGTATTTGGGTTTAAAGCCCTGCGCGCTCTACGTCTAGAGGATCTACGAATCCCTCCCGCGTATTCGAAAACTTTCCAAGGCCCCCCTCATGGCATCCAAGTTGAGAGAGATAAATTGAACAAGTATGGGCGCCCCCTATTGGGATGTACTATTAAACCTAAATTGGGATTATCCGCTAAGAACTACGGTAGAGCAGTTTTATAGAAATGGGACTTTTGTCGAACAAGGGAATCGGACGTAATCAATATAGGACAGAAATAAAAAAAAAATCATGAAATGCAAATTAGAGCTTAGAGTATTGACGTGTTTGTTAGGAGTCCTAATG--AAATTAGGAAAAGAGGACTTATTTTGTTTAAAAATAAA----AAACGAAATTGAATAACTAAATAAAATAAAAATTGAATAACTAAATAAAATAAAAAATTTTGTTCTTGAAGGGGTTTTGACAGATACGGCTCGACAAAACAATTTAAGCCATAACATAAAATGCATTGTGCAAAAAAAAA---TACATCGTTCTGTTTTTCCCTTTTTT-CGAGTATCCAGTAAAAGTAAATTAAA
>A._morrisonense_LIZH-2014132-03
TTATACTCCTGACTATGTAACCAAAGATACTGATATCTTGGCAGCATTCCGAGTAACTCCTCAACCCGGGGTTCCGCCCGAGGAAGCCGGGGCCGCGGTAGCTGCGGAATCTTCTACTGGTACATGGACAACTGTGTGGACCGATGGGCTTACCAGCCTTGATCGTTATAAAGGACGATGCTACAACATTGAGCCCGTTGCTGGAGAAGAAAATCAATATATATGTTATGTAGCTTACCCTTTAGACCTTTTTGAAGAGGGTTCTGTTACTAACATGTTTACTTCCATTGTGGGTAATGTATTTGGGTTTAAAGCCCTGCGCGCTCTACGTCTAGAGGATCTACGAATCCCTCCCGCGTATTCGAAAACTTTCCAAGGCCCCCCTCATGGCATCCAAGTTGAGAGAGATAAATTGAACAAGTATGGGCGCCCCCTATTGGGATGTACTATTAAACCTAAATTGGGATTATCCGCTAAGAACTACGGTAGAGCAGTTTTATAGAAATGGGACTTTTGTCGAACAAGGGAATCGGACGTAATCAATATAGGACAGAAATAAAAAAAAAATCATGAAATGCAAATTAGAGCTTAGAGTATTGACGTGTTTGTTAGGAGTCCTAATG--AAATTAGGAAAAGAGGACTTATTTTGTTTAAAAATAAA----AAACGAAATTGAATAACTAAATAAAATAAAAATTGAATAACTAAATAAAATAAAAAATTTTGTTCTTGAAGGGGTTTTGACAGATACGGCTCGACAAAACAATTTAAGCCATAACATAAAATGCATTGTGCAAAAAAAAA---TACATCGTTCTGTTTTTCCCTTTTTT-CGAGTATCCAGTAAAAGTAAATTAAA
>A._morrisonense_LIZH-2014132-04
TTATACTCCTGACTATGTAACCAAAGATACTGATATCTTGGCAGCATTCCGAGTAACTCCTCAACCCGGGGTTCCGCCCGAGGAAGCCGGGGCCGCGGTAGCTGCGGAATCTTCTACTGGTACATGGACAACTGTGTGGACCGATGGGCTTACCAGCCTTGATCGTTATAAAGGACGATGCTACAACATTGAGCCCGTTGCTGGAGAAGAAAATCAATATATATGTTATGTAGCTTACCCTTTAGACCTTTTTGAAGAGGGTTCTGTTACTAACATGTTTACTTCCATTGTGGGTAATGTATTTGGGTTTAAAGCCCTGCGCGCTCTACGTCTAGAGGATCTACGAATCCCTCCCGCGTATTCGAAAACTTTCCAAGGCCCCCCTCATGGCATCCAAGTTGAGAGAGATAAATTGAACAAGTATGGGCGCCCCCTATTGGGATGTACTATTAAACCTAAATTGGGATTATCCGCTAAGAACTACGGTAGAGCAGTTTTATAGAAATGGGACTTTTGTCGAACAAGGGAATCGGACGTAATCAATATAGGACAGAAATAAAAAAAAAATCATGAAATGCAAATTAGAGCTTAGAGTATTGACGTGTTTGTTAGGAGTCCTAATG--AAATTAGGAAAAGAGGACTTATTTTGTTTAAAAATAAA----AAACGAAATTGAATAACTAAATAAAATAAAAATTGAATAACTAAATAAAATAAAAAATTTTGTTCTTGAAGGGGTTTTGACAGATACGGCTCGACAAAACAATTTAAGCCATAACATAAAATGCATTGTGCAAAAAAAAA---TACATCGTTCTGTTTTTCCCTTTTTT-CGAGTATCCAGTAAAAGTAAATTAAA
>A._morrisonense_LIZH-2014132-05
TTATACTCCTGACTATGTAACCAAAGATACTGATATCTTGGCAGCATTCCGAGTAACTCCTCAACCCGGGGTTCCGCCCGAGGAAGCCGGGGCCGCGGTAGCTGCGGAATCTTCTACTGGTACATGGACAACTGTGTGGACCGATGGGCTTACCAGCCTTGATCGTTATAAAGGACGATGCTACAACATTGAGCCCGTTGCTGGAGAAGAAAATCAATATATATGTTATGTAGCTTACCCTTTAGACCTTTTTGAAGAGGGTTCTGTTACTAACATGTTTACTTCCATTGTGGGTAATGTATTTGGGTTTAAAGCCCTGCGCGCTCTACGTCTAGAGGATCTACGAATCCCTCCCGCGTATTCGAAAACTTTCCAAGGCCCCCCTCATGGCATCCAAGTTGAGAGAGATAAATTGAACAAGTATGGGCGCCCCCTATTGGGATGTACTATTAAACCTAAATTGGGATTATCCGCTAAGAACTACGGTAGAGCAGTTTTATAGAAATGGGACTTTTGTCGAACAAGGGAATCGGACGTAATCAATATAGGACAGAAATAAAAAAAAAATCATGAACTGCAAATTAGAGCTTAGAGTATTGACGTGTTTGTTAGGAGTCCTATATTGAAATTAGGAAAAGAGGACTTATTTTGTTTAAAAATAAA----AAACGAAATTGAATAACTAAATAAAATAACAA------------------------ATTTGGTTCTTGAAGGGGTTTTGACAGATACGGCTCGACAAAACAACTTAAGCCATAACATAAAATGCATTGTGCAAAAAAAAA---TACATCGTTCTGTTTTTCCCTTTTTT-CGAGTATCCAGTAAAAGTAAATTAAA
>A._mandshuricum_subsp._kansuense_LIZH-2014045-01
TTATACTCCTGACTATGTAACCAAAGATACTGATATCTTGGCAGCATTCCGAGTAACTCCTCAACCCGGGGTTCCGCCCGAGGAAGCCGGGGCCGCGGTAGCTGCGGAATCTTCTACTGGTACATGGACAACTGTGTGGACCGATGGGCTTACCAGCCTTGATCGTTATAAAGGACGATGCTACAACATTGAGCCCGTTGCTGGAGAAGAAAATCAATATATATGTTATGTAGCTTACCCTTTAGACCTTTTTGAAGAGGGTTCTGTTACTAACATGTTTACTTCCATTGTGGGTAATGTATTTGGGTTTAAAGCCCTGCGCGCTCTACGTCTAGAGGATCTACGAATCCCTCCCGCGTATTCGAAAACTTTCCAAGGCCCCCCTCATGGCATCCAAGTTGAGAGAGATAAATTGAACAAGTATGGGCGCCCCCTATTGGGATGTACTATTAAACCTAAATTGGGATTATCCGCTAAGAACTACGGTAGAGCAGTTTTATAGAAATGGGACTTTTGTCGAACAAGGGAATCGGACGTAATCAATATAGGACAGAAATAAAAAAAAAATCATGAACTGCAAATTAGAGCTTAGAGTATTGACGTGTTTGTTAGGAGTCCTATATTGAAATTAGGAAAAGAGGACTTATTTTGTTTAAAAATAAA----AAACGAAATTGAATAACTAAATAAAATAACAA------------------------ATTTGGTTCTTGAAGGGGTTTTGACAGATACGGCTCGACAAAACAACTTAAGCCATAACATAAAATGCATTGTGCAAAAAAAAA---TACATCGTTCTGTTTTTCCCTTTTTT-CGAGTATCCAGTAAAAGTAAATTAAA
>A._mandshuricum_subsp._kansuense_LIZH-2014045-02
TTATACTCCTGACTATGTAACCAAAGATACTGATATCTTGGCAGCATTCCGAGTAACTCCTCAACCCGGGGTTCCGCCCGAGGAAGCCGGGGCCGCGGTAGCTGCGGAATCTTCTACTGGTACATGGACAACTGTGTGGACCGATGGGCTTACCAGCCTTGATCGTTATAAAGGACGATGCTACAACATTGAGCCCGTTGCTGGAGAAGAAAATCAATATATATGTTATGTAGCTTACCCTTTAGACCTTTTTGAAGAGGGTTCTGTTACTAACATGTTTACTTCCATTGTGGGTAATGTATTTGGGTTTAAAGCCCTGCGCGCTCTACGTCTAGAGGATCTACGAATCCCTCCCGCGTATTCGAAAACTTTCCAAGGCCCCCCTCATGGCATCCAAGTTGAGAGAGATAAATTGAACAAGTATGGGCGCCCCCTATTGGGATGTACTATTAAACCTAAATTGGGATTATCCGCTAAGAACTACGGTAGAGCAGTTTTATAGAAATGGGACTTTTGTCGAACAAGGGAATCGGACGTAATCAATATAGGACAGAAATAAAAAAAAAATCATGAACTGCAAATTAGAGCTTAGAGTATTGACGTGTTTGTTAGGAGTCCTATATTGAAATTAGGAAAAGAGGACTTATTTTGTTTAAAAATAAA----AAACGAAATTGAATAACTAAATAAAATAACAA------------------------ATTTGGTTCTTGAAGGGGTTTTGACAGATACGGCTCGACAAAACAACTTAAGCCATAACATAAAATGCATTGTGCAAAAAAAAA---TACATCGTTCTGTTTTTCCCTTTTTT-CGAGTATCCAGTAAAAGTAAATTAAA
>A._mandshuricum_subsp._kansuense_LIZH-2014045-03
TTATACTCCTGACTATGTAACCAAAGATACTGATATCTTGGCAGCATTCCGAGTAACTCCTCAACCCGGGGTTCCGCCCGAGGAAGCCGGGGCCGCGGTAGCTGCGGAATCTTCTACTGGTACATGGACAACTGTGTGGACCGATGGGCTTACCAGCCTTGATCGTTATAAAGGACGATGCTACAACATTGAGCCCGTTGCTGGAGAAGAAAATCAATATATATGTTATGTAGCTTACCCTTTAGACCTTTTTGAAGAGGGTTCTGTTACTAACATGTTTACTTCCATTGTGGGTAATGTATTTGGGTTTAAAGCCCTGCGCGCTCTACGTCTAGAGGATCTACGAATCCCTCCCGCGTATTCGAAAACTTTCCAAGGCCCCCCTCATGGCATCCAAGTTGAGAGAGATAAATTGAACAAGTATGGGCGCCCCCTATTGGGATGTACTATTAAACCTAAATTGGGATTATCCGCTAAGAACTACGGTAGAGCAGTTTTATAGAAATGGGACTTTTGTCGAACAAGGGAATCGGACGTAATCAATATAGGACAGAAATAAAAAAAAAATCATGAAATGCAAATTAGAGCTTAGAGTATTGACGTGTTTGTTAGGAGTCCTAATG--AAATTAGGAAAAGAGGACTTATTTTGTTTAAAAATAAA----AAACGAAATTGAATAACTAAATAAAATAACAA------------------------ATTTGGTTCTTGAAGGAGTTTTGACAGATACGGCTCGACAAAACAATTTAAGCCCTAACATAAAATGCATTGTGCAAAAAAAA----TACGTCGTTCTGTTTTTCCCTTTTTT-CGAGTATCCAGCAAAAGTAAATTAAA
>A._davidii_LIZH-2015042
TTATACTCCTGACTATGTAACCAAAGATACTGATATCTTGGCAGCATTCCGAGTAACTCCTCAACCCGGGGTTCCGCCCGAGGAAGCCGGGGCCGCGGTAGCTGCGGAATCTTCTACTGGTACATGGACAACTGTGTGGACCGATGGGCTTACCAGCCTTGATCGTTATAAAGGACGATGCTACAACATTGAGCCCGTTGCTGGAGAAGAAAATCAATATATATGTTATGTAGCTTACCCTTTAGACCTTTTTGAAGAGGGTTCTGTTACTAACATGTTTACTTCCATTGTGGGTAATGTATTTGGGTTTAAAGCCCTGCGCGCTCTACGTCTAGAGGATCTACGAATCCCTCCCGCGTATTCGAAAACTTTCCAAGGCCCCCCTCATGGCATCCAAGTTGAGAGAGATAAATTGAACAAGTATGGGCGCCCCCTATTGGGATGTACTATTAAACCTAAATTGGGATTATCCGCTAAGAACTACGGTAGAGCAGTTTTATAGAAATGGGACTTTTGTCGAACAAGGGAATCGGACGTAATCAATATAGGACAGAAATAAAAAAAAAATCATGAAATGCAAATTAGAGCTTAGAGTATTGACGTGTTTGTTAGGAGTCCTAATG--AAATTAGGAAAAGAGGACTTATTTTGTTTAAAAATAAA----AAACGAAATTGAATAACTAAATAAAATAACAA------------------------ATTTGGTTCTTGAAGGAGTTTTGACAGATACGGCTCGACAAAACAATTTAAGCCCTAACATAAAATGCATTGTGCAAAAAAAA----TACGTCGTTCTGTTTTTCCCTTTTTT-CGAGTATCCAGCAAAAGTAAATTAAA
>A._davidii_LIZH-2015030
TTATACTCCTGACTATGTAACCAAAGATACTGATATCTTGGCAGCATTCCGAGTAACTCCTCAACCCGGGGTTCCGCCCGAGGAAGCCGGGGCCGCGGTAGCTGCGGAATCTTCTACTGGTACATGGACAACTGTGTGGACCGATGGGCTTACCAGCCTTGATCGTTATAAAGGACGATGCTACAACATTGAGCCCGTTGCTGGAGAAGAAAATCAATATATATGTTATGTAGCTTACCCTTTAGACCTTTTTGAAGAGGGTTCTGTTACTAACATGTTTACTTCCATTGTGGGTAATGTATTTGGGTTTAAAGCCCTGCGCGCTCTACGTCTAGAGGATCTACGAATCCCTCCCGCGTATTCGAAAACTTTCCAAGGCCCCCCTCATGGCATCCAAGTTGAGAGAGATAAATTGAACAAGTATGGGCGCCCCCTATTGGGATGTACTATTAAACCTAAATTGGGATTATCCGCTAAGAACTACGGTAGAGCAGTTTTATAGAAATGGGACTTTTGTCGAACAAGGGAATCGGACGTAATCAATATAGGACAGAAATAAAAAAAAAATCATGAAATGCAAATTAGAGCTTAGAGTATTGACGTGTTTGTTAGGAGTCCTAATG--AAATTAGGAAAAGAGGACTTATTTTGTTTAAAAATAAA----AAACGAAATTGAATAACTAAATAAAATAACAA------------------------ATTTGGTTCTTGAAGGAGTTTTGACAGATACGGCTCGACAAAACAATTTAAGCCCTAACATAAAATGCATTGTGCAAAAAAAA----TACGTCGTTCTGTTTTTCCCTTTTTT-CGAGTATCCAGCAAAAGTAAATTAAA
>A._davidii_LIZH-2014114
TTATACTCCTGACTATGTAACCAAAGATACTGATATCTTGGCAGCATTCCGAGTAACTCCTCAACCCGGGGTTCCGCCCGAGGAAGCCGGGGCCGCGGTAGCTGCGGAATCTTCTACTGGTACATGGACAACTGTGTGGACCGATGGGCTTACCAGCCTTGATCGTTATAAAGGACGATGCTACAACATTGAGCCCGTTGCTGGAGAAGAAAATCAATATATATGTTATGTAGCTTACCCTTTAGACCTTTTTGAAGAGGGTTCTGTTACTAACATGTTTACTTCCATTGTGGGTAATGTATTTGGGTTTAAAGCCCTGCGCGCTCTACGTCTAGAGGATCTACGAATCCCTCCCGCGTATTCGAAAACTTTCCAAGGCCCCCCTCATGGCATCCAAGTTGAGAGAGATAAATTGAACAAGTATGGGCGCCCCCTATTGGGATGTACTATTAAACCTAAATTGGGATTATCCGCTAAGAACTACGGTAGAGCAGTTTTATAGAAATGGGACTTTTGTCGAACAAGGGAATCGGACGTAATCAATATAGGACAGAAATAAAAAAAAAATCATGAAATGCAAATTAGAGCTTAGAGTATTGACGTGTTTGTTAGGAGTCCTAATG--AAATTAGGAAAAGAGGACTTATTTTGTTTAAAAATAAA----AAACGAAATTGAATAACTAAATAAAATAACAA------------------------ATTTGGTTCTTGAAGGAGTTTTGACAGATACGGCTCGACAAAACAATTTAAGCCCTAACATAAAATGCATTGTGCAAAAAAAA----TACGTCGTTCTGTTTTTCCCTTTTTT-CGAGTATCCAGCAAAAGTAAATTAAA
>A._davidii_LIZH-2015005
TTATACTCCTGACTATGTAACCAAAGATACTGATATCTTGGCAGCATTCCGAGTAACTCCTCAACCCGGGGTTCCGCCCGAGGAAGCCGGGGCCGCGGTAGCTGCGGAATCTTCTACTGGTACATGGACAACTGTGTGGACCGATGGGCTTACCAGCCTTGATCGTTATAAAGGACGATGCTACAACATTGAGCCCGTTGCTGGAGAAGAAAATCAATATATATGTTATGTAGCTTACCCTTTAGACCTTTTTGAAGAGGGTTCTGTTACTAACATGTTTACTTCCATTGTGGGTAATGTATTTGGGTTTAAAGCCCTGCGCGCTCTACGTCTAGAGGATCTACGAATCCCTCCCGCGTATTCGAAAACTTTCCAAGGCCCCCCTCATGGCATCCAAGTTGAGAGAGATAAATTGAACAAGTATGGGCGCCCCCTATTGGGATGTACTATTAAACCTAAATTGGGATTATCCGCTAAGAACTACGGTAGAGCAGTTTTATAGAAATGGGACTTTTGTCGAACAAGGGAATCGGACGTAATCAATATAGGACAGAAATAAAAAAAAAATCATGAAATGCAAATTAGAGCTTAGAGTATTGACGTGTTTGTTAGGAGTCCTAATG--AAATTAGGAAAAGAGGACTTATTTTGTTTAAAAATAAA----AAACGAAATTGAATAACTAAATAAAATAACAA------------------------ATTTGGTTCTTGAAGGAGTTTTGACAGATACGGCTCGACAAAACAATTTAAGCCCTAACATAAAATGCATTGTGCAAAAAAAA----TACGTCGTTCTGTTTTTCCCTTTTTT-CGAGTATCCAGCAAAAGTAAATTAAA
>A._kawakamii_LIZH-2015054-01
TTATACTCCTGACTATGTAACCAAAGATACTGATATCTTGGCAGCATTCCGAGTAACTCCTCAACCCGGGGTTCCGCCCGAGGAAGCCGGGGCCGCGGTAGCTGCGGAATCTTCTACTGGTACATGGACAACTGTGTGGACCGATGGGCTTACCAGCCTTGATCGTTATAAAGGACGATGCTACAACATTGAGCCCGTTGCTGGAGAAGAAAATCAATATATATGTTATGTAGCTTACCCTTTAGACCTTTTTGAAGAGGGTTCTGTTACTAACATGTTTACTTCCATTGTGGGTAATGTATTTGGGTTTAAAGCCCTGCGCGCTCTACGTCTAGAGGATCTACGAATCCCTCCCGCGTATTCGAAAACTTTCCAAGGCCCCCCTCATGGCATCCAAGTTGAGAGAGATAAATTGAACAAGTATGGGCGCCCCCTATTGGGATGTACTATTAAACCTAAATTGGGATTATCCGCTAAGAACTACGGTAGAGCAGTTTTATAGAAATGGGACTTTTGTCGAACAAGGGAATCGGACGTAATCCATATAGGACAGAAATAAAAAAAAAATCATGAAATGCAAATTAGAGCTTAGAGTATTGACGTGTTTGTTAGGAGTCCTAATG--AAATTAGGAAAAGAGGACTTATTTTGTTTAAAAATAAAAAAAAAACGAAATTGAATAACTAAATAAAATAACAA------------------------ATTTGGTTCTTGAAGGAGTTTTGACAGATACGGCTCGACAAAACAATTTAAGCCATAACATAAAATGCATTGTGCAAAAAAAAA---TACATCGTTCTGTTTTTCCCTTTTTT-CGAGTATCCAGTAAAAGTAAATTAAA
>A._kawakamii_LIZH-2015054-02
TTATACTCCTGACTATGTAACCAAAGATACTGATATCTTGGCAGCATTCCGAGTAACTCCTCAACCCGGGGTTCCGCCCGAGGAAGCCGGGGCCGCGGTAGCTGCGGAATCTTCTACTGGTACATGGACAACTGTGTGGACCGATGGGCTTACCAGCCTTGATCGTTATAAAGGACGATGCTACAACATTGAGCCCGTTGCTGGAGAAGAAAATCAATATATATGTTATGTAGCTTACCCTTTAGACCTTTTTGAAGAGGGTTCTGTTACTAACATGTTTACTTCCATTGTGGGTAATGTATTTGGGTTTAAAGCCCTGCGCGCTCTACGTCTAGAGGATCTACGAATCCCTCCCGCGTATTCGAAAACTTTCCAAGGCCCCCCTCATGGCATCCAAGTTGAGAGAGATAAATTGAACAAGTATGGGCGCCCCCTATTGGGATGTACTATTAAACCTAAATTGGGATTATCCGCTAAGAACTACGGTAGAGCAGTTTTATAGAAATGGGACTTTTGTCGAACAAGGGAATCGGACGTAATCCATATAGGACAGAAATAAAAAAAAAATCATGAAATGCAAATTAGAGCTTAGAGTATTGACGTGTTTGTTAGGAGTCCTAATG--AAATTAGGAAAAGAGGACTTATTTTGTTTAAAAATAAAAAAAAAACGAAATTGAATAACTAAATAAAATAACAA------------------------ATTTGGTTCTTGAAGGAGTTTTGACAGATACGGCTCGACAAAACAATTTAAGCCATAACATAAAATGCATTGTGCAAAAAAAAA---TACATCGTTCTGTTTTTCCCTTTTTT-CGAGTATCCAGTAAAAGTAAATTAAA
>A._kawakamii_LIZH-2015054-03
TTATACTCCTGACTATGTAACCAAAGATACTGATATCTTGGCAGCATTCCGAGTAACTCCTCAACCCGGGGTTCCGCCCGAGGAAGCCGGGGCCGCGGTAGCTGCGGAATCTTCTACTGGTACATGGACAACTGTGTGGACCGATGGGCTTACCAGCCTTGATCGTTATAAAGGACGATGCTACAACATTGAGCCCGTTGCTGGAGAAGAAAATCAATATATATGTTATGTAGCTTACCCTTTAGACCTTTTTGAAGAGGGTTCTGTTACTAACATGTTTACTTCCATTGTGGGTAATGTATTTGGGTTTAAAGCCCTGCGCGCTCTACGTCTAGAGGATCTACGAATCCCTCCCGCGTATTCGAAAACTTTCCAAGGCCCCCCTCATGGCATCCAAGTTGAGAGAGATAAATTGAACAAGTATGGGCGCCCCCTATTGGGATGTACTATTAAACCTAAATTGGGATTATCCGCTAAGAACTACGGTAGAGCAGTTTTATAGAAATGGGACTTTTGTCGAACAAGGGAATCGGACGTAATCCATATAGGACAGAAATAAAAAAAAAATCATGAAATGCAAATTAGAGCTTAGAGTATTGACGTGTTTGTTAGGAGTCCTAATG--AAATTAGGAAAAGAGGACTTATTTTGTTTAAAAATAAAAAAAAAACGAAATTGAATAACTAAATAAAATAACAA------------------------ATTTGGTTCTTGAAGGAGTTTTGACAGATACGGCTCGACAAAACAATTTAAGCCATAACATAAAATGCATTGTGCAAAAAAAAA---TACATCGTTCTGTTTTTCCCTTTTTT-CGAGTATCCAGTAAAAGTAAATTAAA
>A._kawakamii_LIZH-2015054-04
TTATACTCCTGACTATGTAACCAAAGATACTGATATCTTGGCAGCATTCCGAGTAACTCCTCAACCCGGGGTTCCGCCCGAGGAAGCCGGGGCCGCGGTAGCTGCGGAATCTTCTACTGGTACATGGACAACTGTGTGGACCGATGGGCTTACCAGCCTTGATCGTTATAAAGGACGATGCTACAACATTGAGCCCGTTGCTGGAGAAGAAAATCAATATATATGTTATGTAGCTTACCCTTTAGACCTTTTTGAAGAGGGTTCTGTTACTAACATGTTTACTTCCATTGTGGGTAATGTATTTGGGTTTAAAGCCCTGCGCGCTCTACGTCTAGAGGATCTACGAATCCCTCCCGCGTATTCGAAAACTTTCCAAGGCCCCCCTCATGGCATCCAAGTTGAGAGAGATAAATTGAACAAGTATGGGCGCCCCCTATTGGGATGTACTATTAAACCTAAATTGGGATTATCCGCTAAGAACTACGGTAGAGCAGTTTTATAGAAATGGGACTTTTGTCGAACAAGGGAATCGGACGTAATCCATATAGGACAGAAATAAAAAAAAAATCATGAAATGCAAATTAGAGCTTAGAGTATTGACGTGTTTGTTAGGAGTCCTAATG--AAATTAGGAAAAGAGGACTTATTTTGTTTAAAAATAAAAAAAAAACGAAATTGAATAACTAAATAAAATAACAA------------------------ATTTGGTTCTTGAAGGAGTTTTGACAGATACGGCTCGACAAAACAATTTAAGCCATAACATAAAATGCATTGTGCAAAAAAAAA---TACATCGTTCTGTTTTTCCCTTTTTT-CGAGTATCCAGTAAAAGTAAATTAAA
>A._kawakamii_LIZH-2015054-05
TTATACTCCTGACTATGTAACCAAAGATACTGATATCTTGGCAGCATTCCGAGTAACTCCTCAACCCGGGGTTCCGCCCGAGGAAGCCGGGGCCGCGGTAGCTGCGGAATCTTCTACTGGTACATGGACAACTGTGTGGACCGATGGGCTTACCAGCCTTGATCGTTATAAAGGACGATGCTACAACATTGAGCCCGTTGCTGGAGAAGAAAATCAATATATATGTTATGTAGCTTACCCTTTAGACCTTTTTGAAGAGGGTTCTGTTACTAACATGTTTACTTCCATTGTGGGTAATGTATTTGGGTTTAAAGCCCTGCGCGCTCTACGTCTAGAGGATCTACGAATCCCTCCCGCGTATTCGAAAACTTTCCAAGGCCCCCCTCATGGCATCCAAGTTGAGAGAGATAAATTGAACAAGTATGGGCGCCCCCTATTGGGATGTACTATTAAACCTAAATTGGGATTATCCGCTAAGAACTACGGTAGAGCAGTTTTATAGAAATGGGACTTTTGTCGAACAAGGGAATCGGACGTAATCAATATAGGACAGAAATAAAAAAAAAATAATGAAATGCAAATTAGAGCTTAGAGTATTGACGTGTTTGTTAGGAGTCCTAATG--AAATTAGGAAAAGAGGACTTATTTTGTTAAAAAAAAAA-----AACGAAATTGAATAACTAAATAAAATAACAA------------------------ATTTGGTTCTTGAAGGAATTTTGACAGATACGGCTCGACAAAACAA--------ATAACATAAAATGCATTGTGCAAAAAAAAA---TACATCGTTCGGTTTTTCCCTTTTTT-CGAGTATCCAGTAAAAGTAAATTAAA
>A._buergerianum_LIZH-2015153-01
TTATACTCCTGAATATGTAACCAAAGATACTGATATCTTGGCAGCATTCCGAGTAACTCCTCAACCCGGGGTTCCGCCCGAGGAAGCCGGGGCCGCGGTAGCTGCGGAATCTTCTACTGGTACATGGACAACTGTGTGGACCGATGGGCTTACCAGCCTTGATCGTTATAAAGGACGATGCTACAACATTGAGCCCGTTGCTGGAGAAGAAAATCAATATATATGTTATGTAGCTTACCCTTTAGACCTTTTTGAAGAGGGTTCTGTTACTAACATGTTTACTTCCATTGTGGGTAATGTATTTGGGTTTAAAGCCCTGCGCGCTCTACGTCTAGAGGATCTACGAATCCCTCCCGCGTATTCAAAAACTTTCCAAGGCCCCCCTCATGGCATCCAAGTTGAGAGAGATAAATTGAACAAGTACGGGCGCCCCCTATTGGGATGTACTATTAAACCTAAATTGGGATTATCCGCTAAGAACTACGGTAGAGCAGTTTTATAGAAATGGGACTTTTGTCGAACAAGGGAATCGGACGTAATCAATATAGGACAGAAATAAAAAAAAAATAATGAAATGCAAATTAGAGCTTAGAGTATTGACGTGTTTGTTAGGAGTCCTAATG--AAATTAGGAAAAGAGGACTTATTTTGTTAAAAAAAAAA-----AACGAAATTGAATAACTAAATAAAATAACAA------------------------ATTTGGTTCTTGAAGGAATTTTGACAGATACGGCTCGACAAAACAA--------ATAACATAAAATGCATTGTGCAAAAAAAAA---TACATCGTTCGGTTTTTCCCTTTTTT-CGAGTATCCAGTAAAAGTAAATTAAA
>A._buergerianum_LIZH-2015153-02
TTATACTCCTGAATATGTAACCAAAGATACTGATATCTTGGCAGCATTCCGAGTAACTCCTCAACCCGGGGTTCCGCCCGAGGAAGCCGGGGCCGCGGTAGCTGCGGAATCTTCTACTGGTACATGGACAACTGTGTGGACCGATGGGCTTACCAGCCTTGATCGTTATAAAGGACGATGCTACAACATTGAGCCCGTTGCTGGAGAAGAAAATCAATATATATGTTATGTAGCTTACCCTTTAGACCTTTTTGAAGAGGGTTCTGTTACTAACATGTTTACTTCCATTGTGGGTAATGTATTTGGGTTTAAAGCCCTGCGCGCTCTACGTCTAGAGGATCTACGAATCCCTCCCGCGTATTCAAAAACTTTCCAAGGCCCCCCTCATGGCATCCAAGTTGAGAGAGATAAATTGAACAAGTACGGGCGCCCCCTATTGGGATGTACTATTAAACCTAAATTGGGATTATCCGCTAAGAACTACGGTAGAGCAGTTTTATAGAAATGGGACTTTTGTCGAACAAGGGAATCGGACGTAATCCATATAGGACAGAAATAAAAAAAAAATCATGAAATGCAAATTAGAGCTTAGAGTATTGACGTGTTTGTTAGGAGTCCTAATG--AAATTAGGAAAAGAGGACTTATTTTGTTTAAAAATAAAAAAAAAACGAAATTGAATAACTAAATAAAATAACAA------------------------ATTTGGTTCTTGAAGGAGTTTTGACAGATACGGCTCGACAAAACAATTTAAGCCATAACATAAAATGCATTGTGCAAAAAAAAA---TACATCGTTCTGTTTTTCCCTTTTTT-CGAGTATCCAGTAAAAGTAAATTAAA
>A._buergerianum_LIZH-2015153-03
TTATACTCCTGAATATGTAACCAAAGATACTGATATCTTGGCAGCATTCCGAGTAACTCCTCAACCCGGGGTTCCGCCCGAGGAAGCCGGGGCCGCGGTAGCTGCGGAATCTTCTACTGGTACATGGACAACTGTGTGGACCGATGGGCTTACCAGCCTTGATCGTTATAAAGGACGATGCTACAACATTGAGCCCGTTGCTGGAGAAGAAAATCAATATATATGTTATGTAGCTTACCCTTTAGACCTTTTTGAAGAGGGTTCTGTTACTAACATGTTTACTTCCATTGTGGGTAATGTATTTGGGTTTAAAGCCCTGCGCGCTCTACGTCTAGAGGATCTACGAATCCCTCCCGCGTATTCAAAAACTTTCCAAGGCCCCCCTCATGGCATCCAAGTTGAGAGAGATAAATTGAACAAGTACGGGCGCCCCCTATTGGGATGTACTATTAAACCTAAATTGGGATTATCCGCTAAGAACTACGGTAGAGCAGTTTTATAGAAATGGGACTTTTGTCGAACAAGGGAATCGGACGTAATCCATATAGGACAGAAATAAAAAAAAAATCATGAAATGCAAATTAGAGCTTAGAGTATTGACGTGTTTGTTAGGAGTCCTAATG--AAATTAGGAAAAGAGGACTTATTTTGTTTAAAAATAAAAAAAAAACGAAATTGAATAACTAAATAAAATAACAA------------------------ATTTGGTTCTTGAAGGAGTTTTGACAGATACGGCTCGACAAAACAATTTAAGCCATAACATAAAATGCATTGTGCAAAAAAAAA---TACATCGTTCTGTTTTTCCCTTTTTT-CGAGTATCCAGTAAAAGTAAATTAAA
>A._buergerianum_LIZH-2015153-04
TTATACTCCTGAATATGTAACCAAAGATACTGATATCTTGGCAGCATTCCGAGTAACTCCTCAACCCGGGGTTCCGCCCGAGGAAGCCGGGGCCGCGGTAGCTGCGGAATCTTCTACTGGTACATGGACAACTGTGTGGACCGATGGGCTTACCAGCCTTGATCGTTATAAAGGACGATGCTACAACATTGAGCCCGTTGCTGGAGAAGAAAATCAATATATATGTTATGTAGCTTACCCTTTAGACCTTTTTGAAGAGGGTTCTGTTACTAACATGTTTACTTCCATTGTGGGTAATGTATTTGGGTTTAAAGCCCTGCGCGCTCTACGTCTAGAGGATCTACGAATCCCTCCCGCGTATTCAAAAACTTTCCAAGGCCCCCCTCATGGCATCCAAGTTGAGAGAGATAAATTGAACAAGTACGGGCGCCCCCTATTGGGATGTACTATTAAACCTAAATTGGGATTATCCGCTAAGAACTACGGTAGAGCAGTTTTATAGAAATGGGACTTTTGTCGAACAAGGGAATCGGACGTAATCCATATAGGACAGAAATAAAAAAAAAATCATGAAATGCAAATTAGAGCTTAGAGTATTGACGTGTTTGTTAGGAGTCCTAATG--AAATTAGGAAAAGAGGACTTATTTTGTTTAAAAATAAAAAAAAAACGAAATTGAATAACTAAATAAAATAACAA------------------------ATTTGGTTCTTGAAGGAGTTTTGACAGATACGGCTCGACAAAACAATTTAAGCCATAACATAAAATGCATTGTGCAAAAAAAAA---TACATCGTTCTGTTTTTCCCTTTTTT-CGAGTATCCAGTAAAAGTAAATTAAA
>A._buergerianum_LIZH-2015153-05
TTATACTCCTGAATATGTAACCAAAGATACTGATATCTTGGCAGCATTCCGAGTAACTCCTCAACCCGGGGTTCCGCCCGAGGAAGCCGGGGCCGCGGTAGCTGCGGAATCTTCTACTGGTACATGGACAACTGTGTGGACCGATGGGCTTACCAGCCTTGATCGTTATAAAGGACGATGCTACAACATTGAGCCCGTTGCTGGAGAAGAAAATCAATATATATGTTATGTAGCTTACCCTTTAGACCTTTTTGAAGAGGGTTCTGTTACTAACATGTTTACTTCCATTGTGGGTAATGTATTTGGGTTTAAAGCCCTGCGCGCTCTACGTCTAGAGGATCTACGAATCCCTCCCGCGTATTCAAAAACTTTCCAAGGCCCCCCTCATGGCATCCAAGTTGAGAGAGATAAATTGAACAAGTACGGGCGCCCCCTATTGGGATGTACTATTAAACCTAAATTGGGATTATCCGCTAAGAACTACGGTAGAGCAGTTTTATAGAAATGGGACTTTTGTCGAACAAGGGAATCGGACGTAATCCATATAGGACAGAAATAAAAAAAAAATCATGAAATGCAAATTAGAGCTTAGAGTATTGACGTGTTTGTTAGGAGTCCTAATG--AAATTAGGAAAAGAGGACTTATTTTGTTTAAAAATAAAAAAAAAACGAAATTGAATAACTAAATAAAATAACAA------------------------ATTTGGTTCTTGAAGGAGTTTTGACAGATACGGCTCGACAAAACAATTTAAGCCATAACATAAAATGCATTGTGCAAAAAAAAA---TACATCGTTCTGTTTTTCCCTTTTTT-CGAGTATCCAGTAAAAGTAAATTAAA
>A._oliverianum_LIZH-2015235-01
TTATACTCCTGACTATGTAACCAAAGATACTGATATCTTGGCAGCATTCCGAGTAACTCCTCAACCCGGGGTTCCGCCCGAGGAAGCCGGGGCCGCGGTAGCTGCGGAATCTTCTACTGGTACATGGACAACTGTGTGGACCGATGGGCTTACCAGCCTTGATCGTTATAAAGGACGATGCTACAACATTGAGCCCGTTGCTGGAGAAGAAAATCAATATATATGTTATGTAGCTTACCCTTTAGACCTTTTTGAAGAGGGTTCTGTTACTAACATGTTTACTTCCATTGTGGGTAATGTATTTGGGTTTAAAGCCCTGCGCGCTCTACGTCTAGAGGATCTACGAATCCCTCCCGCGTATTCGAAAACTTTCCAAGGCCCCCCTCATGGCATCCAAGTTGAGAGAGATAAATTGAACAAGTATGGGCGCCCCCTATTGGGATGTACTATTAAACCTAAATTGGGATTATCCGCTAAGAACTACGGTAGAGCAGTTTTATAGAAATGGGACTTTTGTCGAACAAGGGAATCGGACGTAATCCATATAGGACAGAAATAAAAAAAAAATCATGAAATGCAAATTAGAGCTTAGAGTATTGACGTGTTTGTTAGGAGTCCTAATG--AAATTAGGAAAAGAGGACTTATTTTGTTTAAAAATAAAAAAAAAACGAAATTGAATAACTAAATAAAATAACAA------------------------ATTTGGTTCTTGAAGGAGTTTTGACAGATACGGCTCGACAAAACAATTTAAGCCATAACATAAAATGCATTGTGCAAAAAAAAA---TACATCGTTCTGTTTTTCCCTTTTTT-CGAGTATCCAGTAAAAGTAAATTAAA
>A._oliverianum_LIZH-2015235-02
TTATACTCCTGACTATGTAACCAAAGATACTGATATCTTGGCAGCATTCCGAGTAACTCCTCAACCCGGGGTTCCGCCCGAGGAAGCCGGGGCCGCGGTAGCTGCGGAATCTTCTACTGGTACATGGACAACTGTGTGGACCGATGGGCTTACCAGCCTTGATCGTTATAAAGGACGATGCTACAACATTGAGCCCGTTGCTGGAGAAGAAAATCAATATATATGTTATGTAGCTTACCCTTTAGACCTTTTTGAAGAGGGTTCTGTTACTAACATGTTTACTTCCATTGTGGGTAATGTATTTGGGTTTAAAGCCCTGCGCGCTCTACGTCTAGAGGATCTACGAATCCCTCCCGCGTATTCGAAAACTTTCCAAGGCCCCCCTCATGGCATCCAAGTTGAGAGAGATAAATTGAACAAGTATGGGCGCCCCCTATTGGGATGTACTATTAAACCTAAATTGGGATTATCCGCTAAGAACTACGGTAGAGCAGTTTTATAGAAATGGGACTTTTGTCGAACAAGGGAATCAGACGTAATCAATATAGGACAGAAATCAAAAAAAAATAATGAAATGCAAATTAGAGCTTAGAGTATTGACGTGTTTGTTAGGAGTCCTAGTT--AAATTAGGAAAAGAGGACTCATTTTGTTTAAAAATAAA----AAACGAAATTGAATAACTAAATAAAATAACAA------------------------ATTTGGTTCTTGAAGGGGTTTTGACAGATACGGCTCGACAAAACAATTTAAGCCATAACATAAAATGCATTGTGCAAAAAAAAA---TACATCGTTCTGTTTTTCCCTTTTTT-CGAGTATCCAGTAAAAGTAAATTAAA
>D._dyeriana_LIZH-ZT-201505
TTATACTCCTGACTATGTAACCAAAGATACTGATATCTTGGCAGCATTCCGAGTAACTCCTCAACCCGGGGTTCCGCCCGAGGAAGCCGGGGCCGCGGTAGCTGCGGAATCTTCTACTGGTACATGGACAACTGTGTGGACCGATGGGCTTACCAGCCTTGATCGTTATAAAGGACGATGCTACAACATTGAGCCCGTTGCTGGAGAAGAAAATCAATATATATGTTATGTAGCTTACCCTTTAGACCTTTTTGAAGAGGGTTCTGTTACTAACATGTTTACTTCCATTGTGGGTAATGTATTTGGGTTTAAAGCCCTGCGCGCTCTACGTCTAGAGGATCTACGAATCCCTCCCGCGTATTCGAAAACTTTTCAAGGCCCCCCTCATGGCATCCAAGTTGAGAGAGATAAATTGAACAAGTATGGGCGCCCCCTATTGGGATGTACTATTAAACCTAAATTGGGATTATCCGCTAAGAACTACGGTAGAGCAGTTTTATAGAAATGGGACTTTTGTCGAACAAGGGAATCAGACGTAATCAATATAGGACAGAAATCAAAAAAAAATAATGAAATGCAAATTAGAGCTTAGAGTATTGACGTGTTTGTTAGGAGTCCTAGTT--AAATTAGGAAAAGAGGACTCATTTTGTTTAAAAATAAA----AAACGAAATTGAATAACTAAATAAAATAACAA------------------------ATTTGGTTCTTGAAGGGGTTTTGACAGATACGGCTCGACAAAACAATTTAAGCCATAACATAAAATGCATTGTGCAAAAAAAAA---TACATCGTTCTGTTTTTCCCTTTTTT-CGAGTATCCAGTAAAAGTAAATTAAA
>D._dyeriana_LIZH-ZT-201522
TTATACTCCTGACTATGTAACCAAAGATACTGATATCTTGGCAGCATTCCGAGTAACTCCTCAACCCGGGGTTCCGCCCGAGGAAGCCGGGGCCGCGGTAGCTGCGGAATCTTCTACTGGTACATGGACAACTGTGTGGACCGATGGGCTTACCAGCCTTGATCGTTATAAAGGACGATGCTACAACATTGAGCCCGTTGCTGGAGAAGAAAATCAATATATATGTTATGTAGCTTACCCTTTAGACCTTTTTGAAGAGGGTTCTGTTACTAACATGTTTACTTCCATTGTGGGTAATGTATTTGGGTTTAAAGCCCTGCGCGCTCTACGTCTAGAGGATCTACGAATCCCTCCCGCGTATTCGAAAACTTTTCAAGGCCCCCCTCATGGCATCCAAGTTGAGAGAGATAAATTGAACAAGTATGGGCGCCCCCTATTGGGATGTACTATTAAACCTAAATTGGGATTATCCGCTAAGAACTACGGTAGAGCAGTTTTATAGAAATGGGACTTTTGTCGAACAAGGGAATCAGACGTAATCAATATAGGACAGAAATCAAAAAAAAATAATGAAATGCAAATTAGAGCTTAGAGTATTGACGTGTTTGTTAGGAGTCCTAGTT--AAATTAGGAAAAGAGGACTCATTTTGTTTAAAAATAAA----AAACGAAATTGAATAACTAAATAAAATAACAA------------------------ATTTGGTTCTTGAAGGGGTTTTGACAGATACGGCTCGACAAAACAATTTAAGCCATAACATAAAATGCATTGTGCAAAAAAAAA---TACATCGTTCTGTTTTTCCCTTTTTT-CGAGTATCCAGTAAAAGTAAATTAAA
>D._dyeriana_LIZH-ZT-201528
TTATACTCCTGACTATGTAACCAAAGATACTGATATCTTGGCAGCATTCCGAGTAACTCCTCAACCCGGGGTTCCGCCCGAGGAAGCCGGGGCCGCGGTAGCTGCGGAATCTTCTACTGGTACATGGACAACTGTGTGGACCGATGGGCTTACCAGCCTTGATCGTTATAAAGGACGATGCTACAACATTGAGCCCGTTGCTGGAGAAGAAAATCAATATATATGTTATGTAGCTTACCCTTTAGACCTTTTTGAAGAGGGTTCTGTTACTAACATGTTTACTTCCATTGTGGGTAATGTATTTGGGTTTAAAGCCCTGCGCGCTCTACGTCTAGAGGATCTACGAATCCCTCCCGCGTATTCGAAAACTTTTCAAGGCCCCCCTCATGGCATCCAAGTTGAGAGAGATAAATTGAACAAGTATGGGCGCCCCCTATTGGGATGTACTATTAAACCTAAATTGGGATTATCCGCTAAGAACTACGGTAGAGCAGTTTTATAGAAATGGGACTTTTGTCGAACAAGGGAATCAGACGTAATCAATATAGGACAGAAATCAAAAAAAAATAATGAAATGCAAATTAGAGCTTAGAGTATTGACGTGTTTGTTAGGAGTCCTAGTT--AAATTAGGAAAAGAGGACTCATTTTGTTTAAAAATAAA----AAACGAAATTGAATAACTAAATAAAATAACAA------------------------ATTTGGTTCTTGAAGGGGTTTTGACAGATACGGCTCGACAAAACAATTTAAGCCATAACATAAAATGCATTGTGCAAAAAAAAA---TACATCGTTCTGTTTTTCCCTTTTTT-CGAGTATCCAGTAAAAGTAAATTAAA
>D._dyeriana_LIZH-ZT-201532
TTATACTCCTGACTATGTAACCAAAGATACTGATATCTTGGCAGCATTCCGAGTAACTCCTCAACCCGGGGTTCCGCCCGAGGAAGCCGGGGCCGCGGTAGCTGCGGAATCTTCTACTGGTACATGGACAACTGTGTGGACCGATGGGCTTACCAGCCTTGATCGTTATAAAGGACGATGCTACAACATTGAGCCCGTTGCTGGAGAAGAAAATCAATATATATGTTATGTAGCTTACCCTTTAGACCTTTTTGAAGAGGGTTCTGTTACTAACATGTTTACTTCCATTGTGGGTAATGTATTTGGGTTTAAAGCCCTGCGCGCTCTACGTCTAGAGGATCTACGAATCCCTCCCGCGTATTCGAAAACTTTTCAAGGCCCCCCTCATGGCATCCAAGTTGAGAGAGATAAATTGAACAAGTATGGGCGCCCCCTATTGGGATGTACTATTAAACCTAAATTGGGATTATCCGCTAAGAACTACGGTAGAGCAGTTTTATAGAAATGGGACTTTTGTCGAACAAGGGAATCAGACGTAATCAATATAGGACAGAAATCAAAAAAAAATAATGAAATGCAAATTAGAGCTTAGAGTATTGACGTGTTTGTTAGGAGTCCTAGTT--AAATTAGGAAAAGAGGACTCATTTTGTTTAAAAATAAA----AAACGAAATTGAATAACTAAATAAAATAACAA------------------------ATTTGGTTCTTGAAGGGGTTTTGACAGATACGGCTCGACAAAACAATTTAAGCCATAACATAAAATGCATTGTGCAAAAAAAAA---TACATCGTTCTGTTTTTCCCTTTTTT-CGAGTATCCAGTAAAAGTAAATTAAA
>A._truncatum_LIZH-2015024-01
TTATACTCCTGACTATGTAACCAAAGATACTGATATCTTGGCAGCATTCCGAGTAACTCCTCAACCCGGGGTTCCGCCCGAGGAAGCCGGGGCCGCGGTAGCTGCGGAATCTTCTACTGGTACATGGACAACTGTGTGGACCGATGGGCTTACCAGCCTTGATCGTTATAAAGGACGATGCTACAACATTGAGCCCGTTGCTGGAGAAGAAAATCAATATATATGTTATGTAGCTTACCCTTTAGACCTTTTTGAAGAGGGTTCTGTTACTAACATGTTTACTTCCATTGTGGGTAATGTATTTGGGTTTAAAGCCCTGCGCGCTCTACGTCTAGAGGATCTACGAATCCCTCCCGCGTATTCGAAAACTTTCCAAGGCCCCCCTCATGGCATCCAAGTTGAGAGAGATAAATTGAACAAGTATGGGCGCCCCCTATTGGGATGTACTATTAAACCTAAATTGGGATTATCCGCTAAGAACTACGGTAGAGCTGTTTTATAGAAATGGGACTTTTGTCGAACAAGGGAATCGGATGTAATCGATATAGGACAGAAATAAAAAAAAAATCATGAAATGCAAATTAGAGCTTAGAGTATTGACGTGTTTGTTAGGAGTCCTAATG--AAATTAGGAAAAGAGGACTTATTTTGTTTAAAAATAAA----AAACGAAATTGAATAACTAAATAAAATAACAA------------------------GTTTGGTTCTTGAAGGAGTTTTGACAGATACGGCTCGACAAAACAATTTAAGCCATAACATAAAATGCATTGTGCAAAAAAAAA---CACATCGTTCTGTTTTTTCCTTTTTT-CGAGTATCTAGTAAAAGTGAATTAAA
>A._truncatum_LIZH-2015024-02
TTATACTCCTGACTATGTAACCAAAGATACTGATATCTTGGCAGCATTCCGAGTAACTCCTCAACCCGGGGTTCCGCCCGAGGAAGCCGGGGCCGCGGTAGCTGCGGAATCTTCTACTGGTACATGGACAACTGTGTGGACCGATGGGCTTACCAGCCTTGATCGTTATAAAGGACGATGCTACAACATTGAGCCCGTTGCTGGAGAAGAAAATCAATATATATGTTATGTAGCTTACCCTTTAGACCTTTTTGAAGAGGGTTCTGTTACTAACATGTTTACTTCCATTGTGGGTAATGTATTTGGGTTTAAAGCCCTGCGCGCTCTACGTCTAGAGGATCTACGAATCCCTCCCGCGTATTCGAAAACTTTCCAAGGCCCCCCTCATGGCATCCAAGTTGAGAGAGATAAATTGAACAAGTATGGGCGCCCCCTATTGGGATGTACTATTAAACCTAAATTGGGATTATCCGCTAAGAACTACGGTAGAGCTGTTTTATAGAAATGGGACTTTTGTCGAACAAGGGAATCGGATGTAATCGATATAGGACAGAAATAAAAAAAAAATCATGAAATGCAAATTAGAGCTTAGAGTATTGACGTGTTTGTTAGGAGTCCTAATG--AAATTAGGAAAAGAGGACTTATTTTGTTTAAAAATAAA----AAACGAAATTGAATAACTAAATAAAATAACAA------------------------GTTTGGTTCTTGAAGGAGTTTTGACAGATACGGCTCGACAAAACAATTTAAGCCATAACATAAAATGCATTGTGCAAAAAAAAA---CACATCGTTCTGTTTTTTCCTTTTTT-CGAGTATCTAGTAAAAGTGAATTAAA
>A._truncatum_LIZH-2015024-03
TTATACTCCTGACTATGTAACCAAAGATACTGATATCTTGGCAGCATTCCGAGTAACTCCTCAACCCGGGGTTCCGCCCGAGGAAGCCGGGGCCGCGGTAGCTGCGGAATCTTCTACTGGTACATGGACAACTGTGTGGACCGATGGGCTTACCAGCCTTGATCGTTATAAAGGACGATGCTACAACATTGAGCCCGTTGCTGGAGAAGAAAATCAATATATATGTTATGTAGCTTACCCTTTAGACCTTTTTGAAGAGGGTTCTGTTACTAACATGTTTACTTCCATTGTGGGTAATGTATTTGGGTTTAAAGCCCTGCGCGCTCTACGTCTAGAGGATCTACGAATCCCTCCCGCGTATTCGAAAACTTTCCAAGGCCCCCCTCATGGCATCCAAGTTGAGAGAGATAAATTGAACAAGTATGGGCGCCCCCTATTGGGATGTACTATTAAACCTAAATTGGGATTATCCGCTAAGAACTACGGTAGAGCTGTTTTATAGAAATGGGACTTTTGTCGAACAAGGGAATCGGATGTAATCGATATAGGACAGAAATAAAAAAAAAATCATGAAATGCAAATTAGAGCTTAGAGTATTGACGTGTTTGTTAGGAGTCCTAATG--AAATTAGGAAAAGAGGACTTATTTTGTTTAAAAATAAA----AAACGAAATTGAATAACTAAATAAAATAACAA------------------------GTTTGGTTCTTGAAGGAGTTTTGACAGATACGGCTCGACAAAACAATTTAAGCCATAACATAAAATGCATTGTGCAAAAAAAAA---CACATCGTTCTGTTTTTTCCTTTTTT-CGAGTATCTAGTAAAAGTGAATTAAA
>A._truncatum_LIZH-2015024-04
TTATACTCCTGACTATGTAACCAAAGATACTGATATCTTGGCAGCATTCCGAGTAACTCCTCAACCCGGGGTTCCGCCCGAGGAAGCCGGGGCCGCGGTAGCTGCGGAATCTTCTACTGGTACATGGACAACTGTGTGGACCGATGGGCTTACCAGCCTTGATCGTTATAAAGGACGATGCTACAACATTGAGCCCGTTGCTGGAGAAGAAAATCAATATATATGTTATGTAGCTTACCCTTTAGACCTTTTTGAAGAGGGTTCTGTTACTAACATGTTTACTTCCATTGTGGGTAATGTATTTGGGTTTAAAGCCCTGCGCGCTCTACGTCTAGAGGATCTACGAATCCCTCCCGCGTATTCGAAAACTTTCCAAGGCCCCCCTCATGGCATCCAAGTTGAGAGAGATAAATTGAACAAGTATGGGCGCCCCCTATTGGGATGTACTATTAAACCTAAATTGGGATTATCCGCTAAGAACTACGGTAGAGCTGTTTTATAGAAATGGGACTTTTGTCGAACAAGGGAATCGGATGTAATCGATATAGGACAGAAATAAAAAAAAAATCATGAAATGCAAATTAGAGCTTAGAGTATTGACGTGTTTGTTAGGAGTCCTAATG--AAATTAGGAAAAGAGGACTTATTTTGTTTAAAAATAAA----AAACGAAATTGAATAACTAAATAAAATAACAA------------------------GTTTGGTTCTTGAAGGAGTTTTGACAGATACGGCTCGACAAAACAATTTAAGCCATAACATAAAATGCATTGTGCAAAAAAAAA---CACATCGTTCTGTTTTTTCCTTTTTT-CGAGTATCTAGTAAAAGTGAATTAAA
>A._truncatum_LIZH-2015024-05
TTATACTCCTGACTATGTAACCAAAGATACTGATATCTTGGCAGCATTCCGAGTAACTCCTCAACCCGGGGTTCCGCCCGAGGAAGCCGGGGCCGCGGTAGCTGCGGAATCTTCTACTGGTACATGGACAACTGTGTGGACCGATGGGCTTACCAGCCTTGATCGTTATAAAGGACGATGCTACAACATTGAGCCCGTTGCTGGAGAAGAAAATCAATATATATGTTATGTAGCTTACCCTTTAGACCTTTTTGAAGAGGGTTCTGTTACTAACATGTTTACTTCCATTGTGGGTAATGTATTTGGGTTTAAAGCCCTGCGCGCTCTACGTCTAGAGGATCTACGAATCCCTCCCGCGTATTCGAAAACTTTCCAAGGCCCCCCTCATGGCATCCAAGTTGAGAGAGATAAATTGAACAAGTATGGGCGCCCCCTATTGGGATGTACTATTAAACCTAAATTGGGATTATCCGCTAAGAACTACGGTAGAGCTGTTTTATAGAAATGGGACTTTTGTCGAACAAGGGAATCGGATGTAATCGATATAGGACAGAAATAAAAAAAAAATCATGAAATGCAAATTAGAGCTTAGAGTATTGACGTGTTTGTTAGGAGTCCTAATG--AAATTAGGAAAAGAGGACTTATTTTGTTTAAAAATAAA----AAACGAAATTGAATAACTAAATAAAATAACAA------------------------GTTTGGTTCTTGAAGGAGTTTTGACAGATACGGCTCGACAAAACAATTTAAGCCATAACATAAAATGCATTGTGCAAAAAAAAA---CACATCGTTCTGTTTTTTCCTTTTTT-CGAGTATCTAGTAAAAGTGAATTAAA
>A._griseum_LIZH-2015091-01
TTATACTCCTGACTATGTAACCAAAGATACTGATATCTTGGCAGCATTCCGAGTAACTCCTCAACCCGGGGTTCCGCCCGAGGAAGCCGGGGCCGCGGTAGCTGCGGAATCTTCTACTGGTACATGGACAACTGTGTGGACCGATGGGCTTACCAGCCTTGATCGTTATAAAGGACGATGCTACAACATTGAGCCCGTTGCTGGAGAAGAAAATCAATATATATGTTATGTAGCTTACCCTTTAGACCTTTTTGAAGAGGGTTCTGTTACTAACATGTTTACTTCCATTGTGGGTAATGTATTTGGGTTTAAAGCCCTGCGCGCTCTACGTCTAGAGGATCTACGAATCCCTCCCGCGTATTCAAAAACTTTCCAAGGCCCCCCTCATGGCATCCAAGTTGAGAGAGATAAATTGAACAAGTACGGGCGCCCCCTATTGGGATGTACTATTAAACCTAAATTGGGATTATCCGCTAAGAACTACGGTAGAGCAGTTTTATAGAAATGGGACTTTTGTCGAACAAGGGAATCGGATGTAATCGATATAGGACAGAAATAAAAAAAAAATCATGAAATGCAAATTAGAGCTTAGAGTATTGACGTGTTTGTTAGGAGTCCTAATG--AAATTAGGAAAAGAGGACTTATTTTGTTTAAAAATAAA----AAACGAAATTGAATAACTAAATAAAATAACAA------------------------GTTTGGTTCTTGAAGGAGTTTTGACAGATACGGCTCGACAAAACAATTTAAGCCATAACATAAAATGCATTGTGCAAAAAAAAA---CACATCGTTCTGTTTTTTCCTTTTTT-CGAGTATCTAGTAAAAGTGAATTAAA
>A._griseum_LIZH-2015091-02
TTATACTCCTGACTATGTAACCAAAGATACTGATATCTTGGCAGCATTCCGAGTAACTCCTCAACCCGGGGTTCCGCCCGAGGAAGCCGGGGCCGCGGTAGCTGCGGAATCTTCTACTGGTACATGGACAACTGTGTGGACCGATGGGCTTACCAGCCTTGATCGTTATAAAGGACGATGCTACAACATTGAGCCCGTTGCTGGAGAAGAAAATCAATATATATGTTATGTAGCTTACCCTTTAGACCTTTTTGAAGAGGGTTCTGTTACTAACATGTTTACTTCCATTGTGGGTAATGTATTTGGGTTTAAAGCCCTGCGCGCTCTACGTCTAGAGGATCTACGAATCCCTCCCGCGTATTCAAAAACTTTCCAAGGCCCCCCTCATGGCATCCAAGTTGAGAGAGATAAATTGAACAAGTACGGGCGCCCCCTATTGGGATGTACTATTAAACCTAAATTGGGATTATCCGCTAAGAACTACGGTAGAGCAGTTTTATAGAAATGGGACTTTTGTCGAACAAGGGAATCGGATGTAATCGATATAGGACAGAAATAAAAAAAAAATCATGAAATGCAAATTAGAGCTTAGAGTATTGACGTGTTTGTTAGGAGTCCTAATG--AAATTAGGAAAAGAGGACTTATTTTGTTTAAAAATAAA----AAACGAAATTGAATAACTAAATAAAATAACAA------------------------GTTTGGTTCTTGAAGGAGTTTTGACAGATACGGCTCGACAAAACAATTTAAGCCATAACATAAAATGCATTGTGCAAAAAAAAA---CACATCGTTCTGTTTTTTCCTTTTTT-CGAGTATCTAGTAAAAGTGAATTAAA
>A._griseum_LIZH-2015091-03
TTATACTCCTGACTATGTAACCAAAGATACTGATATCTTGGCAGCATTCCGAGTAACTCCTCAACCCGGGGTTCCGCCCGAGGAAGCCGGGGCCGCGGTAGCTGCGGAATCTTCTACTGGTACATGGACAACTGTGTGGACCGATGGGCTTACCAGCCTTGATCGTTATAAAGGACGATGCTACAACATTGAGCCCGTTGCTGGAGAAGAAAATCAATATATATGTTATGTAGCTTACCCTTTAGACCTTTTTGAAGAGGGTTCTGTTACTAACATGTTTACTTCCATTGTGGGTAATGTATTTGGGTTTAAAGCCCTGCGCGCTCTACGTCTAGAGGATCTACGAATCCCTCCCGCGTATTCAAAAACTTTCCAAGGCCCCCCTCATGGCATCCAAGTTGAGAGAGATAAATTGAACAAGTACGGGCGCCCCCTATTGGGATGTACTATTAAACCTAAATTGGGATTATCCGCTAAGAACTACGGTAGAGCAGTTTTATAGAAATGGGACTTTTGTCGAACAAGGGAATCGGATGTAATCGATATAGGACAGAAATAAAAAAAAAATCATGAAATGCAAATTAGAGCTTAGAGTATTGACGTGTTTGTTAGGAGTCCTAATG--AAATTAGGAAAAGAGGACTTATTTTGTTTAAAAATAAA----AAACGAAATTGAATAACTAAATAAAATAACAA------------------------GTTTGGTTCTTGAAGGAGTTTTGACAGATACGGCTCGACAAAACAATTTAAGCCATAACATAAAATGCATTGTGCAAAAAAAAA---CACATCGTTCTGTTTTTTCCTTTTTT-CGAGTATCTAGTAAAAGTGAATTAAA
>A._griseum_LIZH-2015091-04
TTATACTCCTGACTATGTAACCAAAGATACTGATATCTTGGCAGCATTCCGAGTAACTCCTCAACCCGGGGTTCCGCCCGAGGAAGCCGGGGCCGCGGTAGCTGCGGAATCTTCTACTGGTACATGGACAACTGTGTGGACCGATGGGCTTACCAGCCTTGATCGTTATAAAGGACGATGCTACAACATTGAGCCCGTTGCTGGAGAAGAAAATCAATATATATGTTATGTAGCTTACCCTTTAGACCTTTTTGAAGAGGGTTCTGTTACTAACATGTTTACTTCCATTGTGGGTAATGTATTTGGGTTTAAAGCCCTGCGCGCTCTACGTCTAGAGGATCTACGAATCCCTCCCGCGTATTCAAAAACTTTCCAAGGCCCCCCTCATGGCATCCAAGTTGAGAGAGATAAATTGAACAAGTACGGGCGCCCCCTATTGGGATGTACTATTAAACCTAAATTGGGATTATCCGCTAAGAACTACGGTAGAGCAGTTTTATAGAAATGGGACTTTTGTCGAACAAGGGAATCGGATGTAATCGATATAGGACAGAAATAAAAAAAAAATCATGAAATGCAAATTAGAGCTTAGAGTATTGACGTGTTTGTTAGGAGTCCTAATG--AAATTAGGAAAAGAGGACTTATTTTGTTTAAAAATAAA----AAACGAAATTGAATAACTAAATAAAATAACAA------------------------GTTTGGTTCTTGAAGGAGTTTTGACAGATACGGCTCGACAAAACAATTTAAGCCATAACATAAAATGCATTGTGCAAAAAAAAA---CACATCGTTCTGTTTTTTCCTTTTTT-CGAGTATCTAGTAAAAGTGAATTAAA
>A._griseum_LIZH-2015091-05
TTATACTCCTGACTATGTAACCAAAGATACTGATATCTTGGCAGCATTCCGAGTAACTCCTCAACCCGGGGTTCCGCCCGAGGAAGCCGGGGCCGCGGTAGCTGCGGAATCTTCTACTGGTACATGGACAACTGTGTGGACCGATGGGCTTACCAGCCTTGATCGTTATAAAGGACGATGCTACAACATTGAGCCCGTTGCTGGAGAAGAAAATCAATATATATGTTATGTAGCTTACCCTTTAGACCTTTTTGAAGAGGGTTCTGTTACTAACATGTTTACTTCCATTGTGGGTAATGTATTTGGGTTTAAAGCCCTGCGCGCTCTACGTCTAGAGGATCTACGAATCCCTCCCGCGTATTCAAAAACTTTCCAAGGCCCCCCTCATGGCATCCAAGTTGAGAGAGATAAATTGAACAAGTACGGGCGCCCCCTATTGGGATGTACTATTAAACCTAAATTGGGATTATCCGCTAAGAACTACGGTAGAGCAGTTTTATAGAAATGGGACTTTTGTCGAACAAGGGAATCGGATGTAATCGATATAGGACAGAAATAAAAAAAAAATCATGAAATGCAAATTAGAGCTTAGAGTATTGACGTGTTTGTTAGGAGTCCTAATG--AAATTAGGAAAAGAGGACTTATTTTGTTTAAAAATAAA----AAACGAAATTGAATAACTAAATAAAATAACAA------------------------GTTTGGTTCTTGAAGGAGTTTTGACAGATACGGCTCGACAAAACAATTTAAGCCATAACATAAAATGCATTGTGCAAAAAAAAA---CACATCGTTCTGTTTTTTCCTTTTTT-CGAGTATCTAGTAAAAGTGAATTAAA
