# Supplementary material for: Efficient Identification of the Forest Tree Species in Aceraceae Using DNA Barcodes
Source: Front Plant Sci. 2016 Nov 16;7:1707. doi: 10.3389/fpls.2016.01707 (PMC5110567; doi:10.3389/fpls.2016.01707)
Supplement: Supplementary file 13 [file DataSheet11.FASTA]

>A._palmatum_LIZH-2015023-01
TATAGAAATGGGACTTTTGTCGAACAAGGGAATCGGACGTAATCAATATAGGACAGAAATAAAAAAAAAATCATGAAATGCAAATTAGAGCTTAGAGTATTGACGTGTTTGTTAGGAGTCCTAATG--AAATTAGGAAAAGAGGACTTATTTTGTTTAAAAATAAA----AAACGAAATTGAATAACTAAATAAAATAAAAATTGAATAACTAAATAAAATAAAAAATTTTGTTCTTGAAGGGGTTTTGACAGATACGGCTCGACAAAACAATTTAAGCCATAACATAAAATGCATTGTGCAAAAAAAAA---TACATCGTTCTGTTTTTCCCTTTTTT-CGAGTATCCAGTAAAAGTAAATTAAATCCCCCTCCGC-GGTCGGATCGACGGCGCCTGC-GCCCTCGCTCCGTCGGCACAATAAC----GAACCCC-GGCGCGG--ACCGCGCCAAGGAAA-CTTAACAAGAGAG--CGTGCCC-TTGC-CTCCCCGGAAACGGTGTGTGCGCTTGTAGCATCGCCTTCTCT-CACT-ATTTAAAACGACTCTCGGCAACGGATATCTCGGCTCTCGCATCGATGAAGAACGTAGCGAAATGCGATACTTGGTGTGAATTGCAGAATCCCGTGAACCATCGAGTCTTTGAACGCAAGTTGCGCCCCAAGCCGTTAGGCCGAGGGCACGCCTGCCTGGGTGTCACGCATCGTT
>A._palmatum_LIZH-2015023-02
TATAGAAATGGGACTTTTGTCGAACAAGGGAATCGGACGTAATCAATATAGGACAGAAATAAAAAAAAAATCATGAAATGCAAATTAGAGCTTAGAGTATTGACGTGTTTGTTAGGAGTCCTAATG--AAATTAGGAAAAGAGGACTTATTTTGTTTAAAAATAAA----AAACGAAATTGAATAACTAAATAAAATAAAAATTGAATAACTAAATAAAATAAAAAATTTTGTTCTTGAAGGGGTTTTGACAGATACGGCTCGACAAAACAATTTAAGCCATAACATAAAATGCATTGTGCAAAAAAAAA---TACATCGTTCTGTTTTTCCCTTTTTT-CGAGTATCCAGTAAAAGTAAATTAAATCCCCCTCCGC-GGTCGGATCGACGGCGCCTGC-GCCCTCGCTCCGTCGGCACAATAAC----GAACCCC-GGCGCGG--ACCGCGCCAAGGAAA-CTTAACAAGAGAG--CGTGCCC-TTGC-CTCCCCGGAAACGGTGTGTGCGCTTGTAGCATCGCCTTCTCT-CACT-ATTTAAAACGACTCTCGGCAACGGATATCTCGGCTCTCGCATCGATGAAGAACGTAGCGAAATGCGATACTTGGTGTGAATTGCAGAATCCCGTGAACCATCGAGTCTTTGAACGCAAGTTGCGCCCCAAGCCGTTAGGCCGAGGGCACGCCTGCCTGGGTGTCACGCATCGTT
>A._Palmatum_var._palmatum_LIZH-2015001-01
TATAGAAATGAGACTTTTGTCGAACAAGGGAATCGGACGTAATCAATATAGGACAGAAATAAAAAAAAAATCATGAAATGCAAATTAGAGCTTAGAGTATTGACGTGTTTGTTAGGAGTCCTAATG--AAATTAGGAAAAGAGGACTTATTTTGTTTAAAAATAAA----AAACGAAATTGAATAACTAAATAAAATAAAAA------------------------ATTTGGTTCTTGAAGGGGTTTTGACAGATACGGCTCGACAAAACAATTTCAGCCATAACATAAAATGCATTGTGCAAAAAAAAA---TACATCGTTCTGTTTTTCCCTTTTTT-CGAGTATCCAGTAAAAGTAAATTAAATCCCCCTCCGC-AGTCGGATCGACGGCGCCTGC-GCCCTCGCTCCGTCGGCACAATAAC----GAACCCC-GGCGCGG--ACCGCGCCAAGGAAA-CTTAACAAGAGAG--CGTGCCC-TTGC-CTCCCCGGAAACGGTGTGTGCGCTTGTAGCATCGCCTTCTCT-CACT-ATTTAAAACGACTCTCGGCAACGGATATCTCGGCTCTCGCATCGATGAAGAACGTAGCGAAATGCGATACTTGGTGTGAATTGCAGAATCCCGTGAACCATCGAGTCTTTGAACGCAAGTTGCGCCCCAAGCCGTTAGGCCGAGGGCACGCCTGCCTGGGTGTCACGCATCGTT
>A._Palmatum_var._palmatum_LIZH-2015001-02
TATAGAAATGAGACTTTTGTCGAACAAGGGAATCGGACGTAATCAATATAGGACAGAAATAAAAAAAAAATCATGAAATGCAAATTAGAGCTTAGAGTATTGACGTGTTTGTTAGGAGTCCTAATG--AAATTAGGAAAAGAGGACTTATTTTGTTTAAAAATAAA----AAACGAAATTGAATAACTAAATAAAATAAAAA------------------------ATTTGGTTCTTGAAGGGGTTTTGACAGATACGGCTCGACAAAACAATTTCAGCCATAACATAAAATGCATTGTGCAAAAAAAAA---TACATCGTTCTGTTTTTCCCTTTTTT-CGAGTATCCAGTAAAAGTAAATTAAATCCCCCTCCGC-AGTCGGATCGACGGCGCCTGC-GCCCTCGCTCCGTCGGCACAATAAC----GAACCCC-GGCGCGG--ACCGCGCCAAGGAAA-CTTAACAAGAGAG--CGTGCCC-TTGC-CTCCCCGGAAACGGTGTGTGCGCTTGTAGCATCGCCTTCTCT-CACT-ATTTAAAACGACTCTCGGCAACGGATATCTCGGCTCTCGCATCGATGAAGAACGTAGCGAAATGCGATACTTGGTGTGAATTGCAGAATCCCGTGAACCATCGAGTCTTTGAACGCAAGTTGCGCCCCAAGCCGTTAGGCCGAGGGCACGCCTGCCTGGGTGTCACGCATCGTT
>A._Palmatum_var._palmatum_LIZH-2015001-03
TATAGAAATGAGACTTTTGTCGAACAAGGGAATCGGACGTAATCAATATAGGACAGAAATAAAAAAAAAATCATGAAATGCAAATTAGAGCTTAGAGTATTGACGTGTTTGTTAGGAGTCCTAATG--AAATTAGGAAAAGAGGACTTATTTTGTTTAAAAATAAA----AAACGAAATTGAATAACTAAATAAAATAAAAA------------------------ATTTGGTTCTTGAAGGGGTTTTGACAGATACGGCTCGACAAAACAATTTCAGCCATAACATAAAATGCATTGTGCAAAAAAAAA---TACATCGTTCTGTTTTTCCCTTTTTT-CGAGTATCCAGTAAAAGTAAATTAAATCCCCCTCCGC-AGTCGGATCGACGGCGCCTGC-GCCCTCGCTCCGTCGGCACAATAAC----GAACCCC-GGCGCGG--ACCGCGCCAAGGAAA-CTTAACAAGAGAG--CGTGCCC-TTGC-CTCCCCGGAAACGGTGTGTGCGCTTGTAGCATCGCCTTCTCT-CACT-ATTTAAAACGACTCTCGGCAACGGATATCTCGGCTCTCGCATCGATGAAGAACGTAGCGAAATGCGATACTTGGTGTGAATTGCAGAATCCCGTGAACCATCGAGTCTTTGAACGCAAGTTGCGCCCCAAGCCGTTAGGCCGAGGGCACGCCTGCCTGGGTGTCACGCATCGTT
>A._Palmatum_var._palmatum_LIZH-2015001-04
TATAGAAATGAGACTTTTGTCGAACAAGGGAATCGGACGTAATCAATATAGGACAGAAATAAAAAAAAAATCATGAAATGCAAATTAGAGCTTAGAGTATTGACGTGTTTGTTAGGAGTCCTAATG--AAATTAGGAAAAGAGGACTTATTTTGTTTAAAAATAAA----AAACGAAATTGAATAACTAAATAAAATAAAAA------------------------ATTTGGTTCTTGAAGGGGTTTTGACAGATACGGCTCGACAAAACAATTTCAGCCATAACATAAAATGCATTGTGCAAAAAAAAA---TACATCGTTCTGTTTTTCCCTTTTTT-CGAGTATCCAGTAAAAGTAAATTAAATCCCCCTCCGC-AGTCGGATCGACGGCGCCTGC-GCCCTCGCTCCGTCGGCACAATAAC----GAACCCC-GGCGCGG--ACCGCGCCAAGGAAA-CTTAACAAGAGAG--CGTGCCC-TTGC-CTCCCCGGAAACGGTGTGTGCGCTTGTAGCATCGCCTTCTCT-CACT-ATTTAAAACGACTCTCGGCAACGGATATCTCGGCTCTCGCATCGATGAAGAACGTAGCGAAATGCGATACTTGGTGTGAATTGCAGAATCCCGTGAACCATCGAGTCTTTGAACGCAAGTTGCGCCCCAAGCCGTTAGGCCGAGGGCACGCCTGCCTGGGTGTCACGCATCGTT
>A._Palmatum_var._palmatum_LIZH-2015001-05
TATAGAAATGAGACTTTTGTCGAACAAGGGAATCGGACGTAATCAATATAGGACAGAAATAAAAAAAAAATCATGAAATGCAAATTAGAGCTTAGAGTATTGACGTGTTTGTTAGGAGTCCTAATG--AAATTAGGAAAAGAGGACTTATTTTGTTTAAAAATAAA----AAACGAAATTGAATAACTAAATAAAATAAAAA------------------------ATTTGGTTCTTGAAGGGGTTTTGACAGATACGGCTCGACAAAACAATTTCAGCCATAACATAAAATGCATTGTGCAAAAAAAAA---TACATCGTTCTGTTTTTCCCTTTTTT-CGAGTATCCAGTAAAAGTAAATTAAATCCCCCTCCGC-AGTCGGATCGACGGCGCCTGC-GCCCTCGCTCCGTCGGCACAATAAC----GAACCCC-GGCGCGG--ACCGCGCCAAGGAAA-CTTAACAAGAGAG--CGTGCCC-TTGC-CTCCCCGGAAACGGTGTGTGCGCTTGTAGCATCGCCTTCTCT-CACT-ATTTAAAACGACTCTCGGCAACGGATATCTCGGCTCTCGCATCGATGAAGAACGTAGCGAAATGCGATACTTGGTGTGAATTGCAGAATCCCGTGAACCATCGAGTCTTTGAACGCAAGTTGCGCCCCAAGCCGTTAGGCCGAGGGCACGCCTGCCTGGGTGTCACGCATCGTT
>A._robustum_LIZH-2015052-01
TATAGAAATGGGACTTTTGTCGAACAAGGGAATCGGACGTAATCAATATAGGACAGAAATAAAAAAAAAATCATGAAATGCAAATTAGAGCTTAGAGTATTGACGTGTTTGTTAGGAGTCCTAATG--AAATTAGGAAAAGAGGACTTATTTTGTTTAAAAATAAA----AAACGAAATTGAATAACTAAATAAAATAAAAATTGAATAACTAAATAAAATAAAAAATTTTGTTCTTGAAGGGGTTTTGACAGATACGGCTCGACAAAACAATTTAAGCCATAACATAAAATGCATTGTGCAAAAAAAAA---TACATCGTTCTGTTTTTCCCTTTTTT-CGAGTATCCAGTAAAAGTAAATTAAATCCCCCTCCGC-GGTCGGATCGACGGCGCCTGC-GCCCTCGCTCCGTCGGCACAATAAC----GAACCCC-GGCGCGG--ACCGCGCCAAGGAAA-CTTAACAAGAGAG--CGTGCCC-TTGC-CTCCCCGGAAACGGTGTGTGCGCTTGTAGCATCGCCTTCTCT-CACT-ATTCAAAACGACTCTCGGCAACGGATATCTCGGCTCTCGCATCGATGAAGAACGTAGCGAAATGCGATACTTGGTGTGAATTGCAGAATCCCGTGAACCATCGAGTCTTTGAACGCAAGTTGCGCCCCAAGCCGTTAGGCCGAGGGCACGCCTGCCTGGGTGTCACGCATCGTT
>A._robustum_LIZH-2015052-02
TATAGAAATGGGACTTTTGTCGAACAAGGGAATCGGACGTAATCAATATAGGACAGAAATAAAAAAAAAATCATGAAATGCAAATTAGAGCTTAGAGTATTGACGTGTTTGTTAGGAGTCCTAATG--AAATTAGGAAAAGAGGACTTATTTTGTTTAAAAATAAA----AAACGAAATTGAATAACTAAATAAAATAAAAATTGAATAACTAAATAAAATAAAAAATTTTGTTCTTGAAGGGGTTTTGACAGATACGGCTCGACAAAACAATTTAAGCCATAACATAAAATGCATTGTGCAAAAAAAAA---TACATCGTTCTGTTTTTCCCTTTTTT-CGAGTATCCAGTAAAAGTAAATTAAATCCCCCTCCGC-GGTCGGATCGACGGCGCCTGC-GCCCTCGCTCCGTCGGCACAATAAC----GAACCCC-GGCGCGG--ACCGCGCCAAGGAAA-CTTAACAAGAGAG--CGTGCCC-TTGC-CTCCCCGGAAACGGTGTGTGCGCTTGTAGCATCGCCTTCTCT-CACT-ATTCAAAACGACTCTCGGCAACGGATATCTCGGCTCTCGCATCGATGAAGAACGTAGCGAAATGCGATACTTGGTGTGAATTGCAGAATCCCGTGAACCATCGAGTCTTTGAACGCAAGTTGCGCCCCAAGCCGTTAGGCCGAGGGCACGCCTGCCTGGGTGTCACGCATCGTT
>A._robustum_LIZH-2015052-03
TATAGAAATGGGACTTTTGTCGAACAAGGGAATCGGACGTAATCAATATAGGACAGAAATAAAAAAAAAATCATGAAATGCAAATTAGAGCTTAGAGTATTGACGTGTTTGTTAGGAGTCCTAATG--AAATTAGGAAAAGAGGACTTATTTTGTTTAAAAATAAA----AAACGAAATTGAATAACTAAATAAAATAAAAATTGAATAACTAAATAAAATAAAAAATTTTGTTCTTGAAGGGGTTTTGACAGATACGGCTCGACAAAACAATTTAAGCCATAACATAAAATGCATTGTGCAAAAAAAAA---TACATCGTTCTGTTTTTCCCTTTTTT-CGAGTATCCAGTAAAAGTAAATTAAATCCCCCTCCGC-GGTCGGATCGACGGCGCCTGC-GCCCTCGCTCCGTCGGCACAATAAC----GAACCCC-GGCGCGG--ACCGCGCCAAGGAAA-CTTAACAAGAGAG--CGTGCCC-TTGC-CTCCCCGGAAACGGTGTGTGCGCTTGTAGCATCGCCTTCTCT-CACT-ATTCAAAACGACTCTCGGCAACGGATATCTCGGCTCTCGCATCGATGAAGAACGTAGCGAAATGCGATACTTGGTGTGAATTGCAGAATCCCGTGAACCATCGAGTCTTTGAACGCAAGTTGCGCCCCAAGCCGTTAGGCCGAGGGCACGCCTGCCTGGGTGTCACGCATCGTT
>A._robustum_LIZH-2015052-04
TATAGAAATGGGACTTTTGTCGAACAAGGGAATCGGACGTAATCAATATAGGACAGAAATAAAAAAAAAATCATGAAATGCAAATTAGAGCTTAGAGTATTGACGTGTTTGTTAGGAGTCCTAATG--AAATTAGGAAAAGAGGACTTATTTTGTTTAAAAATAAA----AAACGAAATTGAATAACTAAATAAAATAAAAATTGAATAACTAAATAAAATAAAAAATTTTGTTCTTGAAGGGGTTTTGACAGATACGGCTCGACAAAACAATTTAAGCCATAACATAAAATGCATTGTGCAAAAAAAAA---TACATCGTTCTGTTTTTCCCTTTTTT-CGAGTATCCAGTAAAAGTAAATTAAATCCCCCTCCGC-GGTCGGATCGACGGCGCCTGC-GCCCTCGCTCCGTCGGCACAATAAC----GAACCCC-GGCGCGG--ACCGCGCCAAGGAAA-CTTAACAAGAGAG--CGTGCCC-TTGC-CTCCCCGGAAACGGTGTGTGCGCTTGTAGCATCGCCTTCTCT-CACT-ATTCAAAACGACTCTCGGCAACGGATATCTCGGCTCTCGCATCGATGAAGAACGTAGCGAAATGCGATACTTGGTGTGAATTGCAGAATCCCGTGAACCATCGAGTCTTTGAACGCAAGTTGCGCCCCAAGCCGTTAGGCCGAGGGCACGCCTGCCTGGGTGTCACGCATCGTT
>A._robustum_LIZH-2015052-05
TATAGAAATGGGACTTTTGTCGAACAAGGGAATCGGACGTAATCAATATAGGACAGAAATAAAAAAAAAATCATGAAATGCAAATTAGAGCTTAGAGTATTGACGTGTTTGTTAGGAGTCCTAATG--AAATTAGGAAAAGAGGACTTATTTTGTTTAAAAATAAA----AAACGAAATTGAATAACTAAATAAAATAAAAATTGAATAACTAAATAAAATAAAAAATTTTGTTCTTGAAGGGGTTTTGACAGATACGGCTCGACAAAACAATTTAAGCCATAACATAAAATGCATTGTGCAAAAAAAAA---TACATCGTTCTGTTTTTCCCTTTTTT-CGAGTATCCAGTAAAAGTAAATTAAATCCCCCTCCGC-GGTCGGATCGACGGCGCCTGC-GCCCTCGCTCCGTCGGCACAATAAC----GAACCCC-GGCGCGG--ACCGCGCCAAGGAAA-CTTAACAAGAGAG--CGTGCCC-TTGC-CTCCCCGGAAACGGTGTGTGCGCTTGTAGCATCGCCTTCTCT-CACT-ATTCAAAACGACTCTCGGCAACGGATATCTCGGCTCTCGCATCGATGAAGAACGTAGCGAAATGCGATACTTGGTGTGAATTGCAGAATCCCGTGAACCATCGAGTCTTTGAACGCAAGTTGCGCCCCAAGCCGTTAGGCCGAGGGCACGCCTGCCTGGGTGTCACGCATCGTT
>A._mono_LIZH-2014036-01
TATAGAAATGGGACTTTTGTCGAACAAGGGAATCGGACGTAATCAATATAGGACAGAAATAAAAAAAAAATCATGAACTGCAAATTAGAGCTTAGAGTATTGACGTGTTTGTTAGGAGTCCTATATTGAAATTAGGAAAAGAGGACTTATTTTGTTTAAAAATAAA----AAACGAAATTGAATAACTAAATAAAATAACAA------------------------ATTTGGTTCTTGAAGGGGTTTTGACAGATACGGCTCGACAAAACAACTTAAGCCATAACATAAAATGCATTGTGCAAAAAAAAA---TACATCGTTCTGTTTTTCCCTTTTTT-CGAGTATCCAGTAAAAGTAAATTAAATCCTCCTCCGC-AGTTGGATCGATGGCACCCGC---CGTCGCTCCCTCGGCACAACAAC----GAACCCC-GGCGCGG--ACCGCGCCAAGGAAT-CTTAACGAGAGAG--CGTGCCC-CTGC-CGCCCCGGAAACGGTGTGTGTGCTTGTGGCGTCGCCTTCTTC-CATT-ATTTAAAACGACTCTCGGCAACGGATATCTCGGCTCTCGCATCGATGAAGAACGTAGCGAAATGCGATACTTGGTGTGAATTGCAGAATCCCGTGAACCATCGAGTCTTTGAACGCAAGTTGCGCCCCAAGCCGTTAGGCCGAGGGCACGCCTGCCTGGGTGTCACGCATCGTC
>A._mono_LIZH-2014036-02
TATAGAAATGGGACTTTTGTCGAACAAGGGAATCGGACGTAATCAATATAGGACAGAAATAAAAAAAAAATCATGAACTGCAAATTAGAGCTTAGAGTATTGACGTGTTTGTTAGGAGTCCTATATTGAAATTAGGAAAAGAGGACTTATTTTGTTTAAAAATAAA----AAACGAAATTGAATAACTAAATAAAATAACAA------------------------ATTTGGTTCTTGAAGGGGTTTTGACAGATACGGCTCGACAAAACAACTTAAGCCATAACATAAAATGCATTGTGCAAAAAAAAA---TACATCGTTCTGTTTTTCCCTTTTTT-CGAGTATCCAGTAAAAGTAAATTAAATCCTCCTCCGC-AGTTGGATCGATGGCACCCGC---CGTCGCTCCCTCGGCACAACAAC----GAACCCC-GGCGCGG--ACCGCGCCAAGGAAT-CTTAACGAGAGAG--CGTGCCC-CTGC-CGCCCCGGAAACGGTGTGTGTGCTTGTGGCGTCGCCTTCTTC-CATT-ATTTAAAACGACTCTCGGCAACGGATATCTCGGCTCTCGCATCGATGAAGAACGTAGCGAAATGCGATACTTGGTGTGAATTGCAGAATCCCGTGAACCATCGAGTCTTTGAACGCAAGTTGCGCCCCAAGCCGTTAGGCCGAGGGCACGCCTGCCTGGGTGTCACGCATCGTC
>A._mono_LIZH-2014058
TATAGAAATGGGACTTTTGTCGAACAAGGGAATCGGACGTAATCAATATAGGACAGAAATAAAAAAAAAATCATGAACTGCAAATTAGAGCTTAGAGTATTGACGTGTTTGTTAGGAGTCCTATATTGAAATTAGGAAAAGAGGACTTATTTTGTTTAAAAATAAA----AAACGAAATTGAATAACTAAATAAAATAACAA------------------------ATTTGGTTCTTGAAGGGGTTTTGACAGATACGGCTCGACAAAACAACTTAAGCCATAACATAAAATGCATTGTGCAAAAAAAAA---TACATCGTTCTGTTTTTCCCTTTTTT-CGAGTATCCAGTAAAAGTAAATTAAATCCTCCTCCGC-AGTTGGATCGATGGCACCCGC---CGTCGCTCCCTCGGCACAACAAC----GAACCCC-GGCGCGG--ACCGCGCCAAGGAAT-CTTAACGAGAGAG--CGTGCCC-CTGC-CGCCCCGGAAACGGTGTGTGTGCTTGTGGCGTCGCCTTCTTC-CATT-ATTTAAAACGACTCTCGGCAACGGATATCTCGGCTCTCGCATCGATGAAGAACGTAGCGAAATGCGATACTTGGTGTGAATTGCAGAATCCCGTGAACCATCGAGTCTTTGAACGCAAGTTGCGCCCCAAGCCGTTAGGCCGAGGGCACGCCTGCCTGGGTGTCACGCATCGTC
>A._oblongum_LIZH-2014033-01
TATAGAAATGGGACTTTTGTCGAACAAGGGAATCGGACGTAATCAATATAGGACAGAAATAAAAAAAAAATCATGAAATGCAAATTAGAGCTTAGAGTATTGACGTGTTTGTTAGGAGTCCTAATG--AAATTAGGAAAAGAGGACTTATTTTGTTTAAAAATAAA----AAACGAAATTGAATAACTAAATAAAATAACAA------------------------ATTTGGTTCTTGAAGGAGTTTTGACAGATACGGCTCGACAAAACAATTTAAGCCCTAACATAAAATGCATTGTGCAAAAAAAA----TACGTCGTTCTGTTTTTCCCTTTTTT-CGAGTATCCAGCAAAAGTAAATTAAATCCCCCTTTGC-CGTCGGATCGATGGCACCAGC---CCTCGCTCCCACGGCACAACAAC----GAACCCC-GGCGCGG--ACCGCGCCAAGGAAG-CTTAACACGAGGGAGCGTGCCC-TTGC-CGCCCCGGAAACGGTGTGTGTGCTTGTGGCATTGCCTTCTTT-CATT-ATTTAAAACGACTCTCGGCAACGGATATCTCGGCTCTCGCATCGATGAAGAACGTAGCGAAATGCGATACTTGGTGTGAATTGCAGAATCCCGTGAACCATCGAGTCTTTGAACGCAAGTTGCGCCCCAAGCCGTTAGGCCGAGGGCACGCCTGCCTGGGTGTCACGCATCGTT
>A._oblongum_LIZH-2014033-02
TATAGAAATGGGACTTTTGTCGAACAAGGGAATCGGACGTAATCAATATAGGACAGAAATAAAAAAAAAATCATGAAATGCAAATTAGAGCTTAGAGTATTGACGTGTTTGTTAGGAGTCCTAATG--AAATTAGGAAAAGAGGACTTATTTTGTTTAAAAATAAA----AAACGAAATTGAATAACTAAATAAAATAACAA------------------------ATTTGGTTCTTGAAGGAGTTTTGACAGATACGGCTCGACAAAACAATTTAAGCCCTAACATAAAATGCATTGTGCAAAAAAAA----TACGTCGTTCTGTTTTTCCCTTTTTT-CGAGTATCCAGCAAAAGTAAATTAAATCCCCCTTTGC-CGTCGGATCGATGGCACCAGC---CCTCGCTCCCACGGCACAACAAC----GAACCCC-GGCGCGG--ACCGCGCCAAGGAAG-CTTAACACGAGGGAGCGTGCCC-TTGC-CGCCCCGGAAACGGTGTGTGTGCTTGTGGCATTGCCTTCTTT-CATT-ATTTAAAACGACTCTCGGCAACGGATATCTCGGCTCTCGCATCGATGAAGAACGTAGCGAAATGCGATACTTGGTGTGAATTGCAGAATCCCGTGAACCATCGAGTCTTTGAACGCAAGTTGCGCCCCAAGCCGTTAGGCCGAGGGCACGCCTGCCTGGGTGTCACGCATCGTT
>A._oblongum_LIZH-2014033-03
TATAGAAATGGGACTTTTGTCGAACAAGGGAATCGGACGTAATCAATATAGGACAGAAATAAAAAAAAAATCATGAAATGCAAATTAGAGCTTAGAGTATTGACGTGTTTGTTAGGAGTCCTAATG--AAATTAGGAAAAGAGGACTTATTTTGTTTAAAAATAAA----AAACGAAATTGAATAACTAAATAAAATAACAA------------------------ATTTGGTTCTTGAAGGAGTTTTGACAGATACGGCTCGACAAAACAATTTAAGCCCTAACATAAAATGCATTGTGCAAAAAAAA----TACGTCGTTCTGTTTTTCCCTTTTTT-CGAGTATCCAGCAAAAGTAAATTAAATCCCCCTTTGC-CGTCGGATCGATGGCACCAGC---CCTCGCTCCCACGGCACAACAAC----GAACCCC-GGCGCGG--ACCGCGCCAAGGAAG-CTTAACACGAGGGAGCGTGCCC-TTGC-CGCCCCGGAAACGGTGTGTGTGCTTGTGGCATTGCCTTCTTT-CATT-ATTTAAAACGACTCTCGGCAACGGATATCTCGGCTCTCGCATCGATGAAGAACGTAGCGAAATGCGATACTTGGTGTGAATTGCAGAATCCCGTGAACCATCGAGTCTTTGAACGCAAGTTGCGCCCCAAGCCGTTAGGCCGAGGGCACGCCTGCCTGGGTGTCACGCATCGTT
>A._oblongum_LIZH-2014033-04
TATAGAAATGGGACTTTTGTCGAACAAGGGAATCGGACGTAATCAATATAGGACAGAAATAAAAAAAAAATCATGAAATGCAAATTAGAGCTTAGAGTATTGACGTGTTTGTTAGGAGTCCTAATG--AAATTAGGAAAAGAGGACTTATTTTGTTTAAAAATAAA----AAACGAAATTGAATAACTAAATAAAATAACAA------------------------ATTTGGTTCTTGAAGGAGTTTTGACAGATACGGCTCGACAAAACAATTTAAGCCCTAACATAAAATGCATTGTGCAAAAAAAA----TACGTCGTTCTGTTTTTCCCTTTTTT-CGAGTATCCAGCAAAAGTAAATTAAATCCCCCTTTGC-CGTCGGATCGATGGCACCAGC---CCTCGCTCCCACGGCACAACAAC----GAACCCC-GGCGCGG--ACCGCGCCAAGGAAG-CTTAACACGAGGGAGCGTGCCC-TTGC-CGCCCCGGAAACGGTGTGTGTGCTTGTGGCATTGCCTTCTTT-CATT-ATTTAAAACGACTCTCGGCAACGGATATCTCGGCTCTCGCATCGATGAAGAACGTAGCGAAATGCGATACTTGGTGTGAATTGCAGAATCCCGTGAACCATCGAGTCTTTGAACGCAAGTTGCGCCCCAAGCCGTTAGGCCGAGGGCACGCCTGCCTGGGTGTCACGCATCGTT
>A._oblongum_LIZH-2014033-05
TATAGAAATGGGACTTTTGTCGAACAAGGGAATCGGACGTAATCAATATAGGACAGAAATAAAAAAAAAATCATGAAATGCAAATTAGAGCTTAGAGTATTGACGTGTTTGTTAGGAGTCCTAATG--AAATTAGGAAAAGAGGACTTATTTTGTTTAAAAATAAA----AAACGAAATTGAATAACTAAATAAAATAACAA------------------------ATTTGGTTCTTGAAGGAGTTTTGACAGATACGGCTCGACAAAACAATTTAAGCCCTAACATAAAATGCATTGTGCAAAAAAAA----TACGTCGTTCTGTTTTTCCCTTTTTT-CGAGTATCCAGCAAAAGTAAATTAAATCCCCCTTTGC-CGTCGGATCGATGGCACCAGC---CCTCGCTCCCACGGCACAACAAC----GAACCCC-GGCGCGG--ACCGCGCCAAGGAAG-CTTAACACGAGGGAGCGTGCCC-TTGC-CGCCCCGGAAACGGTGTGTGTGCTTGTGGCATTGCCTTCTTT-CATT-ATTTAAAACGACTCTCGGCAACGGATATCTCGGCTCTCGCATCGATGAAGAACGTAGCGAAATGCGATACTTGGTGTGAATTGCAGAATCCCGTGAACCATCGAGTCTTTGAACGCAAGTTGCGCCCCAAGCCGTTAGGCCGAGGGCACGCCTGCCTGGGTGTCACGCATCGTT
>A._negundo_LIZH-2014196-01
TATAGAAATGGGACTTTTGTCGAACAAGGGAATCGGACGTAATCCATATAGGACAGAAATAAAAAAAAAATCATGAAATGCAAATTAGAGCTTAGAGTATTGACGTGTTTGTTAGGAGTCCTAATG--AAATTAGGAAAAGAGGACTTATTTTGTTTAAAAATAAAAAAAAAACGAAATTGAATAACTAAATAAAATAACAA------------------------ATTTGGTTCTTGAAGGAGTTTTGACAGATACGGCTCGACAAAACAATTTAAGCCATAACATAAAATGCATTGTGCAAAAAAAAA---TACATCGTTCTGTTTTTCCCTTTTTT-CGAGTATCCAGTAAAAGTAAATTAAATCCCCCTCCGC-AGTCGGATCGATGGCACTTGC---CCTCGGTCCCTCGGCACAACAAC----GAACCCC-GGCGCGG--ACCGCGCCAAGGAAA-CTTAACAAGAGAG--CGTGCCC-TTGC-CGCCCCGGAAACGGTGTGTGTGCTTGCAGCATTGCCTTCTTT-CACT-ATTTAAAACGACTCTCGGCAACGGATATCTCGGCTCTCGCATCGATGAAGAACGTAGCGAAATGCGATACTTGGTGTGAATTGCAGAATCCCGTGAACCATCGAGTCTTTGAACGCAAGTTGCGCCCCAAGCCGTTAGGCCGAGGGCACGCCTGCCTGGGTGTCACGCATCGTT
>A._negundo_LIZH-2014196-02
TATAGAAATGGGACTTTTGTCGAACAAGGGAATCGGACGTAATCCATATAGGACAGAAATAAAAAAAAAATCATGAAATGCAAATTAGAGCTTAGAGTATTGACGTGTTTGTTAGGAGTCCTAATG--AAATTAGGAAAAGAGGACTTATTTTGTTTAAAAATAAAAAAAAAACGAAATTGAATAACTAAATAAAATAACAA------------------------ATTTGGTTCTTGAAGGAGTTTTGACAGATACGGCTCGACAAAACAATTTAAGCCATAACATAAAATGCATTGTGCAAAAAAAAA---TACATCGTTCTGTTTTTCCCTTTTTT-CGAGTATCCAGTAAAAGTAAATTAAATCCCCCTCCGC-AGTCGGATCGATGGCACTTGC---CCTCGGTCCCTCGGCACAACAAC----GAACCCC-GGCGCGG--ACCGCGCCAAGGAAA-CTTAACAAGAGAG--CGTGCCC-TTGC-CGCCCCGGAAACGGTGTGTGTGCTTGCAGCATTGCCTTCTTT-CACT-ATTTAAAACGACTCTCGGCAACGGATATCTCGGCTCTCGCATCGATGAAGAACGTAGCGAAATGCGATACTTGGTGTGAATTGCAGAATCCCGTGAACCATCGAGTCTTTGAACGCAAGTTGCGCCCCAAGCCGTTAGGCCGAGGGCACGCCTGCCTGGGTGTCACGCATCGTT
>A._negundo_LIZH-2014196-03
TATAGAAATGGGACTTTTGTCGAACAAGGGAATCGGACGTAATCCATATAGGACAGAAATAAAAAAAAAATCATGAAATGCAAATTAGAGCTTAGAGTATTGACGTGTTTGTTAGGAGTCCTAATG--AAATTAGGAAAAGAGGACTTATTTTGTTTAAAAATAAAAAAAAAACGAAATTGAATAACTAAATAAAATAACAA------------------------ATTTGGTTCTTGAAGGAGTTTTGACAGATACGGCTCGACAAAACAATTTAAGCCATAACATAAAATGCATTGTGCAAAAAAAAA---TACATCGTTCTGTTTTTCCCTTTTTT-CGAGTATCCAGTAAAAGTAAATTAAATCCCCCTCCGC-AGTCGGATCGATGGCACTTGC---CCTCGCTCCCTCGGCACAACAAC----GAACCCC-GGCGCGG--ACCGCGCCAAGGAAA-CTTAACAAGAGAG--CGTGCCC-TTGC-CGCCCCGGAAACGGTGTGTGTGCTTGCAGCATTGCCTTCTTT-CACT-ATTTAAAACGACTCTCGGCAACGGATATCTCGGCTCTCGCATCGATGAAGAACGTAGCGAAATGCGATACTTGGTGTGAATTGCAGAATCCCGTGAACCATCGAGTCTTTGAACGCAAGTTGCGCCCCAAGCCGTTAGGCCGAGGGCACGCCTGCCTGGGTGTCACGCATCGTT
>A._negundo_LIZH-2014196-04
TATAGAAATGGGACTTTTGTCGAACAAGGGAATCGGACGTAATCCATATAGGACAGAAATAAAAAAAAAATCATGAAATGCAAATTAGAGCTTAGAGTATTGACGTGTTTGTTAGGAGTCCTAATG--AAATTAGGAAAAGAGGACTTATTTTGTTTAAAAATAAAAAAAAAACGAAATTGAATAACTAAATAAAATAACAA------------------------ATTTGGTTCTTGAAGGAGTTTTGACAGATACGGCTCGACAAAACAATTTAAGCCATAACATAAAATGCATTGTGCAAAAAAAAA---TACATCGTTCTGTTTTTCCCTTTTTT-CGAGTATCCAGTAAAAGTAAATTAAATCCCCCTCCGC-AGTCGGATCGATGGCACTTGC---CCTCGCTCCCTCGGCACAACAAC----GAACCCC-GGCGCGG--ACCGCGCCAAGGAAA-CTTAACAAGAGAG--CGTGCCC-TTGC-CGCCCCGGAAACGGTGTGTGTGCTTGCAGCATTGCCTTCTTT-CACT-ATTTAAAACGACTCTCGGCAACGGATATCTCGGCTCTCGCATCGATGAAGAACGTAGCGAAATGCGATACTTGGTGTGAATTGCAGAATCCCGTGAACCATCGAGTCTTTGAACGCAAGTTGCGCCCCAAGCCGTTAGGCCGAGGGCACGCCTGCCTGGGTGTCACGCATCGTT
>D._sinensis_LIZH-ZT-201501-01
TATAGAAATGGGACTTTTGTCGAACAAGGGAATCGGACGTAATCAATATAGGACAGAAATAAAAAAAAAATAATGAAATGCAAATTAGAGCTTAGAGTATTGACGTGTTTGTTAGGAGTCCTAATG--AAATTAGGAAAAGAGGACTTATTTTGTTAAAAAAAAAA-----AACGAAATTGAATAACTAAATAAAATAACAA------------------------ATTTGGTTCTTGAAGGAATTTTGACAGATACGGCTCGACAAAACAA--------ATAACATAAAATGCATTGTGCAAAAAAAAA---TACATCGTTCGGTTTTTCCCTTTTTT-CGAGTATCCAGTAAAAGTAAATTAAATCCCCCTTTGC-AGTCGGATCGAGGGCGCCCGC---CCTTGCTCCCTCGGCACAACAAC----GAACCCC-GGCGCGG--ACCGCGCCAAGGAAA-TTTAACAAGAGAG--CGTGCAC-TTGC-CGCCCCTAAAACGGTGCGCGTGCTCGTAGCACTGCCTTCTTT-CATT-ATTTAAAACGACTCTCGGCAACGGATATCTCGGCTCTCGCATCGATGAAGAACGTAGCGAAATGCGATACTTGGTGTGAATTGCAGAATCCCGTGAACCATCGAGTCTTTGAACGCAAGTTGCGCCCCAAGCCGTTAGGCCGAGGGCACGCCTGCCTGGGTGTCACGCATCGTT
>D._sinensis_LIZH-ZT-201501-02
TATAGAAATGGGACTTTTGTCGAACAAGGGAATCGGACGTAATCAATATAGGACAGAAATAAAAAAAAAATAATGAAATGCAAATTAGAGCTTAGAGTATTGACGTGTTTGTTAGGAGTCCTAATG--AAATTAGGAAAAGAGGACTTATTTTGTTAAAAAAAAAA-----AACGAAATTGAATAACTAAATAAAATAACAA------------------------ATTTGGTTCTTGAAGGAATTTTGACAGATACGGCTCGACAAAACAA--------ATAACATAAAATGCATTGTGCAAAAAAAAA---TACATCGTTCGGTTTTTCCCTTTTTT-CGAGTATCCAGTAAAAGTAAATTAAATCCCCCTTTGC-AGTCGGATCGAGGGCGCCCGC---CCTTGCTCCCTCGGCACAACAAC----GAACCCC-GGCGCGG--ACCGCGCCAAGGAAA-TTTAACAAGAGAG--CGTGCAC-TTGC-CGCCCCTAAAACGGTGCGCGTGCTCGTAGCACTGCCTTCTTT-CATT-ATTTAAAACGACTCTCGGCAACGGATATCTCGGCTCTCGCATCGATGAAGAACGTAGCGAAATGCGATACTTGGTGTGAATTGCAGAATCCCGTGAACCATCGAGTCTTTGAACGCAAGTTGCGCCCCAAGCCGTTAGGCCGAGGGCACGCCTGCCTGGGTGTCACGCATCGTT
>A._tetramerum_var._betulifolium_LIZH-2013022-01
TATAGAAATGGGACTTTTGTCGAACAAGGGAATCGGACGTAATCCATATAGGACAGAAATAAAAAAAAAATCATGAAATGCAAATTAGAGCTTAGAGTATTGACGTGTTTGTTAGGAGTCCTAATG--AAATTAGGAAAAGAGGACTTATTTTGTTTAAAAATAAAAAAAAAACGAAATTGAATAACTAAATAAAATAACAA------------------------ATTTGGTTCTTGAAGGAGTTTTGACAGATACGGCTCGACAAAACAATTTAAGCCATAACATAAAATGCATTGTGCAAAAAAAAA---TACATCGTTCTGTTTTTCCCTTTTTT-CGAGTATCCAGTAAAAGTAAATTAAATCCCCCTCCGC-AGTCGGATCGATGGCACTTGC---CCTCGCTCCTTCGGCACAACAAC----GAACCCC-GGCGCGG--ACCGCGCCAAGGAAA-CTTAACAAGAGAG--CGTGCCC-TTGC-CGCCCCGGAAACGGTGTGTGTGCTTGCAGCATTGCCTTCTTT-CACT-ATTTAAAACGACTCTCGGCAACGGATATCTCGGCTCTCGCATCGATGAAGAACGTAGCGAAATGCGATACTTGGTGTGAATTGCAGAATCCCGTGAACCATCGAGTCTTTGAACGCAAGTTGCGCCCCAAGCCGTTAGGCCGAGGGCACGCCTGCCTGGGTGTCACGCATCGTT
>A._tetramerum_var._betulifolium_LIZH-2013022-02
TATAGAAATGGGACTTTTGTCGAACAAGGGAATCGGACGTAATCCATATAGGACAGAAATAAAAAAAAAATCATGAAATGCAAATTAGAGCTTAGAGTATTGACGTGTTTGTTAGGAGTCCTAATG--AAATTAGGAAAAGAGGACTTATTTTGTTTAAAAATAAAAAAAAAACGAAATTGAATAACTAAATAAAATAACAA------------------------ATTTGGTTCTTGAAGGAGTTTTGACAGATACGGCTCGACAAAACAATTTAAGCCATAACATAAAATGCATTGTGCAAAAAAAAA---TACATCGTTCTGTTTTTCCCTTTTTT-CGAGTATCCAGTAAAAGTAAATTAAATCCCCCTCCGC-AGTCGGATCGATGGCACTTGC---CCTCGCTCCTTCGGCACAACAAC----GAACCCC-GGCGCGG--ACCGCGCCAAGGAAA-CTTAACAAGAGAG--CGTGCCC-TTGC-CGCCCCGGAAACGGTGTGTGTGCTTGCAGCATTGCCTTCTTT-CACT-ATTTAAAACGACTCTCGGCAACGGATATCTCGGCTCTCGCATCGATGAAGAACGTAGCGAAATGCGATACTTGGTGTGAATTGCAGAATCCCGTGAACCATCGAGTCTTTGAACGCAAGTTGCGCCCCAAGCCGTTAGGCCGAGGGCACGCCTGCCTGGGTGTCACGCATCGTT
>A._tetramerum_var._betulifolium_LIZH-2013022-03
TATAGAAATGGGACTTTTGTCGAACAAGGGAATCGGACGTAATCCATATAGGACAGAAATAAAAAAAAAATCATGAAATGCAAATTAGAGCTTAGAGTATTGACGTGTTTGTTAGGAGTCCTAATG--AAATTAGGAAAAGAGGACTTATTTTGTTTAAAAATAAAAAAAAAACGAAATTGAATAACTAAATAAAATAACAA------------------------ATTTGGTTCTTGAAGGAGTTTTGACAGATACGGCTCGACAAAACAATTTAAGCCATAACATAAAATGCATTGTGCAAAAAAAAA---TACATCGTTCTGTTTTTCCCTTTTTT-CGAGTATCCAGTAAAAGTAAATTAAATCCCCCTCCGC-AGTCGGATCGATGGCACTTGC---CCTCGCTCCTTCGGCACAACAAC----GAACCCC-GGCGCGG--ACCGCGCCAAGGAAA-CTTAACAAGAGAG--CGTGCCC-TTGC-CGCCCCGGAAACGGTGTGTGTGCTTGCAGCATTGCCTTCTTT-CACT-ATTTAAAACGACTCTCGGCAACGGATATCTCGGCTCTCGCATCGATGAAGAACGTAGCGAAATGCGATACTTGGTGTGAATTGCAGAATCCCGTGAACCATCGAGTCTTTGAACGCAAGTTGCGCCCCAAGCCGTTAGGCCGAGGGCACGCCTGCCTGGGTGTCACGCATCGTT
>A._tetramerum_var._betulifolium_LIZH-2013022-04
TATAGAAATGGGACTTTTGTCGAACAAGGGAATCGGACGTAATCCATATAGGACAGAAATAAAAAAAAAATCATGAAATGCAAATTAGAGCTTAGAGTATTGACGTGTTTGTTAGGAGTCCTAATG--AAATTAGGAAAAGAGGACTTATTTTGTTTAAAAATAAAAAAAAAACGAAATTGAATAACTAAATAAAATAACAA------------------------ATTTGGTTCTTGAAGGAGTTTTGACAGATACGGCTCGACAAAACAATTTAAGCCATAACATAAAATGCATTGTGCAAAAAAAAA---TACATCGTTCTGTTTTTCCCTTTTTT-CGAGTATCCAGTAAAAGTAAATTAAATCCCCCTCCGC-AGTCGGATCGATGGCACTTGC---CCTCGCTCCTTCGGCACAACAAC----GAACCCC-GGCGCGG--ACCGCGCCAAGGAAA-CTTAACAAGAGAG--CGTGCCC-TTGC-CGCCCCGGAAACGGTGTGTGTGCTTGCAGCATTGCCTTCTTT-CACT-ATTTAAAACGACTCTCGGCAACGGATATCTCGGCTCTCGCATCGATGAAGAACGTAGCGAAATGCGATACTTGGTGTGAATTGCAGAATCCCGTGAACCATCGAGTCTTTGAACGCAAGTTGCGCCCCAAGCCGTTAGGCCGAGGGCACGCCTGCCTGGGTGTCACGCATCGTT
>A._tetramerum_var._betulifolium_LIZH-2013022-05
TATAGAAATGGGACTTTTGTCGAACAAGGGAATCGGACGTAATCCATATAGGACAGAAATAAAAAAAAAATCATGAAATGCAAATTAGAGCTTAGAGTATTGACGTGTTTGTTAGGAGTCCTAATG--AAATTAGGAAAAGAGGACTTATTTTGTTTAAAAATAAAAAAAAAACGAAATTGAATAACTAAATAAAATAACAA------------------------ATTTGGTTCTTGAAGGAGTTTTGACAGATACGGCTCGACAAAACAATTTAAGCCATAACATAAAATGCATTGTGCAAAAAAAAA---TACATCGTTCTGTTTTTCCCTTTTTT-CGAGTATCCAGTAAAAGTAAATTAAATCCCCCTCCGC-AGTCGGATCGATGGCACTTGC---CCTCGCTCCTTCGGCACAACAAC----GAACCCC-GGCGCGG--ACCGCGCCAAGGAAA-CTTAACAAGAGAG--CGTGCCC-TTGC-CGCCCCGGAAACGGTGTGTGTGCTTGCAGCATTGCCTTCTTT-CACT-ATTTAAAACGACTCTCGGCAACGGATATCTCGGCTCTCGCATCGATGAAGAACGTAGCGAAATGCGATACTTGGTGTGAATTGCAGAATCCCGTGAACCATCGAGTCTTTGAACGCAAGTTGCGCCCCAAGCCGTTAGGCCGAGGGCACGCCTGCCTGGGTGTCACGCATCGTT
>A._henryi_LIZH-2013002-01
TATAGAAATGGGACTTTTGTCGAACAAGGGAATCAGACGTAATCAATATAGGACAGAAATCAAAAAAAAATAATGAAATGCAAATTAGAGCTTAGAGTATTGACGTGTTTGTTAGGAGTCCTAGTT--AAATTAGGAAAAGAGGACTCATTTTGTTTAAAAATAAA----AAACGAAATTGAATAACTAAATAAAATAACAA------------------------ATTTGGTTCTTGAAGGGGTTTTGACAGATACGGCTCGACAAAACAATTTAAGCCATAACATAAAATGCATTGTGCAAAAAAAAA---TACATCGTTCTGTTTTTCCCTTTTTT-CGAGTATCCAGTAAAAGTAAATTAAATCCCCCTCCGC-AGTTGGATCGATGGCACTTTG--CCCTCGCTCCCTCGGCACAACAAC----GAACCCC-GGCGCGG--ACCGCGCCAAGGAAA-CTTAACAAGAGAG--CGTGCCC-TTGC-CGCCCCGGAAACGGTGTGCGTGCTTGTAGCACCGCCTTCTTT-CACT-ATTTAAAACGACTCTCGGCAACGGATATCTCGGCTCTCGCATCGATGAAGAACGTAGCGAAATGCGATACTTGGTGTGAATTGCAGAATCCCGTGAACCATCGAGTCTTTGAACGCAAGTTGCGCCCCAAGCCGTTAGGCCGAGGGCACGCCTGCCTGGGTGTCACGCATCGTT
>A._henryi_LIZH-2013002-02
TATAGAAATGGGACTTTTGTCGAACAAGGGAATCAGACGTAATCAATATAGGACAGAAATCAAAAAAAAATAATGAAATGCAAATTAGAGCTTAGAGTATTGACGTGTTTGTTAGGAGTCCTAGTT--AAATTAGGAAAAGAGGACTCATTTTGTTTAAAAATAAA----AAACGAAATTGAATAACTAAATAAAATAACAA------------------------ATTTGGTTCTTGAAGGGGTTTTGACAGATACGGCTCGACAAAACAATTTAAGCCATAACATAAAATGCATTGTGCAAAAAAAAA---TACATCGTTCTGTTTTTCCCTTTTTT-CGAGTATCCAGTAAAAGTAAATTAAATCCCCCTCCGC-AGTTGGATCGATGGCACTTTG--CCCTCGCTCCCTCGGCACAACAAC----GAACCCC-GGCGCGG--ACCGCGCCAAGGAAA-CTTAACAAGAGAG--CGTGCCC-TTGC-CGCCCCGGAAACGGTGTGCGTGCTTGTAGCACCGCCTTCTTT-CACT-ATTTAAAACGACTCTCGGCAACGGATATCTCGGCTCTCGCATCGATGAAGAACGTAGCGAAATGCGATACTTGGTGTGAATTGCAGAATCCCGTGAACCATCGAGTCTTTGAACGCAAGTTGCGCCCCAAGCCGTTAGGCCGAGGGCACGCCTGCCTGGGTGTCACGCATCGTT
>A._henryi_LIZH-2013002-03
TATAGAAATGGGACTTTTGTCGAACAAGGGAATCAGACGTAATCAATATAGGACAGAAATCAAAAAAAAATAATGAAATGCAAATTAGAGCTTAGAGTATTGACGTGTTTGTTAGGAGTCCTAGTT--AAATTAGGAAAAGAGGACTCATTTTGTTTAAAAATAAA----AAACGAAATTGAATAACTAAATAAAATAACAA------------------------ATTTGGTTCTTGAAGGGGTTTTGACAGATACGGCTCGACAAAACAATTTAAGCCATAACATAAAATGCATTGTGCAAAAAAAAA---TACATCGTTCTGTTTTTCCCTTTTTT-CGAGTATCCAGTAAAAGTAAATTAAATCCCCCTCCGC-AGTTGGATCGATGGCACTTTG--CCCTCGCTCCCTCGGCACAACAAC----GAACCCC-GGCGCGG--ACCGCGCCAAGGAAA-CTTAACAAGAGAG--CGTGCCC-TTGC-CGCCCCGGAAACGGTGTGCGTGCTTGTAGCACCGCCTTCTTT-CACT-ATTTAAAACGACTCTCGGCAACGGATATCTCGGCTCTCGCATCGATGAAGAACGTAGCGAAATGCGATACTTGGTGTGAATTGCAGAATCCCGTGAACCATCGAGTCTTTGAACGCAAGTTGCGCCCCAAGCCGTTAGGCCGAGGGCACGCCTGCCTGGGTGTCACGCATCGTT
>A._henryi_LIZH-2013002-04
TATAGAAATGGGACTTTTGTCGAACAAGGGAATCAGACGTAATCAATATAGGACAGAAATCAAAAAAAAATAATGAAATGCAAATTAGAGCTTAGAGTATTGACGTGTTTGTTAGGAGTCCTAGTT--AAATTAGGAAAAGAGGACTCATTTTGTTTAAAAATAAA----AAACGAAATTGAATAACTAAATAAAATAACAA------------------------ATTTGGTTCTTGAAGGGGTTTTGACAGATACGGCTCGACAAAACAATTTAAGCCATAACATAAAATGCATTGTGCAAAAAAAAA---TACATCGTTCTGTTTTTCCCTTTTTT-CGAGTATCCAGTAAAAGTAAATTAAATCCCCCTCCGC-AGTTGGATCGATGGCACTTTG--CCCTCGCTCCCTCGGCACAACAAC----GAACCCC-GGCGCGG--ACCGCGCCAAGGAAA-CTTAACAAGAGAG--CGTGCCC-TTGC-CGCCCCGGAAACGGTGTGCGTGCTTGTAGCACCGCCTTCTTT-CACT-ATTTAAAACGACTCTCGGCAACGGATATCTCGGCTCTCGCATCGATGAAGAACGTAGCGAAATGCGATACTTGGTGTGAATTGCAGAATCCCGTGAACCATCGAGTCTTTGAACGCAAGTTGCGCCCCAAGCCGTTAGGCCGAGGGCACGCCTGCCTGGGTGTCACGCATCGTT
>A._henryi_LIZH-2013002-05
TATAGAAATGGGACTTTTGTCGAACAAGGGAATCAGACGTAATCAATATAGGACAGAAATCAAAAAAAAATAATGAAATGCAAATTAGAGCTTAGAGTATTGACGTGTTTGTTAGGAGTCCTAGTT--AAATTAGGAAAAGAGGACTCATTTTGTTTAAAAATAAA----AAACGAAATTGAATAACTAAATAAAATAACAA------------------------ATTTGGTTCTTGAAGGGGTTTTGACAGATACGGCTCGACAAAACAATTTAAGCCATAACATAAAATGCATTGTGCAAAAAAAAA---TACATCGTTCTGTTTTTCCCTTTTTT-CGAGTATCCAGTAAAAGTAAATTAAATCCCCCTCCGC-AGTTGGATCGATGGCACTTTG--CCCTCGCTCCCTCGGCACAACAAC----GAACCCC-GGCGCGG--ACCGCGCCAAGGAAA-CTTAACAAGAGAG--CGTGCCC-TTGC-CGCCCCGGAAACGGTGTGCGTGCTTGTAGCACCGCCTTCTTT-CACT-ATTTAAAACGACTCTCGGCAACGGATATCTCGGCTCTCGCATCGATGAAGAACGTAGCGAAATGCGATACTTGGTGTGAATTGCAGAATCCCGTGAACCATCGAGTCTTTGAACGCAAGTTGCGCCCCAAGCCGTTAGGCCGAGGGCACGCCTGCCTGGGTGTCACGCATCGTT
>A._ginnala_subsp._theiferum_LIZH-2014035-01
TATAGAAATGGGACTTTTGTCGAACAAGGGAATCGGATGTAATCGATATAGGACAGAAATAAAAAAAAAATCATGAAATGCAAATTAGAGCTTAGAGTATTGACGTGTTTGTTAGGAGTCCTAATG--AAATTAGGAAAAGAGGACTTATTTTGTTTAAAAATAAA----AAACGAAATTGAATAACTAAATAAAATAACAA------------------------GTTTGGTTCTTGAAGGAGTTTTGACAGATACGGCTCGACAAAACAATTTAAGCCATAACATAAAATGCATTGTGCAAAAAAAAA---CACATCGTTCTGTTTTTTCCTTTTTT-CGAGTATCTAGTAAAAGTGAATTAAATCCCCCTCTGC-AGTTGGATCGTTGGCACCTG---CCCTCGCTCCCTCGGCACAACAAC----GAACCCC-GGCGCGG--ACCGCGCCAAGGAAA-ACTAACAGGGGAG--CGTGCCC-TTGC-CGCCCCGGAAACGGTGTGCGTGCCTGTGGCATTGCCTTCTTT-CATT-ATTTAAAACGACTCTCGGCAACGGATATCTCGGCTCTCGCATCGATGAAGAACGTAGCGAAATGCGATACTTGGTGTGAATTGCAGAATCCCGTGAACCATCGAGTCTTTGAACGCAAGTTGCGCCCCAAGCCGTTAGGCCGAGGGCACGCCTGCCTGGGTGTCACGCATCGTT
>A._ginnala_subsp._theiferum_LIZH-2014035-02
TATAGAAATGGGACTTTTGTCGAACAAGGGAATCGGATGTAATCGATATAGGACAGAAATAAAAAAAAAATCATGAAATGCAAATTAGAGCTTAGAGTATTGACGTGTTTGTTAGGAGTCCTAATG--AAATTAGGAAAAGAGGACTTATTTTGTTTAAAAATAAA----AAACGAAATTGAATAACTAAATAAAATAACAA------------------------GTTTGGTTCTTGAAGGAGTTTTGACAGATACGGCTCGACAAAACAATTTAAGCCATAACATAAAATGCATTGTGCAAAAAAAAA---CACATCGTTCTGTTTTTTCCTTTTTT-CGAGTATCTAGTAAAAGTGAATTAAATCCCCCTCTGC-AGTTGGATCGTTGGCACCTG---CCCTCGCTCCCTCGGCACAACAAC----GAACCCC-GGCGCGG--ACCGCGCCAAGGAAA-ACTAACAGGGGAG--CGTGCCC-TTGC-CGCCCCGGAAACGGTGTGCGTGCCTGTGGCATTGCCTTCTTT-CATT-ATTTAAAACGACTCTCGGCAACGGATATCTCGGCTCTCGCATCGATGAAGAACGTAGCGAAATGCGATACTTGGTGTGAATTGCAGAATCCCGTGAACCATCGAGTCTTTGAACGCAAGTTGCGCCCCAAGCCGTTAGGCCGAGGGCACGCCTGCCTGGGTGTCACGCATCGTT
>A._ginnala_subsp._theiferum_LIZH-2014035-03
TATAGAAATGGGACTTTTGTCGAACAAGGGAATCGGATGTAATCGATATAGGACAGAAATAAAAAAAAAATCATGAAATGCAAATTAGAGCTTAGAGTATTGACGTGTTTGTTAGGAGTCCTAATG--AAATTAGGAAAAGAGGACTTATTTTGTTTAAAAATAAA----AAACGAAATTGAATAACTAAATAAAATAACAA------------------------GTTTGGTTCTTGAAGGAGTTTTGACAGATACGGCTCGACAAAACAATTTAAGCCATAACATAAAATGCATTGTGCAAAAAAAAA---CACATCGTTCTGTTTTTTCCTTTTTT-CGAGTATCTAGTAAAAGTGAATTAAATCCCCCTCTGC-AGTTGGATCGTTGGCACCTG---CCCTCGCTCCCTCGGCACAACAAC----GAACCCC-GGCGCGG--ACCGCGCCAAGGAAA-ACTAACAGGGGAG--CGTGCCC-TTGC-CGCCCCGGAAACGGTGTGCGTGCCTGTGGCATTGCCTTCTTT-CATT-ATTTAAAACGACTCTCGGCAACGGATATCTCGGCTCTCGCATCGATGAAGAACGTAGCGAAATGCGATACTTGGTGTGAATTGCAGAATCCCGTGAACCATCGAGTCTTTGAACGCAAGTTGCGCCCCAAGCCGTTAGGCCGAGGGCACGCCTGCCTGGGTGTCACGCATCGTT
>A._ginnala_subsp._theiferum_LIZH-2014035-04
TATAGAAATGGGACTTTTGTCGAACAAGGGAATCGGATGTAATCGATATAGGACAGAAATAAAAAAAAAATCATGAAATGCAAATTAGAGCTTAGAGTATTGACGTGTTTGTTAGGAGTCCTAATG--AAATTAGGAAAAGAGGACTTATTTTGTTTAAAAATAAA----AAACGAAATTGAATAACTAAATAAAATAACAA------------------------GTTTGGTTCTTGAAGGAGTTTTGACAGATACGGCTCGACAAAACAATTTAAGCCATAACATAAAATGCATTGTGCAAAAAAAAA---CACATCGTTCTGTTTTTTCCTTTTTT-CGAGTATCTAGTAAAAGTGAATTAAATCCCCCTCTGC-AGTTGGATCGTTGGCACCTG---CCCTCGCTCCCTCGGCACAACAAC----GAACCCC-GGCGCGG--ACCGCGCCAAGGAAA-ACTAACAGGGGAG--CGTGCCC-TTGC-CGCCCCGGAAACGGTGTGCGTGCCTGTGGCATTGCCTTCTTT-CATT-ATTTAAAACGACTCTCGGCAACGGATATCTCGGCTCTCGCATCGATGAAGAACGTAGCGAAATGCGATACTTGGTGTGAATTGCAGAATCCCGTGAACCATCGAGTCTTTGAACGCAAGTTGCGCCCCAAGCCGTTAGGCCGAGGGCACGCCTGCCTGGGTGTCACGCATCGTT
>A._ginnala_subsp._theiferum_LIZH-2014035-05
TATAGAAATGGGACTTTTGTCGAACAAGGGAATCGGATGTAATCGATATAGGACAGAAATAAAAAAAAAATCATGAAATGCAAATTAGAGCTTAGAGTATTGACGTGTTTGTTAGGAGTCCTAATG--AAATTAGGAAAAGAGGACTTATTTTGTTTAAAAATAAA----AAACGAAATTGAATAACTAAATAAAATAACAA------------------------GTTTGGTTCTTGAAGGAGTTTTGACAGATACGGCTCGACAAAACAATTTAAGCCATAACATAAAATGCATTGTGCAAAAAAAAA---CACATCGTTCTGTTTTTTCCTTTTTT-CGAGTATCTAGTAAAAGTGAATTAAATCCCCCTCTGC-AGTTGGATCGTTGGCACCTG---CCCTCGCTCCCTCGGCACAACAAC----GAACCCC-GGCGCGG--ACCGCGCCAAGGAAA-ACTAACAGGGGAG--CGTGCCC-TTGC-CGCCCCGGAAACGGTGTGCGTGCCTGTGGCATTGCCTTCTTT-CATT-ATTTAAAACGACTCTCGGCAACGGATATCTCGGCTCTCGCATCGATGAAGAACGTAGCGAAATGCGATACTTGGTGTGAATTGCAGAATCCCGTGAACCATCGAGTCTTTGAACGCAAGTTGCGCCCCAAGCCGTTAGGCCGAGGGCACGCCTGCCTGGGTGTCACGCATCGTT
>A._ginnala_LIZH-2014068-01
TATAGAAATGGGACTTTTGTCGAACAAGGGAATCGGATGTAATCGATATAGGACAGAAATAAAAAAAAAATCATGAAATGCAAATTAGAGCTTAGAGTATTGACGTGTTTGTTAGGAGTCCTAATG--AAATTAGGAAAAGAGGACTTATTTTGTTTAAAAATAAA----AAACGAAATTGAATAACTAAATAAAATAACAA------------------------GTTTGGTTCTTGAAGGAGTTTTGACAGATACGGCTCGACAAAACAATTTAAGCCATAACATAAAATGCATTGTGCAAAAAAAAA---CACATCGTTCTGTTTTTTCCTTTTTT-CGAGTATCTAGTAAAAGTGAATTAAATCCCCCTTTGC-AGTTGGACCGTTGGCACCTG---CCCTCGCTCCCTCGGCACAACAAC----GAACCCC-GGCGCGG--ACCGCGCCAAGGAAA-ACTATCAGGGGAG--CGTGCCC-TTGC-CGCCCCGGAAACGGTGTGCGTGCTTGTGGCATTGCCTTCTTT-CATTTATTTAAAACGACTCTCGGCAACGGATATCTCGGCTCTCGCATCGATGAAGAACGTAGCGAAATGCGATACTTGGTGTGAATTGCAGAATCCCGTGAACCATCGAGTCTTTGAACGCAAGTTGCGCCCCAAGCCGTTAGGCCGAGGGCACGCCTGCCTGGGTGTCACGCATCGTT
>A._ginnala_LIZH-2014068-02
TATAGAAATGGGACTTTTGTCGAACAAGGGAATCGGATGTAATCGATATAGGACAGAAATAAAAAAAAAATCATGAAATGCAAATTAGAGCTTAGAGTATTGACGTGTTTGTTAGGAGTCCTAATG--AAATTAGGAAAAGAGGACTTATTTTGTTTAAAAATAAA----AAACGAAATTGAATAACTAAATAAAATAACAA------------------------GTTTGGTTCTTGAAGGAGTTTTGACAGATACGGCTCGACAAAACAATTTAAGCCATAACATAAAATGCATTGTGCAAAAAAAAA---CACATCGTTCTGTTTTTTCCTTTTTT-CGAGTATCTAGTAAAAGTGAATTAAATCCCCCTTTGC-AGTTGGACCGTTGGCACCTG---CCCTCGCTCCCTCGGCACAACAAC----GAACCCC-GGCGCGG--ACCGCGCCAAGGAAA-ACTATCAGGGGAG--CGTGCCC-TTGC-CGCCCCGGAAACGGTGTGCGTGCTTGTGGCATTGCCTTCTTT-CATTTATTTAAAACGACTCTCGGCAACGGATATCTCGGCTCTCGCATCGATGAAGAACGTAGCGAAATGCGATACTTGGTGTGAATTGCAGAATCCCGTGAACCATCGAGTCTTTGAACGCAAGTTGCGCCCCAAGCCGTTAGGCCGAGGGCACGCCTGCCTGGGTGTCACGCATCGTT
>A._miaotaiense_LIZH-2014059-01
TATAGAAATGGGACTTTTGTCGAACAAGGGAATCGGATGTAATCGATATAGGACAGAAATAAAAAAAAAATCATGAAATGCAAATTAGAGCTTAGAGTATTGACGTGTTTGTTAGGAGTCCTAATG--AAATTAGGAAAAGAGGACTTATTTTGTTTAAAAATAAA----AAACGAAATTGAATAACTAAATAAAATAACAA------------------------GTTTGGTTCTTGAAGGAGTTTTGACAGATACGGCTCGACAAAACAATTTAAGCCATAACATAAAATGCATTGTGCAAAAAAAAA---CACATCGTTCTGTTTTTTCCTTTTTT-CGAGTATCTAGTAAAAGTGAATTAAATCCTCCTCTGC-AGTCGGATCGTCGGCACCCG---CCGTCGCTCCCTCGGCACAACAAC----GAACCCC-GGCGCGG--ACCGCGCCAAGGAAT-CTGAACGAGAGAG--CGTGCCC-TTGC-CGCCCCGGAAACGGTGTGTGTGCCTGTGGCGTTGCCTTCTTC-CATT-ATTTAAAACGACTCTCGGCAACGGATATCTCGGCTCTCGCATCGATGAAGAACGTAGCGAAATGCGATACTTGGTGTGAATTGCAGAATCCCGTGAACCATCGAGTCTTTGAACGCAAGTTGCGCCCCAAGCCGTTAGGCCGAGGGCACGCCTGCCTGGGTGTCACGCATCGTT
>A._miaotaiense_LIZH-2014059-02
TATAGAAATGGGACTTTTGTCGAACAAGGGAATCGGATGTAATCGATATAGGACAGAAATAAAAAAAAAATCATGAAATGCAAATTAGAGCTTAGAGTATTGACGTGTTTGTTAGGAGTCCTAATG--AAATTAGGAAAAGAGGACTTATTTTGTTTAAAAATAAA----AAACGAAATTGAATAACTAAATAAAATAACAA------------------------GTTTGGTTCTTGAAGGAGTTTTGACAGATACGGCTCGACAAAACAATTTAAGCCATAACATAAAATGCATTGTGCAAAAAAAAA---CACATCGTTCTGTTTTTTCCTTTTTT-CGAGTATCTAGTAAAAGTGAATTAAATCCTCCTCTGC-AGTCGGATCGTCGGCACCCG---CCGTCGCTCCCTCGGCACAACAAC----GAACCCC-GGCGCGG--ACCGCGCCAAGGAAT-CTGAACGAGAGAG--CGTGCCC-TTGC-CGCCCCGGAAACGGTGTGTGTGCCTGTGGCGTTGCCTTCTTC-CATT-ATTTAAAACGACTCTCGGCAACGGATATCTCGGCTCTCGCATCGATGAAGAACGTAGCGAAATGCGATACTTGGTGTGAATTGCAGAATCCCGTGAACCATCGAGTCTTTGAACGCAAGTTGCGCCCCAAGCCGTTAGGCCGAGGGCACGCCTGCCTGGGTGTCACGCATCGTT
>A._miaotaiense_LIZH-2014059-03
TATAGAAATGGGACTTTTGTCGAACAAGGGAATCGGATGTAATCGATATAGGACAGAAATAAAAAAAAAATCATGAAATGCAAATTAGAGCTTAGAGTATTGACGTGTTTGTTAGGAGTCCTAATG--AAATTAGGAAAAGAGGACTTATTTTGTTTAAAAATAAA----AAACGAAATTGAATAACTAAATAAAATAACAA------------------------GTTTGGTTCTTGAAGGAGTTTTGACAGATACGGCTCGACAAAACAATTTAAGCCATAACATAAAATGCATTGTGCAAAAAAAAA---CACATCGTTCTGTTTTTTCCTTTTTT-CGAGTATCTAGTAAAAGTGAATTAAATCCTCCTCTGC-AGTCGGATCGTCGGCACCCG---CCGTCGCTCCCTCGGCACAACAAC----GAACCCC-GGCGCGG--ACCGCGCCAAGGAAT-CTGAACGAGAGAG--CGTGCCC-TTGC-CGCCCCGGAAACGGTGTGTGTGCCTGTGGCGTTGCCTTCTTC-CATT-ATTTAAAACGACTCTCGGCAACGGATATCTCGGCTCTCGCATCGATGAAGAACGTAGCGAAATGCGATACTTGGTGTGAATTGCAGAATCCCGTGAACCATCGAGTCTTTGAACGCAAGTTGCGCCCCAAGCCGTTAGGCCGAGGGCACGCCTGCCTGGGTGTCACGCATCGTT
>A._miaotaiense_LIZH-2014059-04
TATAGAAATGGGACTTTTGTCGAACAAGGGAATCGGATGTAATCGATATAGGACAGAAATAAAAAAAAAATCATGAAATGCAAATTAGAGCTTAGAGTATTGACGTGTTTGTTAGGAGTCCTAATG--AAATTAGGAAAAGAGGACTTATTTTGTTTAAAAATAAA----AAACGAAATTGAATAACTAAATAAAATAACAA------------------------GTTTGGTTCTTGAAGGAGTTTTGACAGATACGGCTCGACAAAACAATTTAAGCCATAACATAAAATGCATTGTGCAAAAAAAAA---CACATCGTTCTGTTTTTTCCTTTTTT-CGAGTATCTAGTAAAAGTGAATTAAATCCTCCTCTGC-AGTCGGATCGTCGGCACCCG---CCGTCGCTCCCTCGGCACAACAAC----GAACCCC-GGCGCGG--ACCGCGCCAAGGAAT-CTGAACGAGAGAG--CGTGCCC-TTGC-CGCCCCGGAAACGGTGTGTGTGCCTGTGGCGTTGCCTTCTTC-CATT-ATTTAAAACGACTCTCGGCAACGGATATCTCGGCTCTCGCATCGATGAAGAACGTAGCGAAATGCGATACTTGGTGTGAATTGCAGAATCCCGTGAACCATCGAGTCTTTGAACGCAAGTTGCGCCCCAAGCCGTTAGGCCGAGGGCACGCCTGCCTGGGTGTCACGCATCGTT
>A._morrisonense_LIZH-2014132-01
TATAGAAATGGGACTTTTGTCGAACAAGGGAATCGGACGTAATCGATATAGGACAGAAATAAAAAAAAAATCATGAAATGCAAATTAGAGCTTAGAGTATTGACGTGTTTGTTAGGAGTCCTAATG--AAATTAGGAAAAGAGGACTTATTTTGTTTAAAAGTAAA----AAACGAAATCGAATAACTAAATAAAATAACAA------------------------ATTTTGTTCTTGAAGGAGTTTTGACAGATACGGCTCGACAAAACAAATTTAGCCATAACATAAAATGCATTGTGCAAAAAAAAA---TACATCGTTCTGTTTTTCCCTTTTTT-CGAGTATCCAGTAAAAGTAAATTTAATCCCCCTTTGC-AGTCGGATCGATGGCATCTG---CCCTCGCTCCCTCGGCACAACAAC----GAACCCC-GGCGCGG--ACCGCGCCAAGGAAA-CTTAACAGGAGAG--CGTGCCG-CTGC-TGCCCCGGAAACGGTGTGCTTGCTTGTGGCATTGCCTTCTTTTCATT-ATTTAAAACGACTCTCGGCAACGGATATCTCGGCTCTCGCATCGATGAAGAACGTAGCGAAATGCGATACTTGGTGTGAATTGCAGAATCCCGTGAACCATCGAGTCTTTGAACGCAAGTTGCGCCCCAAGCCGTTAGGCCGAGGGCACGCCTGCCTGGGTGTCACGCATCGTT
>A._morrisonense_LIZH-2014132-02
TATAGAAATGGGACTTTTGTCGAACAAGGGAATCGGACGTAATCGATATAGGACAGAAATAAAAAAAAAATCATGAAATGCAAATTAGAGCTTAGAGTATTGACGTGTTTGTTAGGAGTCCTAATG--AAATTAGGAAAAGAGGACTTATTTTGTTTAAAAGTAAA----AAACGAAATCGAATAACTAAATAAAATAACAA------------------------ATTTTGTTCTTGAAGGAGTTTTGACAGATACGGCTCGACAAAACAAATTTAGCCATAACATAAAATGCATTGTGCAAAAAAAAA---TACATCGTTCTGTTTTTCCCTTTTTT-CGAGTATCCAGTAAAAGTAAATTTAATCCCCCTTTGC-AGTCGGATCGATGGCATCTG---CCCTCGCTCCCTCGGCACAACAAC----GAACCCC-GGCGCGG--ACCGCGCCAAGGAAA-CTTAACAGGAGAG--CGTGCCG-CTGC-TGCCCCGGAAACGGTGTGCTTGCTTGTGGCATTGCCTTCTTTTCATT-ATTTAAAACGACTCTCGGCAACGGATATCTCGGCTCTCGCATCGATGAAGAACGTAGCGAAATGCGATACTTGGTGTGAATTGCAGAATCCCGTGAACCATCGAGTCTTTGAACGCAAGTTGCGCCCCAAGCCGTTAGGCCGAGGGCACGCCTGCCTGGGTGTCACGCATCGTT
>A._morrisonense_LIZH-2014132-03
TATAGAAATGGGACTTTTGTCGAACAAGGGAATCGGACGTAATCGATATAGGACAGAAATAAAAAAAAAATCATGAAATGCAAATTAGAGCTTAGAGTATTGACGTGTTTGTTAGGAGTCCTAATG--AAATTAGGAAAAGAGGACTTATTTTGTTTAAAAGTAAA----AAACGAAATCGAATAACTAAATAAAATAACAA------------------------ATTTTGTTCTTGAAGGAGTTTTGACAGATACGGCTCGACAAAACAAATTTAGCCATAACATAAAATGCATTGTGCAAAAAAAAA---TACATCGTTCTGTTTTTCCCTTTTTT-CGAGTATCCAGTAAAAGTAAATTTAATCCCCCTTTGC-AGTCGGATCGATGGCATCTG---CCCTCGCTCCCTCGGCACAACAAC----GAACCCC-GGCGCGG--ACCGCGCCAAGGAAA-CTTAACAGGAGAG--CGTGCCG-CTGC-TGCCCCGGAAACGGTGTGCTTGCTTGTGGCATTGCCTTCTTTTCATT-ATTTAAAACGACTCTCGGCAACGGATATCTCGGCTCTCGCATCGATGAAGAACGTAGCGAAATGCGATACTTGGTGTGAATTGCAGAATCCCGTGAACCATCGAGTCTTTGAACGCAAGTTGCGCCCCAAGCCGTTAGGCCGAGGGCACGCCTGCCTGGGTGTCACGCATCGTT
>A._morrisonense_LIZH-2014132-04
TATAGAAATGGGACTTTTGTCGAACAAGGGAATCGGACGTAATCGATATAGGACAGAAATAAAAAAAAAATCATGAAATGCAAATTAGAGCTTAGAGTATTGACGTGTTTGTTAGGAGTCCTAATG--AAATTAGGAAAAGAGGACTTATTTTGTTTAAAAGTAAA----AAACGAAATCGAATAACTAAATAAAATAACAA------------------------ATTTTGTTCTTGAAGGAGTTTTGACAGATACGGCTCGACAAAACAAATTTAGCCATAACATAAAATGCATTGTGCAAAAAAAAA---TACATCGTTCTGTTTTTCCCTTTTTT-CGAGTATCCAGTAAAAGTAAATTTAATCCCCCTTTGC-AGTCGGATCGATGGCATCTG---CCCTCGCTCCCTCGGCACAACAAC----GAACCCC-GGCGCGG--ACCGCGCCAAGGAAA-CTTAACAGGAGAG--CGTGCCG-CTGC-TGCCCCGGAAACGGTGTGCTTGCTTGTGGCATTGCCTTCTTTTCATT-ATTTAAAACGACTCTCGGCAACGGATATCTCGGCTCTCGCATCGATGAAGAACGTAGCGAAATGCGATACTTGGTGTGAATTGCAGAATCCCGTGAACCATCGAGTCTTTGAACGCAAGTTGCGCCCCAAGCCGTTAGGCCGAGGGCACGCCTGCCTGGGTGTCACGCATCGTT
>A._morrisonense_LIZH-2014132-05
TATAGAAATGGGACTTTTGTCGAACAAGGGAATCGGACGTAATCGATATAGGACAGAAATAAAAAAAAAATCATGAAATGCAAATTAGAGCTTAGAGTATTGACGTGTTTGTTAGGAGTCCTAATG--AAATTAGGAAAAGAGGACTTATTTTGTTTAAAAGTAAA----AAACGAAATCGAATAACTAAATAAAATAACAA------------------------ATTTTGTTCTTGAAGGAGTTTTGACAGATACGGCTCGACAAAACAAATTTAGCCATAACATAAAATGCATTGTGCAAAAAAAAA---TACATCGTTCTGTTTTTCCCTTTTTT-CGAGTATCCAGTAAAAGTAAATTTAATCCCCCTTTGC-AGTCGGATCGATGGCATCTG---CCCTCGCTCCCTCGGCACAACAAC----GAACCCC-GGCGCGG--ACCGCGCCAAGGAAA-CTTAACAGGAGAG--CGTGCCG-CTGC-TGCCCCGGAAACGGTGTGCTTGCTTGTGGCATTGCCTTCTTTTCATT-ATTTAAAACGACTCTCGGCAACGGATATCTCGGCTCTCGCATCGATGAAGAACGTAGCGAAATGCGATACTTGGTGTGAATTGCAGAATCCCGTGAACCATCGAGTCTTTGAACGCAAGTTGCGCCCCAAGCCGTTAGGCCGAGGGCACGCCTGCCTGGGTGTCACGCATCGTT
>A._mandshuricum_subsp._kansuense_LIZH-2014045-01
TATAGAAATGGGACTTTTGTCGAACAAGGGAATCAGACGTAATCAATATAGGACAGAAATCAAAAAAAAATAATGAAATGCAAATTAGAGCTTAGAGTATTGACGTGTTTGTTAGGAGTCCTAGTT--AAATTAGGAAAAGAGGACTCATTTTGTTTAAAAATAAA----AAACGAAATTGAATAACTAAATAAAATAACAA------------------------ATTTGGTTCTTGAAGGGGTTTTGACAGATACGGCTCGACAAAACAATTTAAGCCATAACATAAAATGCATTGTGCAAAAAAAAA---TACATCGTTCTGTTTTTCCCTTTTTT-CGAGTATCCAGTAAAAGTAAATTAAATCCCCCTCCGCCAGTCGGATCGATGGCACTTT--GCCCTCGCTCCCTCGGCACAACAAC----GAACCCC-GGCGCGG--ACCGCGCCAAGGAAA-CTTAACAAGAGAG--CGTGCCC-TTGC-CGCCCCGGAAACGGTGTGCGTGCTTGTAGCACCGCCTTCTTT-CACT-ATTTAAAACGACTCTCGGCAACGGATATCTCGGCTCTCGCATCGATGAAGAACGTAGCGAAATGCGATACTTGGTGTGAATTGCAGAATCCCGTGAACCATCGAGTCTTTGAACGCAAGTTGCGCCCCAAGCCGTTAGGCCGAGGGCACGCCTGCCTGGGTGTCACGCATCGTT
>A._mandshuricum_subsp._kansuense_LIZH-2014045-02
TATAGAAATGGGACTTTTGTCGAACAAGGGAATCAGACGTAATCAATATAGGACAGAAATCAAAAAAAAATAATGAAATGCAAATTAGAGCTTAGAGTATTGACGTGTTTGTTAGGAGTCCTAGTT--AAATTAGGAAAAGAGGACTCATTTTGTTTAAAAATAAA----AAACGAAATTGAATAACTAAATAAAATAACAA------------------------ATTTGGTTCTTGAAGGGGTTTTGACAGATACGGCTCGACAAAACAATTTAAGCCATAACATAAAATGCATTGTGCAAAAAAAAA---TACATCGTTCTGTTTTTCCCTTTTTT-CGAGTATCCAGTAAAAGTAAATTAAATCCCCCTCCGCCAGTCGGATCGATGGCACTTT--GCCCTCGCTCCCTCGGCACAACAAC----GAACCCC-GGCGCGG--ACCGCGCCAAGGAAA-CTTAACAAGAGAG--CGTGCCC-TTGC-CGCCCCGGAAACGGTGTGCGTGCTTGTAGCACCGCCTTCTTT-CACT-ATTTAAAACGACTCTCGGCAACGGATATCTCGGCTCTCGCATCGATGAAGAACGTAGCGAAATGCGATACTTGGTGTGAATTGCAGAATCCCGTGAACCATCGAGTCTTTGAACGCAAGTTGCGCCCCAAGCCGTTAGGCCGAGGGCACGCCTGCCTGGGTGTCACGCATCGTT
>A._mandshuricum_subsp._kansuense_LIZH-2014045-03
TATAGAAATGGGACTTTTGTCGAACAAGGGAATCAGACGTAATCAATATAGGACAGAAATCAAAAAAAAATAATGAAATGCAAATTAGAGCTTAGAGTATTGACGTGTTTGTTAGGAGTCCTAGTT--AAATTAGGAAAAGAGGACTCATTTTGTTTAAAAATAAA----AAACGAAATTGAATAACTAAATAAAATAACAA------------------------ATTTGGTTCTTGAAGGGGTTTTGACAGATACGGCTCGACAAAACAATTTAAGCCATAACATAAAATGCATTGTGCAAAAAAAAA---TACATCGTTCTGTTTTTCCCTTTTTT-CGAGTATCCAGTAAAAGTAAATTAAATCCCCCTCCGCCAGTCGGATCGATGGCACTTT--GCCCTCGCTCCCTCGGCACAACAAC----GAACCCC-GGCGCGG--ACCGCGCCAAGGAAA-CTTAACAAGAGAG--CGTGCCC-TTGC-CGCCCCGGAAACGGTGTGCGTGCTTGTAGCACCGCCTTCTTT-CACT-ATTTAAAACGACTCTCGGCAACGGATATCTCGGCTCTCGCATCGATGAAGAACGTAGCGAAATGCGATACTTGGTGTGAATTGCAGAATCCCGTGAACCATCGAGTCTTTGAACGCAAGTTGCGCCCCAAGCCGTTAGGCCGAGGGCACGCCTGCCTGGGTGTCACGCATCGTT
>A._davidii_LIZH-2015042
TATAGAAATGGGACTTTTGTCGAACAAGGGAATCGGACGTAATCGATATAGGACAGAAATCAAAAAAAAATAATGAAATGCAAATTAAAGCTTAAAGTATTGACGTGTTTGTTAGGAGTCCTAATG--AAATTAGGAAAAGAGGACTTATTTTGTTTAAAAATAAA----AAACGAAATCGAATAACTAACTAAAATAACAA------------------------ATTTTGTTCTTGAAGGAGTTTTGACAGATACGGCTCGACAAAACAATTTTAGCCATAACATAAAATGCATTGTGCAAAAAAAAAA--TACATCGTTCGGTTTTTCCCTTTTTTTCGAGTATCCAGTAAAAGTAAATTAAATCCCCCTCTGC-AGTCGGATCGATGGCACCTG---CCCTCGCTCCCTCGGCACAACAAC----GAACCCC-GGCGCGG--ACCGCGCCAAGGAAA-CTTAACAGGAGAG--CGTGCCC-CTGC-TGCCCCGGAAACGGTGTGCGTGCCTGTGGCATCGCCTTCTTT-CATT-ATTTAAAACGACTCTCGGCAACGGATATCTCGGCTCTCGCATCGATGAAGAACGTAGCGAAATGCGATACTTGGTGTGAATTGCAGAATCCCGTGAACCATCGAGTCTTTGAACGCAAGTTGCGCCCCAAGCCGTTAGGCCGAGGGCACGCCTGCCTGGGTGTCACGCATCGTT
>A._davidii_LIZH-2015030
TATAGAAATGGGACTTTTGTCGAACAAGGGAATCGGACGTAATCGATATAGGACAGAAATCAAAAAAAAATAATGAAATGCAAATTAAAGCTTAAAGTATTGACGTGTTTGTTAGGAGTCCTAATG--AAATTAGGAAAAGAGGACTTATTTTGTTTAAAAATAAA----AAACGAAATCGAATAACTAACTAAAATAACAA------------------------ATTTTGTTCTTGAAGGAGTTTTGACAGATACGGCTCGACAAAACAATTTTAGCCATAACATAAAATGCATTGTGCAAAAAAAAAA--TACATCGTTCGGTTTTTCCCTTTTTTTCGAGTATCCAGTAAAAGTAAATTAAATCCCCCTCTGC-AGTCGGATCGATGGCACCTG---CCCTCGCTCCCTCGGCACAACAAC----GAACCCC-GGCGCGG--ACCGCGCCAAGGAAA-CTTAACAGGAGAG--CGTGCCC-CTGC-TGCCCCGGAAACGGTGTGCGTGCCTGTGGCATCGCCTTCTTT-CATT-ATTTAAAACGACTCTCGGCAACGGATATCTCGGCTCTCGCATCGATGAAGAACGTAGCGAAATGCGATACTTGGTGTGAATTGCAGAATCCCGTGAACCATCGAGTCTTTGAACGCAAGTTGCGCCCCAAGCCGTTAGGCCGAGGGCACGCCTGCCTGGGTGTCACGCATCGTT
>A._davidii_LIZH-2014114
TATAGAAATGGGACTTTTGTCGAACAAGGGAATCGGACGTAATCGATATAGGACAGAAATCAAAAAAAAATAATGAAATGCAAATTAAAGCTTAAAGTATTGACGTGTTTGTTAGGAGTCCTAATG--AAATTAGGAAAAGAGGACTTATTTTGTTTAAAAATAAA----AAACGAAATCGAATAACTAACTAAAATAACAA------------------------ATTTTGTTCTTGAAGGAGTTTTGACAGATACGGCTCGACAAAACAATTTTAGCCATAACATAAAATGCATTGTGCAAAAAAAAAA--TACATCGTTCGGTTTTTCCCTTTTTTTCGAGTATCCAGTAAAAGTAAATTAAATCCCCCTCTGC-AGTCGGATCGATGGCACCTG---CCCTCGCTCCCTCGGCACAACAAC----GAACCCC-GGCGCGG--ACCGCGCCAAGGAAA-CTTAACAGGAGAG--CGTGCCC-CTGC-TGCCCCGGAAACGGTGTGCGTGCCTGTGGCATCGCCTTCTTT-CATT-ATTTAAAACGACTCTCGGCAACGGATATCTCGGCTCTCGCATCGATGAAGAACGTAGCGAAATGCGATACTTGGTGTGAATTGCAGAATCCCGTGAACCATCGAGTCTTTGAACGCAAGTTGCGCCCCAAGCCGTTAGGCCGAGGGCACGCCTGCCTGGGTGTCACGCATCGTT
>A._davidii_LIZH-2015005
TATAGAAATGGGACTTTTGTCGAACAAGGGAATCGGACGTAATCGATATAGGACAGAAATCAAAAAAAAATAATGAAATGCAAATTAAAGCTTAAAGTATTGACGTGTTTGTTAGGAGTCCTAATG--AAATTAGGAAAAGAGGACTTATTTTGTTTAAAAATAAA----AAACGAAATCGAATAACTAACTAAAATAACAA------------------------ATTTTGTTCTTGAAGGAGTTTTGACAGATACGGCTCGACAAAACAATTTTAGCCATAACATAAAATGCATTGTGCAAAAAAAAAA--TACATCGTTCGGTTTTTCCCTTTTTTTCGAGTATCCAGTAAAAGTAAATTAAATCCCCCTCTGC-AGTCGGATCGATGGCACCTG---CCCTCGCTCCCTCGGCACAACAAC----GAACCCC-GGCGCGG--ACCGCGCCAAGGAAA-CTTAACAGGAGAG--CGTGCCC-CTGC-TGCCCCGGAAACGGTGTGCGTGCCTGTGGCATCGCCTTCTCTTCATT-ATTTAAAACGACTCTCGGCAACGGATATCTCGGCTCTCGCATCGATGAAGAACGTAGCGAAATGCGATACTTGGTGTGAATTGCAGAATCCCGTGAACCATCGAGTCTTTGAACGCAAGTTGCGCCCCAAGCCGTTAGGCCGAGGGCACGCCTGCCTGGGTGTCACGCATCGTT
>A._kawakamii_LIZH-2015054-01
TATAGAAATGGGACTTTTGTCGAACAAGGGAATCGGACGTAATCGATATAGGACAGAAATAAAAAAAAAATCATGAAATGCAAATTAGAGCTTAGAGTATTGACGTGTTTGTTAGGAGTCCTAATG--AAATTAGGAAAAGAGGACTTATTTTGTTTAAAAATAAA----AAACGAAATCGAATAACTAAATAAAATAACAA------------------------ATTTTGTTCTTGAAGGAGTTTTGACAGATACGGCTCGACAAAACAAATTTAGCCATAACATAAAATGCATTGTGCAAAAAAAAA---TACATCGTTCTGTTTTTCCCTTTTTT-CGAGTATCCAGTAAAAGTAAATTTAATCCCCCCTTGC-AGTCGGATCGATGGCGTCTG---CCCTCGCTCCCTCGGCACAACAAC----GAACCCC-GGCGCGG--ACCGCGCCAAGGAAA-CTTAACAGGAGAG--CGTGCCC-CTGC-TGCCCCGGAAACGGTGTGCGTGCTTGTGGCATTGCCTTCTTTCCATT-ATTCAATACGACTCTCGGCAACGGATATCTCGGCTCTCGCATCGATGAAGAACGTAGCGAAATGCGATACTTGGTGTGAATTGCAGAATCCCGTGAACCATCGAGTCTTTGAACGCAAGTTGCGCCCCAAGCCGTTAGGCCGAGGGCACGCCTGCCTGGGTGTCACGCATCGTT
>A._kawakamii_LIZH-2015054-02
TATAGAAATGGGACTTTTGTCGAACAAGGGAATCGGACGTAATCGATATAGGACAGAAATAAAAAAAAAATCATGAAATGCAAATTAGAGCTTAGAGTATTGACGTGTTTGTTAGGAGTCCTAATG--AAATTAGGAAAAGAGGACTTATTTTGTTTAAAAATAAA----AAACGAAATCGAATAACTAAATAAAATAACAA------------------------ATTTTGTTCTTGAAGGAGTTTTGACAGATACGGCTCGACAAAACAAATTTAGCCATAACATAAAATGCATTGTGCAAAAAAAAA---TACATCGTTCTGTTTTTCCCTTTTTT-CGAGTATCCAGTAAAAGTAAATTTAATCCCCCCTTGC-AGTCGGATCGATGGCGTCTG---CCCTCGCTCCCTCGGCACAACAAC----GAACCCC-GGCGCGG--ACCGCGCCAAGGAAA-CTTAACAGGAGAG--CGTGCCC-CTGC-TGCCCCGGAAACGGTGTGCGTGCTTGTGGCATTGCCTTCTTTCCATT-ATTCAATACGACTCTCGGCAACGGATATCTCGGCTCTCGCATCGATGAAGAACGTAGCGAAATGCGATACTTGGTGTGAATTGCAGAATCCCGTGAACCATCGAGTCTTTGAACGCAAGTTGCGCCCCAAGCCGTTAGGCCGAGGGCACGCCTGCCTGGGTGTCACGCATCGTT
>A._kawakamii_LIZH-2015054-03
TATAGAAATGGGACTTTTGTCGAACAAGGGAATCGGACGTAATCGATATAGGACAGAAATAAAAAAAAAATCATGAAATGCAAATTAGAGCTTAGAGTATTGACGTGTTTGTTAGGAGTCCTAATG--AAATTAGGAAAAGAGGACTTATTTTGTTTAAAAATAAA----AAACGAAATCGAATAACTAAATAAAATAACAA------------------------ATTTTGTTCTTGAAGGAGTTTTGACAGATACGGCTCGACAAAACAAATTTAGCCATAACATAAAATGCATTGTGCAAAAAAAAA---TACATCGTTCTGTTTTTCCCTTTTTT-CGAGTATCCAGTAAAAGTAAATTTAATCCCCCCTTGC-AGTCGGATCGATGGCGTCTG---CCCTCGCTCCCTCGGCACAACAAC----GAACCCC-GGCGCGG--ACCGCGCCAAGGAAA-CTTAACAGGAGAG--CGTGCCC-CTGC-TGCCCCGGAAACGGTGTGCGTGCTTGTGGCATTGCCTTCTTTCCATT-ATTCAATACGACTCTCGGCAACGGATATCTCGGCTCTCGCATCGATGAAGAACGTAGCGAAATGCGATACTTGGTGTGAATTGCAGAATCCCGTGAACCATCGAGTCTTTGAACGCAAGTTGCGCCCCAAGCCGTTAGGCCGAGGGCACGCCTGCCTGGGTGTCACGCATCGTT
>A._kawakamii_LIZH-2015054-04
TATAGAAATGGGACTTTTGTCGAACAAGGGAATCGGACGTAATCGATATAGGACAGAAATAAAAAAAAAATCATGAAATGCAAATTAGAGCTTAGAGTATTGACGTGTTTGTTAGGAGTCCTAATG--AAATTAGGAAAAGAGGACTTATTTTGTTTAAAAATAAA----AAACGAAATCGAATAACTAAATAAAATAACAA------------------------ATTTTGTTCTTGAAGGAGTTTTGACAGATACGGCTCGACAAAACAAATTTAGCCATAACATAAAATGCATTGTGCAAAAAAAAA---TACATCGTTCTGTTTTTCCCTTTTTT-CGAGTATCCAGTAAAAGTAAATTTAATCCCCCCTTGC-AGTCGGATCGATGGCGTCTG---CCCTCGCTCCCTCGGCACAACAAC----GAACCCC-GGCGCGG--ACCGCGCCAAGGAAA-CTTAACAGGAGAG--CGTGCCC-CTGC-TGCCCCGGAAACGGTGTGCGTGCTTGTGGCATTGCCTTCTTTCCATT-ATTCAATACGACTCTCGGCAACGGATATCTCGGCTCTCGCATCGATGAAGAACGTAGCGAAATGCGATACTTGGTGTGAATTGCAGAATCCCGTGAACCATCGAGTCTTTGAACGCAAGTTGCGCCCCAAGCCGTTAGGCCGAGGGCACGCCTGCCTGGGTGTCACGCATCGTT
>A._kawakamii_LIZH-2015054-05
TATAGAAATGGGACTTTTGTCGAACAAGGGAATCGGACGTAATCGATATAGGACAGAAATAAAAAAAAAATCATGAAATGCAAATTAGAGCTTAGAGTATTGACGTGTTTGTTAGGAGTCCTAATG--AAATTAGGAAAAGAGGACTTATTTTGTTTAAAAATAAA----AAACGAAATCGAATAACTAAATAAAATAACAA------------------------ATTTTGTTCTTGAAGGAGTTTTGACAGATACGGCTCGACAAAACAAATTTAGCCATAACATAAAATGCATTGTGCAAAAAAAAA---TACATCGTTCTGTTTTTCCCTTTTTT-CGAGTATCCAGTAAAAGTAAATTTAATCCCCCCTTGC-AGTCGGATCGATGGCGTCTG---CCCTCGCTCCCTCGGCACAACAAC----GAACCCC-GGCGCGG--ACCGCGCCAAGGAAA-CTTAACAGGAGAG--CGTGCCC-CTGC-TGCCCCGGAAACGGTGTGCGTGCTTGTGGCATTGCCTTCTTTCCATT-ATTCAATACGACTCTCGGCAACGGATATCTCGGCTCTCGCATCGATGAAGAACGTAGCGAAATGCGATACTTGGTGTGAATTGCAGAATCCCGTGAACCATCGAGTCTTTGAACGCAAGTTGCGCCCCAAGCCGTTAGGCCGAGGGCACGCCTGCCTGGGTGTCACGCATCGTT
>A._buergerianum_LIZH-2015153-01
TATAGAAATGGGACTTTTGTCGAACAAGGGAATCGGACGTAATCAATATAGGACAGAAATAAAAAAAAAATCATGAAATGCAAATTAGAGCTTAGAGTATTGACGTGTTTGTTAGGAGTCCTAATG--AAATTAGGAAAAGAGGACTTATTTTGTTTAAAAATAAA----AAACGAAATTGAATAACTAAATAAAATAACAA------------------------ATTTGGTTCTTGAAGGAGTTTTGACAGATACGGCTCGACAAAACAATTTAAGCCCTAACATAAAATGCATTGTGCAAAAAAAA----TACGTCGTTCTGTTTTTCCCTTTTTT-CGAGTATCCAGCAAAAGTAAATTAAACCCCCCTTTGC-CGTCGGATCGATGGCACCCG---CCCTCGCTCCCACGGCACAACAAC----GAACCCC-GGCGCGG--ACCGCGCCAAGGAAG-CTTAACACGAGGGAGCGTGCCT-TTGC-CGCCCCGGAAACGGTGTGTGTGCTTGTGGCATTGCCTTCTTT-CATT-ATTTAAAACGACTCTCGGCAACGGATATCTCGGCTCTCGCATCGATGAAGAACGTAGCGAAATGCGATACTTGGTGTGAATTGCAGAATCCCGTGAACCATCGAGTCTTTGAACGCAAGTTGCGCCCCAAGCCGTTAGGCCGAGGGCACGCCTGCCTGGGTGTCACGCATCGTT
>A._buergerianum_LIZH-2015153-02
TATAGAAATGGGACTTTTGTCGAACAAGGGAATCGGACGTAATCAATATAGGACAGAAATAAAAAAAAAATCATGAAATGCAAATTAGAGCTTAGAGTATTGACGTGTTTGTTAGGAGTCCTAATG--AAATTAGGAAAAGAGGACTTATTTTGTTTAAAAATAAA----AAACGAAATTGAATAACTAAATAAAATAACAA------------------------ATTTGGTTCTTGAAGGAGTTTTGACAGATACGGCTCGACAAAACAATTTAAGCCCTAACATAAAATGCATTGTGCAAAAAAAA----TACGTCGTTCTGTTTTTCCCTTTTTT-CGAGTATCCAGCAAAAGTAAATTAAACCCCCCTTTGC-CGTCGGATCGATGGCACCCG---CCCTCGCTCCCACGGCACAACAAC----GAACCCC-GGCGCGG--ACCGCGCCAAGGAAG-CTTAACACGAGGGAGCGTGCCT-TTGC-CGCCCCGGAAACGGTGTGTGTGCTTGTGGCATTGCCTTCTTT-CATT-ATTTAAAACGACTCTCGGCAACGGATATCTCGGCTCTCGCATCGATGAAGAACGTAGCGAAATGCGATACTTGGTGTGAATTGCAGAATCCCGTGAACCATCGAGTCTTTGAACGCAAGTTGCGCCCCAAGCCGTTAGGCCGAGGGCACGCCTGCCTGGGTGTCACGCATCGTT
>A._buergerianum_LIZH-2015153-03
TATAGAAATGGGACTTTTGTCGAACAAGGGAATCGGACGTAATCAATATAGGACAGAAATAAAAAAAAAATCATGAAATGCAAATTAGAGCTTAGAGTATTGACGTGTTTGTTAGGAGTCCTAATG--AAATTAGGAAAAGAGGACTTATTTTGTTTAAAAATAAA----AAACGAAATTGAATAACTAAATAAAATAACAA------------------------ATTTGGTTCTTGAAGGAGTTTTGACAGATACGGCTCGACAAAACAATTTAAGCCCTAACATAAAATGCATTGTGCAAAAAAAA----TACGTCGTTCTGTTTTTCCCTTTTTT-CGAGTATCCAGCAAAAGTAAATTAAACCCCCCTTTGC-CGTCGGATCGATGGCACCCG---CCCTCGCTCCCACGGCACAACAAC----GAACCCC-GGCGCGG--ACCGCGCCAAGGAAG-CTTAACACGAGGGAGCGTGCCT-TTGC-CGCCCCGGAAACGGTGTGTGTGCTTGTGGCATTGCCTTCTTT-CATT-ATTTAAAACGACTCTCGGCAACGGATATCTCGGCTCTCGCATCGATGAAGAACGTAGCGAAATGCGATACTTGGTGTGAATTGCAGAATCCCGTGAACCATCGAGTCTTTGAACGCAAGTTGCGCCCCAAGCCGTTAGGCCGAGGGCACGCCTGCCTGGGTGTCACGCATCGTT
>A._buergerianum_LIZH-2015153-04
TATAGAAATGGGACTTTTGTCGAACAAGGGAATCGGACGTAATCAATATAGGACAGAAATAAAAAAAAAATCATGAAATGCAAATTAGAGCTTAGAGTATTGACGTGTTTGTTAGGAGTCCTAATG--AAATTAGGAAAAGAGGACTTATTTTGTTTAAAAATAAA----AAACGAAATTGAATAACTAAATAAAATAACAA------------------------ATTTGGTTCTTGAAGGAGTTTTGACAGATACGGCTCGACAAAACAATTTAAGCCCTAACATAAAATGCATTGTGCAAAAAAAA----TACGTCGTTCTGTTTTTCCCTTTTTT-CGAGTATCCAGCAAAAGTAAATTAAACCCCCCTTTGC-CGTCGGATCGATGGCACCCG---CCCTCGCTCCCACGGCACAACAAC----GAACCCC-GGCGCGG--ACCGCGCCAAGGAAG-CTTAACACGAGGGAGCGTGCCT-TTGC-CGCCCCGGAAACGGTGTGTGTGCTTGTGGCATTGCCTTCTTT-CATT-ATTTAAAACGACTCTCGGCAACGGATATCTCGGCTCTCGCATCGATGAAGAACGTAGCGAAATGCGATACTTGGTGTGAATTGCAGAATCCCGTGAACCATCGAGTCTTTGAACGCAAGTTGCGCCCCAAGCCGTTAGGCCGAGGGCACGCCTGCCTGGGTGTCACGCATCGTT
>A._buergerianum_LIZH-2015153-05
TATAGAAATGGGACTTTTGTCGAACAAGGGAATCGGACGTAATCAATATAGGACAGAAATAAAAAAAAAATCATGAAATGCAAATTAGAGCTTAGAGTATTGACGTGTTTGTTAGGAGTCCTAATG--AAATTAGGAAAAGAGGACTTATTTTGTTTAAAAATAAA----AAACGAAATTGAATAACTAAATAAAATAACAA------------------------ATTTGGTTCTTGAAGGAGTTTTGACAGATACGGCTCGACAAAACAATTTAAGCCCTAACATAAAATGCATTGTGCAAAAAAAA----TACGTCGTTCTGTTTTTCCCTTTTTT-CGAGTATCCAGCAAAAGTAAATTAAACCCCCCTTTGC-CGTCGGATCGATGGCACCCG---CCCTCGCTCCCACGGCACAACAAC----GAACCCC-GGCGCGG--ACCGCGCCAAGGAAG-CTTAACACGAGGGAGCGTGCCT-TTGC-CGCCCCGGAAACGGTGTGTGTGCTTGTGGCATTGCCTTCTTT-CATT-ATTTAAAACGACTCTCGGCAACGGATATCTCGGCTCTCGCATCGATGAAGAACGTAGCGAAATGCGATACTTGGTGTGAATTGCAGAATCCCGTGAACCATCGAGTCTTTGAACGCAAGTTGCGCCCCAAGCCGTTAGGCCGAGGGCACGCCTGCCTGGGTGTCACGCATCGTT
>A._oliverianum_LIZH-2015235-01
TATAGAAATGGGACTTTTGTCGAACAAGGGAATCGGACGTAATCAATATAGGACAGAAATAAAAAAAAAATCATGAAATGCAAATTAGAGCTTAGAGTATTGACGTGTTTGTTAGGAGTCCTAATG--AAATTAGGAAAAGAGGACTTATTTTGTTTAAAAATAAA----AAACGAAATTGAATAACTAAATAAAATAAAAA------------------------ATTTTGTTCTTGAAGGGGTTTTGACAGATACGGCTCGACAAAACAATTTAAGCCATAACATAAAATGCATTGTGCAAAAAAAAA---TACATCGTTCTGTTTTTCCCTTTTTT-CGAGTATCCAGTAAAAGTAAATTAAATCCCCCTCCGC-AGTCGGATCGAAGGCGTTCG---CCCTCGTTCCCTCGGCACAATAAC----GAACCCC-GGCGCGG--ACCGCGCCAAGGAAA-CCGAACAAGAGAG--CGTGCCC-TTGC-CTCCCCGGAAACGGTGTGTGCGCTTGTAGCATTGCCTTCTCT-CACT-ATTTAAAACGACTCTCGGCAACGGATATCTCGGCTCTCGCATCGATGAAGAACGTAGCGAAATGCGATACTTGGTGTGAATTGCAGAATCCCGTGAACCATCGAGTCTTTGAACGCAAGTTGCGCCCCAAGCCGTTAGGCCGAGGGCACGCCTGCCTGGGTGTCACGCATCGTT
>A._oliverianum_LIZH-2015235-02
TATAGAAATGGGACTTTTGTCGAACAAGGGAATCGGACGTAATCAATATAGGACAGAAATAAAAAAAAAATCATGAAATGCAAATTAGAGCTTAGAGTATTGACGTGTTTGTTAGGAGTCCTAATG--AAATTAGGAAAAGAGGACTTATTTTGTTTAAAAATAAA----AAACGAAATTGAATAACTAAATAAAATAAAAA------------------------ATTTTGTTCTTGAAGGGGTTTTGACAGATACGGCTCGACAAAACAATTTAAGCCATAACATAAAATGCATTGTGCAAAAAAAAA---TACATCGTTCTGTTTTTCCCTTTTTT-CGAGTATCCAGTAAAAGTAAATTAAATCCCCCTCCGC-AGTCGGATCGAAGGCGTTCG---CCCTCGTTCCCTCGGCACAATAAC----GAACCCC-GGCGCGG--ACCGCGCCAAGGAAA-CCGAACAAGAGAG--CGTGCCC-TTGC-CTCCCCGGAAACGGTGTGTGCGCTTGTAGCATTGCCTTCTCT-CACT-ATTTAAAACGACTCTCGGCAACGGATATCTCGGCTCTCGCATCGATGAAGAACGTAGCGAAATGCGATACTTGGTGTGAATTGCAGAATCCCGTGAACCATCGAGTCTTTGAACGCAAGTTGCGCCCCAAGCCGTTAGGCCGAGGGCACGCCTGCCTGGGTGTCACGCATCGTT
>D._dyeriana_LIZH-ZT-201505
TATAGAAATAGGACTTTTGTCGAACAAGGGAATCGGACGTAATCCATATAGGACAGAAATCAAAAAAAAATCATGAAATGCAAATTAGAGCTTAGAGTATTGACGTGTTTGTTAGGAGTCCTAATG--AAATTAGGAAAAGAGGACTTATTTTGTTTAAAAATAAA----AAACGAAATTGAATAACTAAATAAAATAACCA------------------------ATTTGGTTCTTAAAGGAATTTTGACAGATATGGCTCGACAAAACAATTTAAGCCATAACATAAAATGCATTGTGAAAAAAAAAAAAATACATCGTTCTGTTTTTCCCTTTTTT-CGAGTATCCAGTAAAAGTCAATTAAATCCCCTTTTGC-AGTTGGATTGAGGGCACTTG---CCTTCGTTCCATCGGCACAACAAC----GAACCCC-GGCGCGG--ACCGCGCCAAGGAAA-TTTAACAAGATAG--CGTGCTC-CTGC-TGCCCCGTTAAAGGTGTGTGTGCTTGTAGCAGTGCCTTCTTT-CATT-ATTTAAAACGACTCTCGGCAACGGATATCTCGGCTCTCGCATCGATGAAGAACGTAGCGAAATGCGATACTTGGTGTGAATTGCAGAATCCCGTGAACCATCGAGTCTTTGAACGCAAGTTGCGCCCCAAGCCGTTAGGCCGAGGGCACGCCTGCCTGGGTGTCACGCATCGTC
>D._dyeriana_LIZH-ZT-201522
TATAGAAATAGGACTTTTGTCGAACAAGGGAATCGGACGTAATCCATATAGGACAGAAATCAAAAAAAAATCATGAAATGCAAATTAGAGCTTAGAGTATTGACGTGTTTGTTAGGAGTCCTAATG--AAATTAGGAAAAGAGGACTTATTTTGTTTAAAAATAAA----AAACGAAATTGAATAACTAAATAAAATAACCA------------------------ATTTGGTTCTTAAAGGAATTTTGACAGATATGGCTCGACAAAACAATTTAAGCCATAACATAAAATGCATTGTGAAAAAAAAAAAAATACATCGTTCTGTTTTTCCCTTTTTT-CGAGTATCCAGTAAAAGTCAATTAAATCCCCTTTTGC-AGTTGGATTGAGGGCACTTG---CCTTCGTTCCATCGGCACAACAAC----GAACCCC-GGCGCGG--ACCGCGCCAAGGAAA-TTTAACAAGATAG--CGTGCTC-CTGC-TGCCCCGTTAAAGGTGTGTGTGCTTGTAGCAGTGCCTTCTTT-CATT-ATTTAAAACGACTCTCGGCAACGGATATCTCGGCTCTCGCATCGATGAAGAACGTAGCGAAATGCGATACTTGGTGTGAATTGCAGAATCCCGTGAACCATCGAGTCTTTGAACGCAAGTTGCGCCCCAAGCCGTTAGGCCGAGGGCACGCCTGCCTGGGTGTCACGCATCGTC
>D._dyeriana_LIZH-ZT-201528
TATAGAAATAGGACTTTTGTCGAACAAGGGAATCGGACGTAATCCATATAGGACAGAAATCAAAAAAAAATCATGAAATGCAAATTAGAGCTTAGAGTATTGACGTGTTTGTTAGGAGTCCTAATG--AAATTAGGAAAAGAGGACTTATTTTGTTTAAAAATAAA----AAACGAAATTGAATAACTAAATAAAATAACCA------------------------ATTTGGTTCTTAAAGGAATTTTGACAGATATGGCTCGACAAAACAATTTAAGCCATAACATAAAATGCATTGTGAAAAAAAAAAAAATACATCGTTCTGTTTTTCCCTTTTTT-CGAGTATCCAGTAAAAGTCAATTAAATCCCCTTTTGC-AGTTGGATTGAGGGCACTTG---CCTTCGTTCCATCGGCACAACAAC----GAACCCC-GGCGCGG--ACCGCGCCAAGGAAA-TTTAACAAGATAG--CGTGCTC-CTGC-TGCCCCGTTAAAGGTGTGTGTGCTTGTAGCAGTGCCTTCTTT-CATT-ATTTAAAACGACTCTCGGCAACGGATATCTCGGCTCTCGCATCGATGAAGAACGTAGCGAAATGCGATACTTGGTGTGAATTGCAGAATCCCGTGAACCATCGAGTCTTTGAACGCAAGTTGCGCCCCAAGCCGTTAGGCCGAGGGCACGCCTGCCTGGGTGTCACGCATCGTC
>D._dyeriana_LIZH-ZT-201532
TATAGAAATAGGACTTTTGTCGAACAAGGGAATCGGACGTAATCCATATAGGACAGAAATCAAAAAAAAATCATGAAATGCAAATTAGAGCTTAGAGTATTGACGTGTTTGTTAGGAGTCCTAATG--AAATTAGGAAAAGAGGACTTATTTTGTTTAAAAATAAA----AAACGAAATTGAATAACTAAATAAAATAACCA------------------------ATTTGGTTCTTAAAGGAATTTTGACAGATATGGCTCGACAAAACAATTTAAGCCATAACATAAAATGCATTGTGAAAAAAAAAAAAATACATCGTTCTGTTTTTCCCTTTTTT-CGAGTATCCAGTAAAAGTCAATTAAATCCCCTTTTGC-AGTTGGATTGAGGGCACTTG---CCTTCGTTCCATCGGCACAACAAC----GAACCCC-GGCGCGG--ACCGCGCCAAGGAAA-TTTAACAAGATAG--CGTGCTC-CTGC-TGCCCCGTTAAAGGTGTGTGTGCTTGTAGCAGTGCCTTCTTT-CATT-ATTTAAAACGACTCTCGGCAACGGATATCTCGGCTCTCGCATCGATGAAGAACGTAGCGAAATGCGATACTTGGTGTGAATTGCAGAATCCCGTGAACCATCGAGTCTTTGAACGCAAGTTGCGCCCCAAGCCGTTAGGCCGAGGGCACGCCTGCCTGGGTGTCACGCATCGTC
>A._truncatum_LIZH-2015024-01
TATAGAAATGGGACTTTTGTCGAACAAGGGAATCGGACGTAATCAATATAGGACAGAAATAAAAAAAAAATCATGAACTGCAAATTAGAGCTTAGAGTATTGACGTGTTTGTTAGGAGTCCTATATTGAAATTAGGAAAAGAGGACTTATTTTGTTTAAAAATAAA----AAACGAAATTGAATAACTAAATAAAATAACAA------------------------ATTTGGTTCTTGAAGGGGTTTTGACAGATACGGCTCGACAAAACAACTTAAGCCATAACATAAAATGCATTGTGCAAAAAAAAA---TACATCGTTCTGTTTTTCCCTTTTTT-CGAGTATCCAGTAAAAGTAAATTAAATCCTCCTCCGC-AGTTGGATCGATGGCACCCG---CCGTCGCTCCCTCGGCACAACAAC----GAACCCC-GGCGCGG--ACCGCGCCAAGGAAT-CTTAACGAGAGAG--CGTGCCC-CTGC-CGCCCCGGAAACGGTGTGTGTGCTTGTGGCGTCGCCTTCTTC-CATT-ATTTAAAACGACTCTCGGCAACGGATATCTCGGCTCTCGCATCGATGAAGAACGTAGCGAAATGCGATACTTGGTGTGAATTGCAGAATCCCGTGAACCATCGAGTCTTTGAACGCAAGTTGCGCCCCAAGCCGTTAGGCCGAGGGCACGCCTGCCTGGGTGTCACGCATCGTT
>A._truncatum_LIZH-2015024-02
TATAGAAATGGGACTTTTGTCGAACAAGGGAATCGGACGTAATCAATATAGGACAGAAATAAAAAAAAAATCATGAACTGCAAATTAGAGCTTAGAGTATTGACGTGTTTGTTAGGAGTCCTATATTGAAATTAGGAAAAGAGGACTTATTTTGTTTAAAAATAAA----AAACGAAATTGAATAACTAAATAAAATAACAA------------------------ATTTGGTTCTTGAAGGGGTTTTGACAGATACGGCTCGACAAAACAACTTAAGCCATAACATAAAATGCATTGTGCAAAAAAAAA---TACATCGTTCTGTTTTTCCCTTTTTT-CGAGTATCCAGTAAAAGTAAATTAAATCCTCCTCCGC-AGTTGGATCGATGGCACCCG---CCGTCGCTCCCTCGGCACAACAAC----GAACCCC-GGCGCGG--ACCGCGCCAAGGAAT-CTTAACGAGAGAG--CGTGCCC-CTGC-CGCCCCGGAAACGGTGTGTGTGCTTGTGGCGTCGCCTTCTTC-CATT-ATTTAAAACGACTCTCGGCAACGGATATCTCGGCTCTCGCATCGATGAAGAACGTAGCGAAATGCGATACTTGGTGTGAATTGCAGAATCCCGTGAACCATCGAGTCTTTGAACGCAAGTTGCGCCCCAAGCCGTTAGGCCGAGGGCACGCCTGCCTGGGTGTCACGCATCGTT
>A._truncatum_LIZH-2015024-03
TATAGAAATGGGACTTTTGTCGAACAAGGGAATCGGACGTAATCAATATAGGACAGAAATAAAAAAAAAATCATGAACTGCAAATTAGAGCTTAGAGTATTGACGTGTTTGTTAGGAGTCCTATATTGAAATTAGGAAAAGAGGACTTATTTTGTTTAAAAATAAA----AAACGAAATTGAATAACTAAATAAAATAACAA------------------------ATTTGGTTCTTGAAGGGGTTTTGACAGATACGGCTCGACAAAACAACTTAAGCCATAACATAAAATGCATTGTGCAAAAAAAAA---TACATCGTTCTGTTTTTCCCTTTTTT-CGAGTATCCAGTAAAAGTAAATTAAATCCTCCTCCGC-AGTTGGATCGATGGCACCCG---CCGTCGCTCCCTCGGCACAACAAC----GAACCCC-GGCGCGG--ACCGCGCCAAGGAAT-CTTAACGAGAGAG--CGTGCCC-CTGC-CGCCCCGGAAACGGTGTGTGTGCTTGTGGCGTCGCCTTCTTC-CATT-ATTTAAAACGACTCTCGGCAACGGATATCTCGGCTCTCGCATCGATGAAGAACGTAGCGAAATGCGATACTTGGTGTGAATTGCAGAATCCCGTGAACCATCGAGTCTTTGAACGCAAGTTGCGCCCCAAGCCGTTAGGCCGAGGGCACGCCTGCCTGGGTGTCACGCATCGTT
>A._truncatum_LIZH-2015024-04
TATAGAAATGGGACTTTTGTCGAACAAGGGAATCGGACGTAATCAATATAGGACAGAAATAAAAAAAAAATCATGAACTGCAAATTAGAGCTTAGAGTATTGACGTGTTTGTTAGGAGTCCTATATTGAAATTAGGAAAAGAGGACTTATTTTGTTTAAAAATAAA----AAACGAAATTGAATAACTAAATAAAATAACAA------------------------ATTTGGTTCTTGAAGGGGTTTTGACAGATACGGCTCGACAAAACAACTTAAGCCATAACATAAAATGCATTGTGCAAAAAAAAA---TACATCGTTCTGTTTTTCCCTTTTTT-CGAGTATCCAGTAAAAGTAAATTAAATCCTCCTCCGC-AGTTGGATCGATGGCACCCG---CCGTCGCTCCCTCGGCACAACAAC----GAACCCC-GGCGCGG--ACCGCGCCAAGGAAT-CTTAACGAGAGAG--CGTGCCC-CTGC-CGCCCCGGAAACGGTGTGTGTGCTTGTGGCGTCGCCTTCTTC-CATT-ATTTAAAACGACTCTCGGCAACGGATATCTCGGCTCTCGCATCGATGAAGAACGTAGCGAAATGCGATACTTGGTGTGAATTGCAGAATCCCGTGAACCATCGAGTCTTTGAACGCAAGTTGCGCCCCAAGCCGTTAGGCCGAGGGCACGCCTGCCTGGGTGTCACGCATCGTT
>A._truncatum_LIZH-2015024-05
TATAGAAATGGGACTTTTGTCGAACAAGGGAATCGGACGTAATCAATATAGGACAGAAATAAAAAAAAAATCATGAACTGCAAATTAGAGCTTAGAGTATTGACGTGTTTGTTAGGAGTCCTATATTGAAATTAGGAAAAGAGGACTTATTTTGTTTAAAAATAAA----AAACGAAATTGAATAACTAAATAAAATAACAA------------------------ATTTGGTTCTTGAAGGGGTTTTGACAGATACGGCTCGACAAAACAACTTAAGCCATAACATAAAATGCATTGTGCAAAAAAAAA---TACATCGTTCTGTTTTTCCCTTTTTT-CGAGTATCCAGTAAAAGTAAATTAAATCCTCCTCCGC-AGTTGGATCGATGGCACCCG---CCGTCGCTCCCTCGGCACAACAAC----GAACCCC-GGCGCGG--ACCGCGCCAAGGAAT-CTTAACGAGAGAG--CGTGCCC-CTGC-CGCCCCGGAAACGGTGTGTGTGCTTGTGGCGTCGCCTTCTTC-CATT-ATTTAAAACGACTCTCGGCAACGGATATCTCGGCTCTCGCATCGATGAAGAACGTAGCGAAATGCGATACTTGGTGTGAATTGCAGAATCCCGTGAACCATCGAGTCTTTGAACGCAAGTTGCGCCCCAAGCCGTTAGGCCGAGGGCACGCCTGCCTGGGTGTCACGCATCGTT
>A._griseum_LIZH-2015091-01
TATAGAAATGGGACTTTTGTCGAACAAGGGAATCGGACGTAATCAATATAGGACAGAAATAAAAAAAAAATCATGAAATGCAAATTAGAGCTTAGAGTATTGACGTGTTTGTTAGGAGTCCTAATG--AAATTAGGAAAAGAGGACTTATTTTGTTTAAAAATAAA----AAACGAAATTGAATAACTAAATAAAATAACAA------------------------ATTTTGTTCTTGAAGGAGTTTTGACAGATACGGCTCGACAAAACAATTTAAGCCATAACATAAAATGCATTGTGCAAAAAAAAA---TACATCGTTCTGTTTTTCCCTTTTTT-CGAGTATCCAGTAAAAGTAAATTAAACCCCCCTTTGC-GGTCGGATCGATGGCACCCG---CCCTCGCTCCCTCGGCAAAACAAC----GAACCCC-GGCGCGG--ACCGCGCCAAGGAAG-CTTAACACAAGGGAGCGTGCCC-TTGC-CGCCCCGGAAACGGTGTGTGTGCTTGTGGCATTGCCTTCTTT-CATT-ATTTAAAACGACTCTCGGCAACGGATATCTCGGCTCTCGCATCGATGAAGAACGTAGCGAAATGCGATACTTGGTGTGAATTGCAGAATCCCGTGAACCATCGAGTCTTTGAACGCAAGTTGCGCCCCAAGCCGTTAGGCCGAGGGCACGCCTGCCTGGGTGTCACGCATCTTT
>A._griseum_LIZH-2015091-02
TATAGAAATGGGACTTTTGTCGAACAAGGGAATCGGACGTAATCAATATAGGACAGAAATAAAAAAAAAATCATGAAATGCAAATTAGAGCTTAGAGTATTGACGTGTTTGTTAGGAGTCCTAATG--AAATTAGGAAAAGAGGACTTATTTTGTTTAAAAATAAA----AAACGAAATTGAATAACTAAATAAAATAACAA------------------------ATTTTGTTCTTGAAGGAGTTTTGACAGATACGGCTCGACAAAACAATTTAAGCCATAACATAAAATGCATTGTGCAAAAAAAAA---TACATCGTTCTGTTTTTCCCTTTTTT-CGAGTATCCAGTAAAAGTAAATTAAACCCCCCTTTGC-GGTCGGATCGATGGCACCCG---CCCTCGCTCCCTCGGCAAAACAAC----GAACCCC-GGCGCGG--ACCGCGCCAAGGAAG-CTTAACACAAGGGAGCGTGCCC-TTGC-CGCCCCGGAAACGGTGTGTGTGCTTGTGGCATTGCCTTCTTT-CATT-ATTTAAAACGACTCTCGGCAACGGATATCTCGGCTCTCGCATCGATGAAGAACGTAGCGAAATGCGATACTTGGTGTGAATTGCAGAATCCCGTGAACCATCGAGTCTTTGAACGCAAGTTGCGCCCCAAGCCGTTAGGCCGAGGGCACGCCTGCCTGGGTGTCACGCATCTTT
>A._griseum_LIZH-2015091-03
TATAGAAATGGGACTTTTGTCGAACAAGGGAATCGGACGTAATCAATATAGGACAGAAATAAAAAAAAAATCATGAAATGCAAATTAGAGCTTAGAGTATTGACGTGTTTGTTAGGAGTCCTAATG--AAATTAGGAAAAGAGGACTTATTTTGTTTAAAAATAAA----AAACGAAATTGAATAACTAAATAAAATAACAA------------------------ATTTTGTTCTTGAAGGAGTTTTGACAGATACGGCTCGACAAAACAATTTAAGCCATAACATAAAATGCATTGTGCAAAAAAAAA---TACATCGTTCTGTTTTTCCCTTTTTT-CGAGTATCCAGTAAAAGTAAATTAAACCCCCCTTTGC-GGTCGGATCGATGGCACCCG---CCCTCGCTCCCTCGGCAAAACAAC----GAACCCC-GGCGCGG--ACCGCGCCAAGGAAG-CTTAACACAAGGGAGCGTGCCC-TTGC-CGCCCCGGAAACGGTGTGTGTGCTTGTGGCATTGCCTTCTTT-CATT-ATTTAAAACGACTCTCGGCAACGGATATCTCGGCTCTCGCATCGATGAAGAACGTAGCGAAATGCGATACTTGGTGTGAATTGCAGAATCCCGTGAACCATCGAGTCTTTGAACGCAAGTTGCGCCCCAAGCCGTTAGGCCGAGGGCACGCCTGCCTGGGTGTCACGCATCTTT
>A._griseum_LIZH-2015091-04
TATAGAAATGGGACTTTTGTCGAACAAGGGAATCGGACGTAATCAATATAGGACAGAAATAAAAAAAAAATCATGAAATGCAAATTAGAGCTTAGAGTATTGACGTGTTTGTTAGGAGTCCTAATG--AAATTAGGAAAAGAGGACTTATTTTGTTTAAAAATAAA----AAACGAAATTGAATAACTAAATAAAATAACAA------------------------ATTTTGTTCTTGAAGGAGTTTTGACAGATACGGCTCGACAAAACAATTTAAGCCATAACATAAAATGCATTGTGCAAAAAAAAA---TACATCGTTCTGTTTTTCCCTTTTTT-CGAGTATCCAGTAAAAGTAAATTAAACCCCCCTTTGC-GGTCGGATCGATGGCACCCG---CCCTCGCTCCCTCGGCAAAACAAC----GAACCCC-GGCGCGG--ACCGCGCCAAGGAAG-CTTAACACAAGGGAGCGTGCCC-TTGC-CGCCCCGGAAACGGTGTGTGTGCTTGTGGCATTGCCTTCTTT-CATT-ATTTAAAACGACTCTCGGCAACGGATATCTCGGCTCTCGCATCGATGAAGAACGTAGCGAAATGCGATACTTGGTGTGAATTGCAGAATCCCGTGAACCATCGAGTCTTTGAACGCAAGTTGCGCCCCAAGCCGTTAGGCCGAGGGCACGCCTGCCTGGGTGTCACGCATCTTT
>A._griseum_LIZH-2015091-05
TATAGAAATGGGACTTTTGTCGAACAAGGGAATCGGACGTAATCAATATAGGACAGAAATAAAAAAAAAATCATGAAATGCAAATTAGAGCTTAGAGTATTGACGTGTTTGTTAGGAGTCCTAATG--AAATTAGGAAAAGAGGACTTATTTTGTTTAAAAATAAA----AAACGAAATTGAATAACTAAATAAAATAACAA------------------------ATTTTGTTCTTGAAGGAGTTTTGACAGATACGGCTCGACAAAACAATTTAAGCCATAACATAAAATGCATTGTGCAAAAAAAAA---TACATCGTTCTGTTTTTCCCTTTTTT-CGAGTATCCAGTAAAAGTAAATTAAACCCCCCTTTGC-GGTCGGATCGATGGCACCCG---CCCTCGCTCCCTCGGCAAAACAAC----GAACCCC-GGCGCGG--ACCGCGCCAAGGAAG-CTTAACACAAGGGAGCGTGCCC-TTGC-CGCCCCGGAAACGGTGTGTGTGCTTGTGGCATTGCCTTCTTT-CATT-ATTTAAAACGACTCTCGGCAACGGATATCTCGGCTCTCGCATCGATGAAGAACGTAGCGAAATGCGATACTTGGTGTGAATTGCAGAATCCCGTGAACCATCGAGTCTTTGAACGCAAGTTGCGCCCCAAGCCGTTAGGCCGAGGGCACGCCTGCCTGGGTGTCACGCATCTTT
