# Supplementary material for: Efficient Identification of the Forest Tree Species in Aceraceae Using DNA Barcodes
Source: Front Plant Sci. 2016 Nov 16;7:1707. doi: 10.3389/fpls.2016.01707 (PMC5110567; doi:10.3389/fpls.2016.01707)
Supplement: Supplementary Material Data Sheet — Alignments of DNA sequences of all tested 12 single- and multi-locus barcodes. Sheet1, ITS; Sheet2, matK+ITS (M+I); Sheet3, matK+trnS-trnG (M+T); Sheet4, matK; Sheet5, rbcL+ ITS (R+I); Sheet6, rbcL+ matK (R+M); Sheet7, rbcL+matK+trnS-trnG (R+M+T); Sheet8, rbcL+matK+trnS-trnG+ITS (R+M+T+I); Sheet9, rbcL++trnS-trnG (R +T); Sheet10, rbcL; Sheet11, trnS-trnG+ITS (T+I); Sheet12, trnS-trnG. [file DataSheet12.FASTA]

>A._palmatum_LIZH-2015023-01
TATAGAAATGGGACTTTTGTCGAACAAGGGAATCGGACGTAATCAATATAGGACAGAAATAAAAAAAAAATCATGAAATGCAAATTAGAGCTTAGAGTATTGACGTGTTTGTTAGGAGTCCTAATG--AAATTAGGAAAAGAGGACTTATTTTGTTTAAAAATAAA----AAACGAAATTGAATAACTAAATAAAATAAAAATTGAATAACTAAATAAAATAAAAAATTTTGTTCTTGAAGGGGTTTTGACAGATACGGCTCGACAAAACAATTTAAGCCATAACATAAAATGCATTGTGCAAAAAAAAA---TACATCGTTCTGTTTTTCCCTTTTTT-CGAGTATCCAGTAAAAGTAAATTAAA
>A._palmatum_LIZH-2015023-02
TATAGAAATGGGACTTTTGTCGAACAAGGGAATCGGACGTAATCAATATAGGACAGAAATAAAAAAAAAATCATGAAATGCAAATTAGAGCTTAGAGTATTGACGTGTTTGTTAGGAGTCCTAATG--AAATTAGGAAAAGAGGACTTATTTTGTTTAAAAATAAA----AAACGAAATTGAATAACTAAATAAAATAAAAATTGAATAACTAAATAAAATAAAAAATTTTGTTCTTGAAGGGGTTTTGACAGATACGGCTCGACAAAACAATTTAAGCCATAACATAAAATGCATTGTGCAAAAAAAAA---TACATCGTTCTGTTTTTCCCTTTTTT-CGAGTATCCAGTAAAAGTAAATTAAA
>A._Palmatum_var._palmatum_LIZH-2015001-01
TATAGAAATGAGACTTTTGTCGAACAAGGGAATCGGACGTAATCAATATAGGACAGAAATAAAAAAAAAATCATGAAATGCAAATTAGAGCTTAGAGTATTGACGTGTTTGTTAGGAGTCCTAATG--AAATTAGGAAAAGAGGACTTATTTTGTTTAAAAATAAA----AAACGAAATTGAATAACTAAATAAAATAAAAA------------------------ATTTGGTTCTTGAAGGGGTTTTGACAGATACGGCTCGACAAAACAATTTCAGCCATAACATAAAATGCATTGTGCAAAAAAAAA---TACATCGTTCTGTTTTTCCCTTTTTT-CGAGTATCCAGTAAAAGTAAATTAAA
>A._Palmatum_var._palmatum_LIZH-2015001-02
TATAGAAATGAGACTTTTGTCGAACAAGGGAATCGGACGTAATCAATATAGGACAGAAATAAAAAAAAAATCATGAAATGCAAATTAGAGCTTAGAGTATTGACGTGTTTGTTAGGAGTCCTAATG--AAATTAGGAAAAGAGGACTTATTTTGTTTAAAAATAAA----AAACGAAATTGAATAACTAAATAAAATAAAAA------------------------ATTTGGTTCTTGAAGGGGTTTTGACAGATACGGCTCGACAAAACAATTTCAGCCATAACATAAAATGCATTGTGCAAAAAAAAA---TACATCGTTCTGTTTTTCCCTTTTTT-CGAGTATCCAGTAAAAGTAAATTAAA
>A._Palmatum_var._palmatum_LIZH-2015001-03
TATAGAAATGAGACTTTTGTCGAACAAGGGAATCGGACGTAATCAATATAGGACAGAAATAAAAAAAAAATCATGAAATGCAAATTAGAGCTTAGAGTATTGACGTGTTTGTTAGGAGTCCTAATG--AAATTAGGAAAAGAGGACTTATTTTGTTTAAAAATAAA----AAACGAAATTGAATAACTAAATAAAATAAAAA------------------------ATTTGGTTCTTGAAGGGGTTTTGACAGATACGGCTCGACAAAACAATTTCAGCCATAACATAAAATGCATTGTGCAAAAAAAAA---TACATCGTTCTGTTTTTCCCTTTTTT-CGAGTATCCAGTAAAAGTAAATTAAA
>A._Palmatum_var._palmatum_LIZH-2015001-04
TATAGAAATGAGACTTTTGTCGAACAAGGGAATCGGACGTAATCAATATAGGACAGAAATAAAAAAAAAATCATGAAATGCAAATTAGAGCTTAGAGTATTGACGTGTTTGTTAGGAGTCCTAATG--AAATTAGGAAAAGAGGACTTATTTTGTTTAAAAATAAA----AAACGAAATTGAATAACTAAATAAAATAAAAA------------------------ATTTGGTTCTTGAAGGGGTTTTGACAGATACGGCTCGACAAAACAATTTCAGCCATAACATAAAATGCATTGTGCAAAAAAAAA---TACATCGTTCTGTTTTTCCCTTTTTT-CGAGTATCCAGTAAAAGTAAATTAAA
>A._Palmatum_var._palmatum_LIZH-2015001-05
TATAGAAATGAGACTTTTGTCGAACAAGGGAATCGGACGTAATCAATATAGGACAGAAATAAAAAAAAAATCATGAAATGCAAATTAGAGCTTAGAGTATTGACGTGTTTGTTAGGAGTCCTAATG--AAATTAGGAAAAGAGGACTTATTTTGTTTAAAAATAAA----AAACGAAATTGAATAACTAAATAAAATAAAAA------------------------ATTTGGTTCTTGAAGGGGTTTTGACAGATACGGCTCGACAAAACAATTTCAGCCATAACATAAAATGCATTGTGCAAAAAAAAA---TACATCGTTCTGTTTTTCCCTTTTTT-CGAGTATCCAGTAAAAGTAAATTAAA
>A._robustum_LIZH-2015052-01
TATAGAAATGGGACTTTTGTCGAACAAGGGAATCGGACGTAATCAATATAGGACAGAAATAAAAAAAAAATCATGAAATGCAAATTAGAGCTTAGAGTATTGACGTGTTTGTTAGGAGTCCTAATG--AAATTAGGAAAAGAGGACTTATTTTGTTTAAAAATAAA----AAACGAAATTGAATAACTAAATAAAATAAAAATTGAATAACTAAATAAAATAAAAAATTTTGTTCTTGAAGGGGTTTTGACAGATACGGCTCGACAAAACAATTTAAGCCATAACATAAAATGCATTGTGCAAAAAAAAA---TACATCGTTCTGTTTTTCCCTTTTTT-CGAGTATCCAGTAAAAGTAAATTAAA
>A._robustum_LIZH-2015052-02
TATAGAAATGGGACTTTTGTCGAACAAGGGAATCGGACGTAATCAATATAGGACAGAAATAAAAAAAAAATCATGAAATGCAAATTAGAGCTTAGAGTATTGACGTGTTTGTTAGGAGTCCTAATG--AAATTAGGAAAAGAGGACTTATTTTGTTTAAAAATAAA----AAACGAAATTGAATAACTAAATAAAATAAAAATTGAATAACTAAATAAAATAAAAAATTTTGTTCTTGAAGGGGTTTTGACAGATACGGCTCGACAAAACAATTTAAGCCATAACATAAAATGCATTGTGCAAAAAAAAA---TACATCGTTCTGTTTTTCCCTTTTTT-CGAGTATCCAGTAAAAGTAAATTAAA
>A._robustum_LIZH-2015052-03
TATAGAAATGGGACTTTTGTCGAACAAGGGAATCGGACGTAATCAATATAGGACAGAAATAAAAAAAAAATCATGAAATGCAAATTAGAGCTTAGAGTATTGACGTGTTTGTTAGGAGTCCTAATG--AAATTAGGAAAAGAGGACTTATTTTGTTTAAAAATAAA----AAACGAAATTGAATAACTAAATAAAATAAAAATTGAATAACTAAATAAAATAAAAAATTTTGTTCTTGAAGGGGTTTTGACAGATACGGCTCGACAAAACAATTTAAGCCATAACATAAAATGCATTGTGCAAAAAAAAA---TACATCGTTCTGTTTTTCCCTTTTTT-CGAGTATCCAGTAAAAGTAAATTAAA
>A._robustum_LIZH-2015052-04
TATAGAAATGGGACTTTTGTCGAACAAGGGAATCGGACGTAATCAATATAGGACAGAAATAAAAAAAAAATCATGAAATGCAAATTAGAGCTTAGAGTATTGACGTGTTTGTTAGGAGTCCTAATG--AAATTAGGAAAAGAGGACTTATTTTGTTTAAAAATAAA----AAACGAAATTGAATAACTAAATAAAATAAAAATTGAATAACTAAATAAAATAAAAAATTTTGTTCTTGAAGGGGTTTTGACAGATACGGCTCGACAAAACAATTTAAGCCATAACATAAAATGCATTGTGCAAAAAAAAA---TACATCGTTCTGTTTTTCCCTTTTTT-CGAGTATCCAGTAAAAGTAAATTAAA
>A._robustum_LIZH-2015052-05
TATAGAAATGGGACTTTTGTCGAACAAGGGAATCGGACGTAATCAATATAGGACAGAAATAAAAAAAAAATCATGAAATGCAAATTAGAGCTTAGAGTATTGACGTGTTTGTTAGGAGTCCTAATG--AAATTAGGAAAAGAGGACTTATTTTGTTTAAAAATAAA----AAACGAAATTGAATAACTAAATAAAATAAAAATTGAATAACTAAATAAAATAAAAAATTTTGTTCTTGAAGGGGTTTTGACAGATACGGCTCGACAAAACAATTTAAGCCATAACATAAAATGCATTGTGCAAAAAAAAA---TACATCGTTCTGTTTTTCCCTTTTTT-CGAGTATCCAGTAAAAGTAAATTAAA
>A._mono_LIZH-2014036-01
TATAGAAATGGGACTTTTGTCGAACAAGGGAATCGGACGTAATCAATATAGGACAGAAATAAAAAAAAAATCATGAACTGCAAATTAGAGCTTAGAGTATTGACGTGTTTGTTAGGAGTCCTATATTGAAATTAGGAAAAGAGGACTTATTTTGTTTAAAAATAAA----AAACGAAATTGAATAACTAAATAAAATAACAA------------------------ATTTGGTTCTTGAAGGGGTTTTGACAGATACGGCTCGACAAAACAACTTAAGCCATAACATAAAATGCATTGTGCAAAAAAAAA---TACATCGTTCTGTTTTTCCCTTTTTT-CGAGTATCCAGTAAAAGTAAATTAAA
>A._mono_LIZH-2014036-02
TATAGAAATGGGACTTTTGTCGAACAAGGGAATCGGACGTAATCAATATAGGACAGAAATAAAAAAAAAATCATGAACTGCAAATTAGAGCTTAGAGTATTGACGTGTTTGTTAGGAGTCCTATATTGAAATTAGGAAAAGAGGACTTATTTTGTTTAAAAATAAA----AAACGAAATTGAATAACTAAATAAAATAACAA------------------------ATTTGGTTCTTGAAGGGGTTTTGACAGATACGGCTCGACAAAACAACTTAAGCCATAACATAAAATGCATTGTGCAAAAAAAAA---TACATCGTTCTGTTTTTCCCTTTTTT-CGAGTATCCAGTAAAAGTAAATTAAA
>A._mono_LIZH-2014058
TATAGAAATGGGACTTTTGTCGAACAAGGGAATCGGACGTAATCAATATAGGACAGAAATAAAAAAAAAATCATGAACTGCAAATTAGAGCTTAGAGTATTGACGTGTTTGTTAGGAGTCCTATATTGAAATTAGGAAAAGAGGACTTATTTTGTTTAAAAATAAA----AAACGAAATTGAATAACTAAATAAAATAACAA------------------------ATTTGGTTCTTGAAGGGGTTTTGACAGATACGGCTCGACAAAACAACTTAAGCCATAACATAAAATGCATTGTGCAAAAAAAAA---TACATCGTTCTGTTTTTCCCTTTTTT-CGAGTATCCAGTAAAAGTAAATTAAA
>A._oblongum_LIZH-2014033-01
TATAGAAATGGGACTTTTGTCGAACAAGGGAATCGGACGTAATCAATATAGGACAGAAATAAAAAAAAAATCATGAAATGCAAATTAGAGCTTAGAGTATTGACGTGTTTGTTAGGAGTCCTAATG--AAATTAGGAAAAGAGGACTTATTTTGTTTAAAAATAAA----AAACGAAATTGAATAACTAAATAAAATAACAA------------------------ATTTGGTTCTTGAAGGAGTTTTGACAGATACGGCTCGACAAAACAATTTAAGCCCTAACATAAAATGCATTGTGCAAAAAAAA----TACGTCGTTCTGTTTTTCCCTTTTTT-CGAGTATCCAGCAAAAGTAAATTAAA
>A._oblongum_LIZH-2014033-02
TATAGAAATGGGACTTTTGTCGAACAAGGGAATCGGACGTAATCAATATAGGACAGAAATAAAAAAAAAATCATGAAATGCAAATTAGAGCTTAGAGTATTGACGTGTTTGTTAGGAGTCCTAATG--AAATTAGGAAAAGAGGACTTATTTTGTTTAAAAATAAA----AAACGAAATTGAATAACTAAATAAAATAACAA------------------------ATTTGGTTCTTGAAGGAGTTTTGACAGATACGGCTCGACAAAACAATTTAAGCCCTAACATAAAATGCATTGTGCAAAAAAAA----TACGTCGTTCTGTTTTTCCCTTTTTT-CGAGTATCCAGCAAAAGTAAATTAAA
>A._oblongum_LIZH-2014033-03
TATAGAAATGGGACTTTTGTCGAACAAGGGAATCGGACGTAATCAATATAGGACAGAAATAAAAAAAAAATCATGAAATGCAAATTAGAGCTTAGAGTATTGACGTGTTTGTTAGGAGTCCTAATG--AAATTAGGAAAAGAGGACTTATTTTGTTTAAAAATAAA----AAACGAAATTGAATAACTAAATAAAATAACAA------------------------ATTTGGTTCTTGAAGGAGTTTTGACAGATACGGCTCGACAAAACAATTTAAGCCCTAACATAAAATGCATTGTGCAAAAAAAA----TACGTCGTTCTGTTTTTCCCTTTTTT-CGAGTATCCAGCAAAAGTAAATTAAA
>A._oblongum_LIZH-2014033-04
TATAGAAATGGGACTTTTGTCGAACAAGGGAATCGGACGTAATCAATATAGGACAGAAATAAAAAAAAAATCATGAAATGCAAATTAGAGCTTAGAGTATTGACGTGTTTGTTAGGAGTCCTAATG--AAATTAGGAAAAGAGGACTTATTTTGTTTAAAAATAAA----AAACGAAATTGAATAACTAAATAAAATAACAA------------------------ATTTGGTTCTTGAAGGAGTTTTGACAGATACGGCTCGACAAAACAATTTAAGCCCTAACATAAAATGCATTGTGCAAAAAAAA----TACGTCGTTCTGTTTTTCCCTTTTTT-CGAGTATCCAGCAAAAGTAAATTAAA
>A._oblongum_LIZH-2014033-05
TATAGAAATGGGACTTTTGTCGAACAAGGGAATCGGACGTAATCAATATAGGACAGAAATAAAAAAAAAATCATGAAATGCAAATTAGAGCTTAGAGTATTGACGTGTTTGTTAGGAGTCCTAATG--AAATTAGGAAAAGAGGACTTATTTTGTTTAAAAATAAA----AAACGAAATTGAATAACTAAATAAAATAACAA------------------------ATTTGGTTCTTGAAGGAGTTTTGACAGATACGGCTCGACAAAACAATTTAAGCCCTAACATAAAATGCATTGTGCAAAAAAAA----TACGTCGTTCTGTTTTTCCCTTTTTT-CGAGTATCCAGCAAAAGTAAATTAAA
>A._negundo_LIZH-2014196-01
TATAGAAATGGGACTTTTGTCGAACAAGGGAATCGGACGTAATCCATATAGGACAGAAATAAAAAAAAAATCATGAAATGCAAATTAGAGCTTAGAGTATTGACGTGTTTGTTAGGAGTCCTAATG--AAATTAGGAAAAGAGGACTTATTTTGTTTAAAAATAAAAAAAAAACGAAATTGAATAACTAAATAAAATAACAA------------------------ATTTGGTTCTTGAAGGAGTTTTGACAGATACGGCTCGACAAAACAATTTAAGCCATAACATAAAATGCATTGTGCAAAAAAAAA---TACATCGTTCTGTTTTTCCCTTTTTT-CGAGTATCCAGTAAAAGTAAATTAAA
>A._negundo_LIZH-2014196-02
TATAGAAATGGGACTTTTGTCGAACAAGGGAATCGGACGTAATCCATATAGGACAGAAATAAAAAAAAAATCATGAAATGCAAATTAGAGCTTAGAGTATTGACGTGTTTGTTAGGAGTCCTAATG--AAATTAGGAAAAGAGGACTTATTTTGTTTAAAAATAAAAAAAAAACGAAATTGAATAACTAAATAAAATAACAA------------------------ATTTGGTTCTTGAAGGAGTTTTGACAGATACGGCTCGACAAAACAATTTAAGCCATAACATAAAATGCATTGTGCAAAAAAAAA---TACATCGTTCTGTTTTTCCCTTTTTT-CGAGTATCCAGTAAAAGTAAATTAAA
>A._negundo_LIZH-2014196-03
TATAGAAATGGGACTTTTGTCGAACAAGGGAATCGGACGTAATCCATATAGGACAGAAATAAAAAAAAAATCATGAAATGCAAATTAGAGCTTAGAGTATTGACGTGTTTGTTAGGAGTCCTAATG--AAATTAGGAAAAGAGGACTTATTTTGTTTAAAAATAAAAAAAAAACGAAATTGAATAACTAAATAAAATAACAA------------------------ATTTGGTTCTTGAAGGAGTTTTGACAGATACGGCTCGACAAAACAATTTAAGCCATAACATAAAATGCATTGTGCAAAAAAAAA---TACATCGTTCTGTTTTTCCCTTTTTT-CGAGTATCCAGTAAAAGTAAATTAAA
>A._negundo_LIZH-2014196-04
TATAGAAATGGGACTTTTGTCGAACAAGGGAATCGGACGTAATCCATATAGGACAGAAATAAAAAAAAAATCATGAAATGCAAATTAGAGCTTAGAGTATTGACGTGTTTGTTAGGAGTCCTAATG--AAATTAGGAAAAGAGGACTTATTTTGTTTAAAAATAAAAAAAAAACGAAATTGAATAACTAAATAAAATAACAA------------------------ATTTGGTTCTTGAAGGAGTTTTGACAGATACGGCTCGACAAAACAATTTAAGCCATAACATAAAATGCATTGTGCAAAAAAAAA---TACATCGTTCTGTTTTTCCCTTTTTT-CGAGTATCCAGTAAAAGTAAATTAAA
>D._sinensis_LIZH-ZT-201501-01
TATAGAAATGGGACTTTTGTCGAACAAGGGAATCGGACGTAATCAATATAGGACAGAAATAAAAAAAAAATAATGAAATGCAAATTAGAGCTTAGAGTATTGACGTGTTTGTTAGGAGTCCTAATG--AAATTAGGAAAAGAGGACTTATTTTGTTAAAAAAAAAA-----AACGAAATTGAATAACTAAATAAAATAACAA------------------------ATTTGGTTCTTGAAGGAATTTTGACAGATACGGCTCGACAAAACAA--------ATAACATAAAATGCATTGTGCAAAAAAAAA---TACATCGTTCGGTTTTTCCCTTTTTT-CGAGTATCCAGTAAAAGTAAATTAAA
>D._sinensis_LIZH-ZT-201501-02
TATAGAAATGGGACTTTTGTCGAACAAGGGAATCGGACGTAATCAATATAGGACAGAAATAAAAAAAAAATAATGAAATGCAAATTAGAGCTTAGAGTATTGACGTGTTTGTTAGGAGTCCTAATG--AAATTAGGAAAAGAGGACTTATTTTGTTAAAAAAAAAA-----AACGAAATTGAATAACTAAATAAAATAACAA------------------------ATTTGGTTCTTGAAGGAATTTTGACAGATACGGCTCGACAAAACAA--------ATAACATAAAATGCATTGTGCAAAAAAAAA---TACATCGTTCGGTTTTTCCCTTTTTT-CGAGTATCCAGTAAAAGTAAATTAAA
>A._tetramerum_var._betulifolium_LIZH-2013022-01
TATAGAAATGGGACTTTTGTCGAACAAGGGAATCGGACGTAATCCATATAGGACAGAAATAAAAAAAAAATCATGAAATGCAAATTAGAGCTTAGAGTATTGACGTGTTTGTTAGGAGTCCTAATG--AAATTAGGAAAAGAGGACTTATTTTGTTTAAAAATAAAAAAAAAACGAAATTGAATAACTAAATAAAATAACAA------------------------ATTTGGTTCTTGAAGGAGTTTTGACAGATACGGCTCGACAAAACAATTTAAGCCATAACATAAAATGCATTGTGCAAAAAAAAA---TACATCGTTCTGTTTTTCCCTTTTTT-CGAGTATCCAGTAAAAGTAAATTAAA
>A._tetramerum_var._betulifolium_LIZH-2013022-02
TATAGAAATGGGACTTTTGTCGAACAAGGGAATCGGACGTAATCCATATAGGACAGAAATAAAAAAAAAATCATGAAATGCAAATTAGAGCTTAGAGTATTGACGTGTTTGTTAGGAGTCCTAATG--AAATTAGGAAAAGAGGACTTATTTTGTTTAAAAATAAAAAAAAAACGAAATTGAATAACTAAATAAAATAACAA------------------------ATTTGGTTCTTGAAGGAGTTTTGACAGATACGGCTCGACAAAACAATTTAAGCCATAACATAAAATGCATTGTGCAAAAAAAAA---TACATCGTTCTGTTTTTCCCTTTTTT-CGAGTATCCAGTAAAAGTAAATTAAA
>A._tetramerum_var._betulifolium_LIZH-2013022-03
TATAGAAATGGGACTTTTGTCGAACAAGGGAATCGGACGTAATCCATATAGGACAGAAATAAAAAAAAAATCATGAAATGCAAATTAGAGCTTAGAGTATTGACGTGTTTGTTAGGAGTCCTAATG--AAATTAGGAAAAGAGGACTTATTTTGTTTAAAAATAAAAAAAAAACGAAATTGAATAACTAAATAAAATAACAA------------------------ATTTGGTTCTTGAAGGAGTTTTGACAGATACGGCTCGACAAAACAATTTAAGCCATAACATAAAATGCATTGTGCAAAAAAAAA---TACATCGTTCTGTTTTTCCCTTTTTT-CGAGTATCCAGTAAAAGTAAATTAAA
>A._tetramerum_var._betulifolium_LIZH-2013022-04
TATAGAAATGGGACTTTTGTCGAACAAGGGAATCGGACGTAATCCATATAGGACAGAAATAAAAAAAAAATCATGAAATGCAAATTAGAGCTTAGAGTATTGACGTGTTTGTTAGGAGTCCTAATG--AAATTAGGAAAAGAGGACTTATTTTGTTTAAAAATAAAAAAAAAACGAAATTGAATAACTAAATAAAATAACAA------------------------ATTTGGTTCTTGAAGGAGTTTTGACAGATACGGCTCGACAAAACAATTTAAGCCATAACATAAAATGCATTGTGCAAAAAAAAA---TACATCGTTCTGTTTTTCCCTTTTTT-CGAGTATCCAGTAAAAGTAAATTAAA
>A._tetramerum_var._betulifolium_LIZH-2013022-05
TATAGAAATGGGACTTTTGTCGAACAAGGGAATCGGACGTAATCCATATAGGACAGAAATAAAAAAAAAATCATGAAATGCAAATTAGAGCTTAGAGTATTGACGTGTTTGTTAGGAGTCCTAATG--AAATTAGGAAAAGAGGACTTATTTTGTTTAAAAATAAAAAAAAAACGAAATTGAATAACTAAATAAAATAACAA------------------------ATTTGGTTCTTGAAGGAGTTTTGACAGATACGGCTCGACAAAACAATTTAAGCCATAACATAAAATGCATTGTGCAAAAAAAAA---TACATCGTTCTGTTTTTCCCTTTTTT-CGAGTATCCAGTAAAAGTAAATTAAA
>A._henryi_LIZH-2013002-01
TATAGAAATGGGACTTTTGTCGAACAAGGGAATCAGACGTAATCAATATAGGACAGAAATCAAAAAAAAATAATGAAATGCAAATTAGAGCTTAGAGTATTGACGTGTTTGTTAGGAGTCCTAGTT--AAATTAGGAAAAGAGGACTCATTTTGTTTAAAAATAAA----AAACGAAATTGAATAACTAAATAAAATAACAA------------------------ATTTGGTTCTTGAAGGGGTTTTGACAGATACGGCTCGACAAAACAATTTAAGCCATAACATAAAATGCATTGTGCAAAAAAAAA---TACATCGTTCTGTTTTTCCCTTTTTT-CGAGTATCCAGTAAAAGTAAATTAAA
>A._henryi_LIZH-2013002-02
TATAGAAATGGGACTTTTGTCGAACAAGGGAATCAGACGTAATCAATATAGGACAGAAATCAAAAAAAAATAATGAAATGCAAATTAGAGCTTAGAGTATTGACGTGTTTGTTAGGAGTCCTAGTT--AAATTAGGAAAAGAGGACTCATTTTGTTTAAAAATAAA----AAACGAAATTGAATAACTAAATAAAATAACAA------------------------ATTTGGTTCTTGAAGGGGTTTTGACAGATACGGCTCGACAAAACAATTTAAGCCATAACATAAAATGCATTGTGCAAAAAAAAA---TACATCGTTCTGTTTTTCCCTTTTTT-CGAGTATCCAGTAAAAGTAAATTAAA
>A._henryi_LIZH-2013002-03
TATAGAAATGGGACTTTTGTCGAACAAGGGAATCAGACGTAATCAATATAGGACAGAAATCAAAAAAAAATAATGAAATGCAAATTAGAGCTTAGAGTATTGACGTGTTTGTTAGGAGTCCTAGTT--AAATTAGGAAAAGAGGACTCATTTTGTTTAAAAATAAA----AAACGAAATTGAATAACTAAATAAAATAACAA------------------------ATTTGGTTCTTGAAGGGGTTTTGACAGATACGGCTCGACAAAACAATTTAAGCCATAACATAAAATGCATTGTGCAAAAAAAAA---TACATCGTTCTGTTTTTCCCTTTTTT-CGAGTATCCAGTAAAAGTAAATTAAA
>A._henryi_LIZH-2013002-04
TATAGAAATGGGACTTTTGTCGAACAAGGGAATCAGACGTAATCAATATAGGACAGAAATCAAAAAAAAATAATGAAATGCAAATTAGAGCTTAGAGTATTGACGTGTTTGTTAGGAGTCCTAGTT--AAATTAGGAAAAGAGGACTCATTTTGTTTAAAAATAAA----AAACGAAATTGAATAACTAAATAAAATAACAA------------------------ATTTGGTTCTTGAAGGGGTTTTGACAGATACGGCTCGACAAAACAATTTAAGCCATAACATAAAATGCATTGTGCAAAAAAAAA---TACATCGTTCTGTTTTTCCCTTTTTT-CGAGTATCCAGTAAAAGTAAATTAAA
>A._henryi_LIZH-2013002-05
TATAGAAATGGGACTTTTGTCGAACAAGGGAATCAGACGTAATCAATATAGGACAGAAATCAAAAAAAAATAATGAAATGCAAATTAGAGCTTAGAGTATTGACGTGTTTGTTAGGAGTCCTAGTT--AAATTAGGAAAAGAGGACTCATTTTGTTTAAAAATAAA----AAACGAAATTGAATAACTAAATAAAATAACAA------------------------ATTTGGTTCTTGAAGGGGTTTTGACAGATACGGCTCGACAAAACAATTTAAGCCATAACATAAAATGCATTGTGCAAAAAAAAA---TACATCGTTCTGTTTTTCCCTTTTTT-CGAGTATCCAGTAAAAGTAAATTAAA
>A._ginnala_subsp._theiferum_LIZH-2014035-01
TATAGAAATGGGACTTTTGTCGAACAAGGGAATCGGATGTAATCGATATAGGACAGAAATAAAAAAAAAATCATGAAATGCAAATTAGAGCTTAGAGTATTGACGTGTTTGTTAGGAGTCCTAATG--AAATTAGGAAAAGAGGACTTATTTTGTTTAAAAATAAA----AAACGAAATTGAATAACTAAATAAAATAACAA------------------------GTTTGGTTCTTGAAGGAGTTTTGACAGATACGGCTCGACAAAACAATTTAAGCCATAACATAAAATGCATTGTGCAAAAAAAAA---CACATCGTTCTGTTTTTTCCTTTTTT-CGAGTATCTAGTAAAAGTGAATTAAA
>A._ginnala_subsp._theiferum_LIZH-2014035-02
TATAGAAATGGGACTTTTGTCGAACAAGGGAATCGGATGTAATCGATATAGGACAGAAATAAAAAAAAAATCATGAAATGCAAATTAGAGCTTAGAGTATTGACGTGTTTGTTAGGAGTCCTAATG--AAATTAGGAAAAGAGGACTTATTTTGTTTAAAAATAAA----AAACGAAATTGAATAACTAAATAAAATAACAA------------------------GTTTGGTTCTTGAAGGAGTTTTGACAGATACGGCTCGACAAAACAATTTAAGCCATAACATAAAATGCATTGTGCAAAAAAAAA---CACATCGTTCTGTTTTTTCCTTTTTT-CGAGTATCTAGTAAAAGTGAATTAAA
>A._ginnala_subsp._theiferum_LIZH-2014035-03
TATAGAAATGGGACTTTTGTCGAACAAGGGAATCGGATGTAATCGATATAGGACAGAAATAAAAAAAAAATCATGAAATGCAAATTAGAGCTTAGAGTATTGACGTGTTTGTTAGGAGTCCTAATG--AAATTAGGAAAAGAGGACTTATTTTGTTTAAAAATAAA----AAACGAAATTGAATAACTAAATAAAATAACAA------------------------GTTTGGTTCTTGAAGGAGTTTTGACAGATACGGCTCGACAAAACAATTTAAGCCATAACATAAAATGCATTGTGCAAAAAAAAA---CACATCGTTCTGTTTTTTCCTTTTTT-CGAGTATCTAGTAAAAGTGAATTAAA
>A._ginnala_subsp._theiferum_LIZH-2014035-04
TATAGAAATGGGACTTTTGTCGAACAAGGGAATCGGATGTAATCGATATAGGACAGAAATAAAAAAAAAATCATGAAATGCAAATTAGAGCTTAGAGTATTGACGTGTTTGTTAGGAGTCCTAATG--AAATTAGGAAAAGAGGACTTATTTTGTTTAAAAATAAA----AAACGAAATTGAATAACTAAATAAAATAACAA------------------------GTTTGGTTCTTGAAGGAGTTTTGACAGATACGGCTCGACAAAACAATTTAAGCCATAACATAAAATGCATTGTGCAAAAAAAAA---CACATCGTTCTGTTTTTTCCTTTTTT-CGAGTATCTAGTAAAAGTGAATTAAA
>A._ginnala_subsp._theiferum_LIZH-2014035-05
TATAGAAATGGGACTTTTGTCGAACAAGGGAATCGGATGTAATCGATATAGGACAGAAATAAAAAAAAAATCATGAAATGCAAATTAGAGCTTAGAGTATTGACGTGTTTGTTAGGAGTCCTAATG--AAATTAGGAAAAGAGGACTTATTTTGTTTAAAAATAAA----AAACGAAATTGAATAACTAAATAAAATAACAA------------------------GTTTGGTTCTTGAAGGAGTTTTGACAGATACGGCTCGACAAAACAATTTAAGCCATAACATAAAATGCATTGTGCAAAAAAAAA---CACATCGTTCTGTTTTTTCCTTTTTT-CGAGTATCTAGTAAAAGTGAATTAAA
>A._ginnala_LIZH-2014068-01
TATAGAAATGGGACTTTTGTCGAACAAGGGAATCGGATGTAATCGATATAGGACAGAAATAAAAAAAAAATCATGAAATGCAAATTAGAGCTTAGAGTATTGACGTGTTTGTTAGGAGTCCTAATG--AAATTAGGAAAAGAGGACTTATTTTGTTTAAAAATAAA----AAACGAAATTGAATAACTAAATAAAATAACAA------------------------GTTTGGTTCTTGAAGGAGTTTTGACAGATACGGCTCGACAAAACAATTTAAGCCATAACATAAAATGCATTGTGCAAAAAAAAA---CACATCGTTCTGTTTTTTCCTTTTTT-CGAGTATCTAGTAAAAGTGAATTAAA
>A._ginnala_LIZH-2014068-02
TATAGAAATGGGACTTTTGTCGAACAAGGGAATCGGATGTAATCGATATAGGACAGAAATAAAAAAAAAATCATGAAATGCAAATTAGAGCTTAGAGTATTGACGTGTTTGTTAGGAGTCCTAATG--AAATTAGGAAAAGAGGACTTATTTTGTTTAAAAATAAA----AAACGAAATTGAATAACTAAATAAAATAACAA------------------------GTTTGGTTCTTGAAGGAGTTTTGACAGATACGGCTCGACAAAACAATTTAAGCCATAACATAAAATGCATTGTGCAAAAAAAAA---CACATCGTTCTGTTTTTTCCTTTTTT-CGAGTATCTAGTAAAAGTGAATTAAA
>A._miaotaiense_LIZH-2014059-01
TATAGAAATGGGACTTTTGTCGAACAAGGGAATCGGATGTAATCGATATAGGACAGAAATAAAAAAAAAATCATGAAATGCAAATTAGAGCTTAGAGTATTGACGTGTTTGTTAGGAGTCCTAATG--AAATTAGGAAAAGAGGACTTATTTTGTTTAAAAATAAA----AAACGAAATTGAATAACTAAATAAAATAACAA------------------------GTTTGGTTCTTGAAGGAGTTTTGACAGATACGGCTCGACAAAACAATTTAAGCCATAACATAAAATGCATTGTGCAAAAAAAAA---CACATCGTTCTGTTTTTTCCTTTTTT-CGAGTATCTAGTAAAAGTGAATTAAA
>A._miaotaiense_LIZH-2014059-02
TATAGAAATGGGACTTTTGTCGAACAAGGGAATCGGATGTAATCGATATAGGACAGAAATAAAAAAAAAATCATGAAATGCAAATTAGAGCTTAGAGTATTGACGTGTTTGTTAGGAGTCCTAATG--AAATTAGGAAAAGAGGACTTATTTTGTTTAAAAATAAA----AAACGAAATTGAATAACTAAATAAAATAACAA------------------------GTTTGGTTCTTGAAGGAGTTTTGACAGATACGGCTCGACAAAACAATTTAAGCCATAACATAAAATGCATTGTGCAAAAAAAAA---CACATCGTTCTGTTTTTTCCTTTTTT-CGAGTATCTAGTAAAAGTGAATTAAA
>A._miaotaiense_LIZH-2014059-03
TATAGAAATGGGACTTTTGTCGAACAAGGGAATCGGATGTAATCGATATAGGACAGAAATAAAAAAAAAATCATGAAATGCAAATTAGAGCTTAGAGTATTGACGTGTTTGTTAGGAGTCCTAATG--AAATTAGGAAAAGAGGACTTATTTTGTTTAAAAATAAA----AAACGAAATTGAATAACTAAATAAAATAACAA------------------------GTTTGGTTCTTGAAGGAGTTTTGACAGATACGGCTCGACAAAACAATTTAAGCCATAACATAAAATGCATTGTGCAAAAAAAAA---CACATCGTTCTGTTTTTTCCTTTTTT-CGAGTATCTAGTAAAAGTGAATTAAA
>A._miaotaiense_LIZH-2014059-04
TATAGAAATGGGACTTTTGTCGAACAAGGGAATCGGATGTAATCGATATAGGACAGAAATAAAAAAAAAATCATGAAATGCAAATTAGAGCTTAGAGTATTGACGTGTTTGTTAGGAGTCCTAATG--AAATTAGGAAAAGAGGACTTATTTTGTTTAAAAATAAA----AAACGAAATTGAATAACTAAATAAAATAACAA------------------------GTTTGGTTCTTGAAGGAGTTTTGACAGATACGGCTCGACAAAACAATTTAAGCCATAACATAAAATGCATTGTGCAAAAAAAAA---CACATCGTTCTGTTTTTTCCTTTTTT-CGAGTATCTAGTAAAAGTGAATTAAA
>A._morrisonense_LIZH-2014132-01
TATAGAAATGGGACTTTTGTCGAACAAGGGAATCGGACGTAATCGATATAGGACAGAAATAAAAAAAAAATCATGAAATGCAAATTAGAGCTTAGAGTATTGACGTGTTTGTTAGGAGTCCTAATG--AAATTAGGAAAAGAGGACTTATTTTGTTTAAAAGTAAA----AAACGAAATCGAATAACTAAATAAAATAACAA------------------------ATTTTGTTCTTGAAGGAGTTTTGACAGATACGGCTCGACAAAACAAATTTAGCCATAACATAAAATGCATTGTGCAAAAAAAAA---TACATCGTTCTGTTTTTCCCTTTTTT-CGAGTATCCAGTAAAAGTAAATTTAA
>A._morrisonense_LIZH-2014132-02
TATAGAAATGGGACTTTTGTCGAACAAGGGAATCGGACGTAATCGATATAGGACAGAAATAAAAAAAAAATCATGAAATGCAAATTAGAGCTTAGAGTATTGACGTGTTTGTTAGGAGTCCTAATG--AAATTAGGAAAAGAGGACTTATTTTGTTTAAAAGTAAA----AAACGAAATCGAATAACTAAATAAAATAACAA------------------------ATTTTGTTCTTGAAGGAGTTTTGACAGATACGGCTCGACAAAACAAATTTAGCCATAACATAAAATGCATTGTGCAAAAAAAAA---TACATCGTTCTGTTTTTCCCTTTTTT-CGAGTATCCAGTAAAAGTAAATTTAA
>A._morrisonense_LIZH-2014132-03
TATAGAAATGGGACTTTTGTCGAACAAGGGAATCGGACGTAATCGATATAGGACAGAAATAAAAAAAAAATCATGAAATGCAAATTAGAGCTTAGAGTATTGACGTGTTTGTTAGGAGTCCTAATG--AAATTAGGAAAAGAGGACTTATTTTGTTTAAAAGTAAA----AAACGAAATCGAATAACTAAATAAAATAACAA------------------------ATTTTGTTCTTGAAGGAGTTTTGACAGATACGGCTCGACAAAACAAATTTAGCCATAACATAAAATGCATTGTGCAAAAAAAAA---TACATCGTTCTGTTTTTCCCTTTTTT-CGAGTATCCAGTAAAAGTAAATTTAA
>A._morrisonense_LIZH-2014132-04
TATAGAAATGGGACTTTTGTCGAACAAGGGAATCGGACGTAATCGATATAGGACAGAAATAAAAAAAAAATCATGAAATGCAAATTAGAGCTTAGAGTATTGACGTGTTTGTTAGGAGTCCTAATG--AAATTAGGAAAAGAGGACTTATTTTGTTTAAAAGTAAA----AAACGAAATCGAATAACTAAATAAAATAACAA------------------------ATTTTGTTCTTGAAGGAGTTTTGACAGATACGGCTCGACAAAACAAATTTAGCCATAACATAAAATGCATTGTGCAAAAAAAAA---TACATCGTTCTGTTTTTCCCTTTTTT-CGAGTATCCAGTAAAAGTAAATTTAA
>A._morrisonense_LIZH-2014132-05
TATAGAAATGGGACTTTTGTCGAACAAGGGAATCGGACGTAATCGATATAGGACAGAAATAAAAAAAAAATCATGAAATGCAAATTAGAGCTTAGAGTATTGACGTGTTTGTTAGGAGTCCTAATG--AAATTAGGAAAAGAGGACTTATTTTGTTTAAAAGTAAA----AAACGAAATCGAATAACTAAATAAAATAACAA------------------------ATTTTGTTCTTGAAGGAGTTTTGACAGATACGGCTCGACAAAACAAATTTAGCCATAACATAAAATGCATTGTGCAAAAAAAAA---TACATCGTTCTGTTTTTCCCTTTTTT-CGAGTATCCAGTAAAAGTAAATTTAA
>A._mandshuricum_subsp._kansuense_LIZH-2014045-01
TATAGAAATGGGACTTTTGTCGAACAAGGGAATCAGACGTAATCAATATAGGACAGAAATCAAAAAAAAATAATGAAATGCAAATTAGAGCTTAGAGTATTGACGTGTTTGTTAGGAGTCCTAGTT--AAATTAGGAAAAGAGGACTCATTTTGTTTAAAAATAAA----AAACGAAATTGAATAACTAAATAAAATAACAA------------------------ATTTGGTTCTTGAAGGGGTTTTGACAGATACGGCTCGACAAAACAATTTAAGCCATAACATAAAATGCATTGTGCAAAAAAAAA---TACATCGTTCTGTTTTTCCCTTTTTT-CGAGTATCCAGTAAAAGTAAATTAAA
>A._mandshuricum_subsp._kansuense_LIZH-2014045-02
TATAGAAATGGGACTTTTGTCGAACAAGGGAATCAGACGTAATCAATATAGGACAGAAATCAAAAAAAAATAATGAAATGCAAATTAGAGCTTAGAGTATTGACGTGTTTGTTAGGAGTCCTAGTT--AAATTAGGAAAAGAGGACTCATTTTGTTTAAAAATAAA----AAACGAAATTGAATAACTAAATAAAATAACAA------------------------ATTTGGTTCTTGAAGGGGTTTTGACAGATACGGCTCGACAAAACAATTTAAGCCATAACATAAAATGCATTGTGCAAAAAAAAA---TACATCGTTCTGTTTTTCCCTTTTTT-CGAGTATCCAGTAAAAGTAAATTAAA
>A._mandshuricum_subsp._kansuense_LIZH-2014045-03
TATAGAAATGGGACTTTTGTCGAACAAGGGAATCAGACGTAATCAATATAGGACAGAAATCAAAAAAAAATAATGAAATGCAAATTAGAGCTTAGAGTATTGACGTGTTTGTTAGGAGTCCTAGTT--AAATTAGGAAAAGAGGACTCATTTTGTTTAAAAATAAA----AAACGAAATTGAATAACTAAATAAAATAACAA------------------------ATTTGGTTCTTGAAGGGGTTTTGACAGATACGGCTCGACAAAACAATTTAAGCCATAACATAAAATGCATTGTGCAAAAAAAAA---TACATCGTTCTGTTTTTCCCTTTTTT-CGAGTATCCAGTAAAAGTAAATTAAA
>A._davidii_LIZH-2015042
TATAGAAATGGGACTTTTGTCGAACAAGGGAATCGGACGTAATCGATATAGGACAGAAATCAAAAAAAAATAATGAAATGCAAATTAAAGCTTAAAGTATTGACGTGTTTGTTAGGAGTCCTAATG--AAATTAGGAAAAGAGGACTTATTTTGTTTAAAAATAAA----AAACGAAATCGAATAACTAACTAAAATAACAA------------------------ATTTTGTTCTTGAAGGAGTTTTGACAGATACGGCTCGACAAAACAATTTTAGCCATAACATAAAATGCATTGTGCAAAAAAAAAA--TACATCGTTCGGTTTTTCCCTTTTTTTCGAGTATCCAGTAAAAGTAAATTAAA
>A._davidii_LIZH-2015030
TATAGAAATGGGACTTTTGTCGAACAAGGGAATCGGACGTAATCGATATAGGACAGAAATCAAAAAAAAATAATGAAATGCAAATTAAAGCTTAAAGTATTGACGTGTTTGTTAGGAGTCCTAATG--AAATTAGGAAAAGAGGACTTATTTTGTTTAAAAATAAA----AAACGAAATCGAATAACTAACTAAAATAACAA------------------------ATTTTGTTCTTGAAGGAGTTTTGACAGATACGGCTCGACAAAACAATTTTAGCCATAACATAAAATGCATTGTGCAAAAAAAAAA--TACATCGTTCGGTTTTTCCCTTTTTTTCGAGTATCCAGTAAAAGTAAATTAAA
>A._davidii_LIZH-2014114
TATAGAAATGGGACTTTTGTCGAACAAGGGAATCGGACGTAATCGATATAGGACAGAAATCAAAAAAAAATAATGAAATGCAAATTAAAGCTTAAAGTATTGACGTGTTTGTTAGGAGTCCTAATG--AAATTAGGAAAAGAGGACTTATTTTGTTTAAAAATAAA----AAACGAAATCGAATAACTAACTAAAATAACAA------------------------ATTTTGTTCTTGAAGGAGTTTTGACAGATACGGCTCGACAAAACAATTTTAGCCATAACATAAAATGCATTGTGCAAAAAAAAAA--TACATCGTTCGGTTTTTCCCTTTTTTTCGAGTATCCAGTAAAAGTAAATTAAA
>A._davidii_LIZH-2015005
TATAGAAATGGGACTTTTGTCGAACAAGGGAATCGGACGTAATCGATATAGGACAGAAATCAAAAAAAAATAATGAAATGCAAATTAAAGCTTAAAGTATTGACGTGTTTGTTAGGAGTCCTAATG--AAATTAGGAAAAGAGGACTTATTTTGTTTAAAAATAAA----AAACGAAATCGAATAACTAACTAAAATAACAA------------------------ATTTTGTTCTTGAAGGAGTTTTGACAGATACGGCTCGACAAAACAATTTTAGCCATAACATAAAATGCATTGTGCAAAAAAAAAA--TACATCGTTCGGTTTTTCCCTTTTTTTCGAGTATCCAGTAAAAGTAAATTAAA
>A._kawakamii_LIZH-2015054-01
TATAGAAATGGGACTTTTGTCGAACAAGGGAATCGGACGTAATCGATATAGGACAGAAATAAAAAAAAAATCATGAAATGCAAATTAGAGCTTAGAGTATTGACGTGTTTGTTAGGAGTCCTAATG--AAATTAGGAAAAGAGGACTTATTTTGTTTAAAAATAAA----AAACGAAATCGAATAACTAAATAAAATAACAA------------------------ATTTTGTTCTTGAAGGAGTTTTGACAGATACGGCTCGACAAAACAAATTTAGCCATAACATAAAATGCATTGTGCAAAAAAAAA---TACATCGTTCTGTTTTTCCCTTTTTT-CGAGTATCCAGTAAAAGTAAATTTAA
>A._kawakamii_LIZH-2015054-02
TATAGAAATGGGACTTTTGTCGAACAAGGGAATCGGACGTAATCGATATAGGACAGAAATAAAAAAAAAATCATGAAATGCAAATTAGAGCTTAGAGTATTGACGTGTTTGTTAGGAGTCCTAATG--AAATTAGGAAAAGAGGACTTATTTTGTTTAAAAATAAA----AAACGAAATCGAATAACTAAATAAAATAACAA------------------------ATTTTGTTCTTGAAGGAGTTTTGACAGATACGGCTCGACAAAACAAATTTAGCCATAACATAAAATGCATTGTGCAAAAAAAAA---TACATCGTTCTGTTTTTCCCTTTTTT-CGAGTATCCAGTAAAAGTAAATTTAA
>A._kawakamii_LIZH-2015054-03
TATAGAAATGGGACTTTTGTCGAACAAGGGAATCGGACGTAATCGATATAGGACAGAAATAAAAAAAAAATCATGAAATGCAAATTAGAGCTTAGAGTATTGACGTGTTTGTTAGGAGTCCTAATG--AAATTAGGAAAAGAGGACTTATTTTGTTTAAAAATAAA----AAACGAAATCGAATAACTAAATAAAATAACAA------------------------ATTTTGTTCTTGAAGGAGTTTTGACAGATACGGCTCGACAAAACAAATTTAGCCATAACATAAAATGCATTGTGCAAAAAAAAA---TACATCGTTCTGTTTTTCCCTTTTTT-CGAGTATCCAGTAAAAGTAAATTTAA
>A._kawakamii_LIZH-2015054-04
TATAGAAATGGGACTTTTGTCGAACAAGGGAATCGGACGTAATCGATATAGGACAGAAATAAAAAAAAAATCATGAAATGCAAATTAGAGCTTAGAGTATTGACGTGTTTGTTAGGAGTCCTAATG--AAATTAGGAAAAGAGGACTTATTTTGTTTAAAAATAAA----AAACGAAATCGAATAACTAAATAAAATAACAA------------------------ATTTTGTTCTTGAAGGAGTTTTGACAGATACGGCTCGACAAAACAAATTTAGCCATAACATAAAATGCATTGTGCAAAAAAAAA---TACATCGTTCTGTTTTTCCCTTTTTT-CGAGTATCCAGTAAAAGTAAATTTAA
>A._kawakamii_LIZH-2015054-05
TATAGAAATGGGACTTTTGTCGAACAAGGGAATCGGACGTAATCGATATAGGACAGAAATAAAAAAAAAATCATGAAATGCAAATTAGAGCTTAGAGTATTGACGTGTTTGTTAGGAGTCCTAATG--AAATTAGGAAAAGAGGACTTATTTTGTTTAAAAATAAA----AAACGAAATCGAATAACTAAATAAAATAACAA------------------------ATTTTGTTCTTGAAGGAGTTTTGACAGATACGGCTCGACAAAACAAATTTAGCCATAACATAAAATGCATTGTGCAAAAAAAAA---TACATCGTTCTGTTTTTCCCTTTTTT-CGAGTATCCAGTAAAAGTAAATTTAA
>A._buergerianum_LIZH-2015153-01
TATAGAAATGGGACTTTTGTCGAACAAGGGAATCGGACGTAATCAATATAGGACAGAAATAAAAAAAAAATCATGAAATGCAAATTAGAGCTTAGAGTATTGACGTGTTTGTTAGGAGTCCTAATG--AAATTAGGAAAAGAGGACTTATTTTGTTTAAAAATAAA----AAACGAAATTGAATAACTAAATAAAATAACAA------------------------ATTTGGTTCTTGAAGGAGTTTTGACAGATACGGCTCGACAAAACAATTTAAGCCCTAACATAAAATGCATTGTGCAAAAAAAA----TACGTCGTTCTGTTTTTCCCTTTTTT-CGAGTATCCAGCAAAAGTAAATTAAA
>A._buergerianum_LIZH-2015153-02
TATAGAAATGGGACTTTTGTCGAACAAGGGAATCGGACGTAATCAATATAGGACAGAAATAAAAAAAAAATCATGAAATGCAAATTAGAGCTTAGAGTATTGACGTGTTTGTTAGGAGTCCTAATG--AAATTAGGAAAAGAGGACTTATTTTGTTTAAAAATAAA----AAACGAAATTGAATAACTAAATAAAATAACAA------------------------ATTTGGTTCTTGAAGGAGTTTTGACAGATACGGCTCGACAAAACAATTTAAGCCCTAACATAAAATGCATTGTGCAAAAAAAA----TACGTCGTTCTGTTTTTCCCTTTTTT-CGAGTATCCAGCAAAAGTAAATTAAA
>A._buergerianum_LIZH-2015153-03
TATAGAAATGGGACTTTTGTCGAACAAGGGAATCGGACGTAATCAATATAGGACAGAAATAAAAAAAAAATCATGAAATGCAAATTAGAGCTTAGAGTATTGACGTGTTTGTTAGGAGTCCTAATG--AAATTAGGAAAAGAGGACTTATTTTGTTTAAAAATAAA----AAACGAAATTGAATAACTAAATAAAATAACAA------------------------ATTTGGTTCTTGAAGGAGTTTTGACAGATACGGCTCGACAAAACAATTTAAGCCCTAACATAAAATGCATTGTGCAAAAAAAA----TACGTCGTTCTGTTTTTCCCTTTTTT-CGAGTATCCAGCAAAAGTAAATTAAA
>A._buergerianum_LIZH-2015153-04
TATAGAAATGGGACTTTTGTCGAACAAGGGAATCGGACGTAATCAATATAGGACAGAAATAAAAAAAAAATCATGAAATGCAAATTAGAGCTTAGAGTATTGACGTGTTTGTTAGGAGTCCTAATG--AAATTAGGAAAAGAGGACTTATTTTGTTTAAAAATAAA----AAACGAAATTGAATAACTAAATAAAATAACAA------------------------ATTTGGTTCTTGAAGGAGTTTTGACAGATACGGCTCGACAAAACAATTTAAGCCCTAACATAAAATGCATTGTGCAAAAAAAA----TACGTCGTTCTGTTTTTCCCTTTTTT-CGAGTATCCAGCAAAAGTAAATTAAA
>A._buergerianum_LIZH-2015153-05
TATAGAAATGGGACTTTTGTCGAACAAGGGAATCGGACGTAATCAATATAGGACAGAAATAAAAAAAAAATCATGAAATGCAAATTAGAGCTTAGAGTATTGACGTGTTTGTTAGGAGTCCTAATG--AAATTAGGAAAAGAGGACTTATTTTGTTTAAAAATAAA----AAACGAAATTGAATAACTAAATAAAATAACAA------------------------ATTTGGTTCTTGAAGGAGTTTTGACAGATACGGCTCGACAAAACAATTTAAGCCCTAACATAAAATGCATTGTGCAAAAAAAA----TACGTCGTTCTGTTTTTCCCTTTTTT-CGAGTATCCAGCAAAAGTAAATTAAA
>A._oliverianum_LIZH-2015235-01
TATAGAAATGGGACTTTTGTCGAACAAGGGAATCGGACGTAATCAATATAGGACAGAAATAAAAAAAAAATCATGAAATGCAAATTAGAGCTTAGAGTATTGACGTGTTTGTTAGGAGTCCTAATG--AAATTAGGAAAAGAGGACTTATTTTGTTTAAAAATAAA----AAACGAAATTGAATAACTAAATAAAATAAAAA------------------------ATTTTGTTCTTGAAGGGGTTTTGACAGATACGGCTCGACAAAACAATTTAAGCCATAACATAAAATGCATTGTGCAAAAAAAAA---TACATCGTTCTGTTTTTCCCTTTTTT-CGAGTATCCAGTAAAAGTAAATTAAA
>A._oliverianum_LIZH-2015235-02
TATAGAAATGGGACTTTTGTCGAACAAGGGAATCGGACGTAATCAATATAGGACAGAAATAAAAAAAAAATCATGAAATGCAAATTAGAGCTTAGAGTATTGACGTGTTTGTTAGGAGTCCTAATG--AAATTAGGAAAAGAGGACTTATTTTGTTTAAAAATAAA----AAACGAAATTGAATAACTAAATAAAATAAAAA------------------------ATTTTGTTCTTGAAGGGGTTTTGACAGATACGGCTCGACAAAACAATTTAAGCCATAACATAAAATGCATTGTGCAAAAAAAAA---TACATCGTTCTGTTTTTCCCTTTTTT-CGAGTATCCAGTAAAAGTAAATTAAA
>D._dyeriana_LIZH-ZT-201505
TATAGAAATAGGACTTTTGTCGAACAAGGGAATCGGACGTAATCCATATAGGACAGAAATCAAAAAAAAATCATGAAATGCAAATTAGAGCTTAGAGTATTGACGTGTTTGTTAGGAGTCCTAATG--AAATTAGGAAAAGAGGACTTATTTTGTTTAAAAATAAA----AAACGAAATTGAATAACTAAATAAAATAACCA------------------------ATTTGGTTCTTAAAGGAATTTTGACAGATATGGCTCGACAAAACAATTTAAGCCATAACATAAAATGCATTGTGAAAAAAAAAAAAATACATCGTTCTGTTTTTCCCTTTTTT-CGAGTATCCAGTAAAAGTCAATTAAA
>D._dyeriana_LIZH-ZT-201522
TATAGAAATAGGACTTTTGTCGAACAAGGGAATCGGACGTAATCCATATAGGACAGAAATCAAAAAAAAATCATGAAATGCAAATTAGAGCTTAGAGTATTGACGTGTTTGTTAGGAGTCCTAATG--AAATTAGGAAAAGAGGACTTATTTTGTTTAAAAATAAA----AAACGAAATTGAATAACTAAATAAAATAACCA------------------------ATTTGGTTCTTAAAGGAATTTTGACAGATATGGCTCGACAAAACAATTTAAGCCATAACATAAAATGCATTGTGAAAAAAAAAAAAATACATCGTTCTGTTTTTCCCTTTTTT-CGAGTATCCAGTAAAAGTCAATTAAA
>D._dyeriana_LIZH-ZT-201528
TATAGAAATAGGACTTTTGTCGAACAAGGGAATCGGACGTAATCCATATAGGACAGAAATCAAAAAAAAATCATGAAATGCAAATTAGAGCTTAGAGTATTGACGTGTTTGTTAGGAGTCCTAATG--AAATTAGGAAAAGAGGACTTATTTTGTTTAAAAATAAA----AAACGAAATTGAATAACTAAATAAAATAACCA------------------------ATTTGGTTCTTAAAGGAATTTTGACAGATATGGCTCGACAAAACAATTTAAGCCATAACATAAAATGCATTGTGAAAAAAAAAAAAATACATCGTTCTGTTTTTCCCTTTTTT-CGAGTATCCAGTAAAAGTCAATTAAA
>D._dyeriana_LIZH-ZT-201532
TATAGAAATAGGACTTTTGTCGAACAAGGGAATCGGACGTAATCCATATAGGACAGAAATCAAAAAAAAATCATGAAATGCAAATTAGAGCTTAGAGTATTGACGTGTTTGTTAGGAGTCCTAATG--AAATTAGGAAAAGAGGACTTATTTTGTTTAAAAATAAA----AAACGAAATTGAATAACTAAATAAAATAACCA------------------------ATTTGGTTCTTAAAGGAATTTTGACAGATATGGCTCGACAAAACAATTTAAGCCATAACATAAAATGCATTGTGAAAAAAAAAAAAATACATCGTTCTGTTTTTCCCTTTTTT-CGAGTATCCAGTAAAAGTCAATTAAA
>A._truncatum_LIZH-2015024-01
TATAGAAATGGGACTTTTGTCGAACAAGGGAATCGGACGTAATCAATATAGGACAGAAATAAAAAAAAAATCATGAACTGCAAATTAGAGCTTAGAGTATTGACGTGTTTGTTAGGAGTCCTATATTGAAATTAGGAAAAGAGGACTTATTTTGTTTAAAAATAAA----AAACGAAATTGAATAACTAAATAAAATAACAA------------------------ATTTGGTTCTTGAAGGGGTTTTGACAGATACGGCTCGACAAAACAACTTAAGCCATAACATAAAATGCATTGTGCAAAAAAAAA---TACATCGTTCTGTTTTTCCCTTTTTT-CGAGTATCCAGTAAAAGTAAATTAAA
>A._truncatum_LIZH-2015024-02
TATAGAAATGGGACTTTTGTCGAACAAGGGAATCGGACGTAATCAATATAGGACAGAAATAAAAAAAAAATCATGAACTGCAAATTAGAGCTTAGAGTATTGACGTGTTTGTTAGGAGTCCTATATTGAAATTAGGAAAAGAGGACTTATTTTGTTTAAAAATAAA----AAACGAAATTGAATAACTAAATAAAATAACAA------------------------ATTTGGTTCTTGAAGGGGTTTTGACAGATACGGCTCGACAAAACAACTTAAGCCATAACATAAAATGCATTGTGCAAAAAAAAA---TACATCGTTCTGTTTTTCCCTTTTTT-CGAGTATCCAGTAAAAGTAAATTAAA
>A._truncatum_LIZH-2015024-03
TATAGAAATGGGACTTTTGTCGAACAAGGGAATCGGACGTAATCAATATAGGACAGAAATAAAAAAAAAATCATGAACTGCAAATTAGAGCTTAGAGTATTGACGTGTTTGTTAGGAGTCCTATATTGAAATTAGGAAAAGAGGACTTATTTTGTTTAAAAATAAA----AAACGAAATTGAATAACTAAATAAAATAACAA------------------------ATTTGGTTCTTGAAGGGGTTTTGACAGATACGGCTCGACAAAACAACTTAAGCCATAACATAAAATGCATTGTGCAAAAAAAAA---TACATCGTTCTGTTTTTCCCTTTTTT-CGAGTATCCAGTAAAAGTAAATTAAA
>A._truncatum_LIZH-2015024-04
TATAGAAATGGGACTTTTGTCGAACAAGGGAATCGGACGTAATCAATATAGGACAGAAATAAAAAAAAAATCATGAACTGCAAATTAGAGCTTAGAGTATTGACGTGTTTGTTAGGAGTCCTATATTGAAATTAGGAAAAGAGGACTTATTTTGTTTAAAAATAAA----AAACGAAATTGAATAACTAAATAAAATAACAA------------------------ATTTGGTTCTTGAAGGGGTTTTGACAGATACGGCTCGACAAAACAACTTAAGCCATAACATAAAATGCATTGTGCAAAAAAAAA---TACATCGTTCTGTTTTTCCCTTTTTT-CGAGTATCCAGTAAAAGTAAATTAAA
>A._truncatum_LIZH-2015024-05
TATAGAAATGGGACTTTTGTCGAACAAGGGAATCGGACGTAATCAATATAGGACAGAAATAAAAAAAAAATCATGAACTGCAAATTAGAGCTTAGAGTATTGACGTGTTTGTTAGGAGTCCTATATTGAAATTAGGAAAAGAGGACTTATTTTGTTTAAAAATAAA----AAACGAAATTGAATAACTAAATAAAATAACAA------------------------ATTTGGTTCTTGAAGGGGTTTTGACAGATACGGCTCGACAAAACAACTTAAGCCATAACATAAAATGCATTGTGCAAAAAAAAA---TACATCGTTCTGTTTTTCCCTTTTTT-CGAGTATCCAGTAAAAGTAAATTAAA
>A._griseum_LIZH-2015091-01
TATAGAAATGGGACTTTTGTCGAACAAGGGAATCGGACGTAATCAATATAGGACAGAAATAAAAAAAAAATCATGAAATGCAAATTAGAGCTTAGAGTATTGACGTGTTTGTTAGGAGTCCTAATG--AAATTAGGAAAAGAGGACTTATTTTGTTTAAAAATAAA----AAACGAAATTGAATAACTAAATAAAATAACAA------------------------ATTTTGTTCTTGAAGGAGTTTTGACAGATACGGCTCGACAAAACAATTTAAGCCATAACATAAAATGCATTGTGCAAAAAAAAA---TACATCGTTCTGTTTTTCCCTTTTTT-CGAGTATCCAGTAAAAGTAAATTAAA
>A._griseum_LIZH-2015091-02
TATAGAAATGGGACTTTTGTCGAACAAGGGAATCGGACGTAATCAATATAGGACAGAAATAAAAAAAAAATCATGAAATGCAAATTAGAGCTTAGAGTATTGACGTGTTTGTTAGGAGTCCTAATG--AAATTAGGAAAAGAGGACTTATTTTGTTTAAAAATAAA----AAACGAAATTGAATAACTAAATAAAATAACAA------------------------ATTTTGTTCTTGAAGGAGTTTTGACAGATACGGCTCGACAAAACAATTTAAGCCATAACATAAAATGCATTGTGCAAAAAAAAA---TACATCGTTCTGTTTTTCCCTTTTTT-CGAGTATCCAGTAAAAGTAAATTAAA
>A._griseum_LIZH-2015091-03
TATAGAAATGGGACTTTTGTCGAACAAGGGAATCGGACGTAATCAATATAGGACAGAAATAAAAAAAAAATCATGAAATGCAAATTAGAGCTTAGAGTATTGACGTGTTTGTTAGGAGTCCTAATG--AAATTAGGAAAAGAGGACTTATTTTGTTTAAAAATAAA----AAACGAAATTGAATAACTAAATAAAATAACAA------------------------ATTTTGTTCTTGAAGGAGTTTTGACAGATACGGCTCGACAAAACAATTTAAGCCATAACATAAAATGCATTGTGCAAAAAAAAA---TACATCGTTCTGTTTTTCCCTTTTTT-CGAGTATCCAGTAAAAGTAAATTAAA
>A._griseum_LIZH-2015091-04
TATAGAAATGGGACTTTTGTCGAACAAGGGAATCGGACGTAATCAATATAGGACAGAAATAAAAAAAAAATCATGAAATGCAAATTAGAGCTTAGAGTATTGACGTGTTTGTTAGGAGTCCTAATG--AAATTAGGAAAAGAGGACTTATTTTGTTTAAAAATAAA----AAACGAAATTGAATAACTAAATAAAATAACAA------------------------ATTTTGTTCTTGAAGGAGTTTTGACAGATACGGCTCGACAAAACAATTTAAGCCATAACATAAAATGCATTGTGCAAAAAAAAA---TACATCGTTCTGTTTTTCCCTTTTTT-CGAGTATCCAGTAAAAGTAAATTAAA
>A._griseum_LIZH-2015091-05
TATAGAAATGGGACTTTTGTCGAACAAGGGAATCGGACGTAATCAATATAGGACAGAAATAAAAAAAAAATCATGAAATGCAAATTAGAGCTTAGAGTATTGACGTGTTTGTTAGGAGTCCTAATG--AAATTAGGAAAAGAGGACTTATTTTGTTTAAAAATAAA----AAACGAAATTGAATAACTAAATAAAATAACAA------------------------ATTTTGTTCTTGAAGGAGTTTTGACAGATACGGCTCGACAAAACAATTTAAGCCATAACATAAAATGCATTGTGCAAAAAAAAA---TACATCGTTCTGTTTTTCCCTTTTTT-CGAGTATCCAGTAAAAGTAAATTAAA
